# Supplementary material for: DeepHistoClass: A Novel Strategy for Confident Classification of Immunohistochemistry Images Using Deep Learning
Source: Mol Cell Proteomics. 2021 Aug 21;20:100140. doi: 10.1016/j.mcpro.2021.100140 (PMC8476775; doi:10.1016/j.mcpro.2021.100140)
Supplement: Supplemental Table S1 [file mmc1.xlsx]

## Sheet: Supplementary table 1 v1.1
Supplementary Table 1. List of images included in the test dataset. Information on Ensembl ID, antibody ID, gene name, gene description, URLs to HPA JPEG image, as well as model prediction, predictive probability, GTL Score and manual evaluation of staining intensity and subcellular localization for each of the eight analyzed cell types.
ENSG_ID	Antibody_ID	Gene name	Gene description	Image_URL	Spermatogonia_manual annotation	Spermatogonia_Predict_Proba	Spermatogonia_model prediction	Spermatogonia_GTL Score	Spermatogonia_intensity	Spermatogonia_localization	Preleptotene spermatocytes_manual annotation	Preleptotene spermatocytes_Predict_Proba	Preleptotene spermatocytes_model prediction	Preleptotene spermatocytes_GTL Score	Preleptotene spermatocytes_intensity	Preleptotene spermatocytes_localization	Pachytene spermatocytes_manual annotation	Pachytene spermatocytes_Predict_Proba	Pachytene spermatocytes_model prediction	Pachytene spermatocytes_GTL Score	Pachytene_spermatocytes_intensity	Pachytene_spermatocytes_localization	Round/early spermatids_manual annotation	Round/early spermatids_Predict_Proba	Round/early spermatids_model prediction	Round/early spermatids_GTL Score	Round/early spermatids_intensity	Round/early spermatids_localization	Elongated/late spermatids_manual annotation	Elongated/late spermatids_Predict_Proba	Elongated/late spermatids_model prediction	Elongated/late spermatids_GTL Score	Elongated/late spermatids_intensity	Elongated/late spermatids_localization	Sertoli cells_manual annotation	Sertoli cells_Predict_Proba	Sertoli cells_model prediction	Sertoli cells_GTL Score	Sertoli cells_cells_intensity	Sertoli cells_cells_localization	Leydig cells_manual annotation	Leydig cells__Predict_Proba	Leydig cells_model prediction	Leydig cells_GTL Score	Leydig cells_intensity	Leydig cells_localization	Peritubular cells_manual annotation	Peritubular cells_Predict_Proba	Peritubular cells_model prediction
ENSG00000000457	HPA005624	SCYL3	SCY1 like pseudokinase 3	//images.proteinatlas.org/5624/17921_A_5_6.jpg	1	1	1	1	2	Cytoplasmic	1	1	1	1	2	Cytoplasmic	0	0.000638589	0	1	0	0	0	0.0440279	0	1	0	0	1	1	1	1	2	Cytoplasmic	1	0.999102	1	0.85	1	Cytoplasmic	0	1.46e-06	0	1	0	0	0	1.72e-06	0
ENSG00000000457	HPA005624	SCYL3	SCY1 like pseudokinase 3	//images.proteinatlas.org/5624/17921_A_6_6.jpg	1	1	1	1	2	Cytoplasmic	1	1	1	1	2	Cytoplasmic	0	0.680156	0	1	0	0	0	0.427155	0	1	0	0	1	1	1	1	2	Cytoplasmic	1	0.955204	1	0.83	1	Cytoplasmic	0	1.52e-07	0	1	0	0	0	4.77e-10	0
ENSG00000000457	HPA005624	SCYL3	SCY1 like pseudokinase 3	//images.proteinatlas.org/5624/17921_A_4_6.jpg	1	1	1	1	2	Cytoplasmic	1	1	1	1	2	Cytoplasmic	0	0.222564	0	1	0	0	0	0.201533	0	1	0	0	1	1	1	1	2	Cytoplasmic	1	0.993771	1	0.8	1	Cytoplasmic	0	3.71e-05	0	1	0	0	0	1.74e-05	0
ENSG00000004961	HPA002946	HCCS	holocytochrome c synthase	//images.proteinatlas.org/2946/8261_A_5_6.jpg	1	1	1	1	2	Cytoplasmic	1	1	1	1	2	Cytoplasmic	1	1	1	1	2	Cytoplasmic	0	0.374006	0	1	0	0	0	0.0571483	0	1	0	0	0	2.98e-11	0	0.97	0	0	0	6.2e-07	0	1	0	0	0	1.6e-05	0
ENSG00000004961	HPA002946	HCCS	holocytochrome c synthase	//images.proteinatlas.org/2946/8261_A_6_6.jpg	1	0.999999	1	1	2	Cytoplasmic	1	1	1	1	2	Cytoplasmic	1	1	1	1	2	Cytoplasmic	0	0.717444	0	1	0	0	0	0.0307415	0	1	0	0	0	2.54e-08	0	0.97	0	0	0	1.28e-07	0	1	0	0	0	3.22e-06	0
ENSG00000004961	HPA002946	HCCS	holocytochrome c synthase	//images.proteinatlas.org/2946/8261_A_4_6.jpg	1	1	1	1	2	Cytoplasmic	1	1	1	1	2	Cytoplasmic	1	1	1	1	2	Cytoplasmic	0	0.40505	0	1	0	0	0	4.59e-06	0	1	0	0	0	1.16e-09	0	0.97	0	0	0	1.52e-07	0	1	0	0	0	5.5e-08	0
ENSG00000005100	HPA073875	DHX33	DEAH-box helicase 33	//images.proteinatlas.org/73875/166674_A_5_6.jpg	1	6.47e-08	0	0	3	Nuclear	1	0.185715	0	0	3	Nuclear	0	0.999982	1	0	0	0	0	1	1	0	0	0	0	0.944938	1	0	0	0	1	7.24e-07	0	0	3	Nuclear	1	0.00259624	0	0	2	Nuclear	0	0	0
ENSG00000005100	HPA073875	DHX33	DEAH-box helicase 33	//images.proteinatlas.org/73875/166674_A_6_6.jpg	1	0.0780734	1	0	3	Nuclear	1	1	1	0	3	Nuclear	0	1	1	0	0	0	0	1	1	0	0	0	0	1	1	0	0	0	1	5.05e-05	0	0	3	Nuclear	1	0.20982	0	0	2	Nuclear	0	3.16e-08	0
ENSG00000006282	HPA027144	SPATA20	spermatogenesis associated 20	//images.proteinatlas.org/27144/55931_A_6_6.jpg	0	2.63e-06	0	1	0	0	0	0.000299695	0	0.99	0	0	0	0.0775909	0	1	0	0	0	0.0652025	0	1	0	0	1	1	1	1	3	Cytoplasmic	0	1.39e-08	0	0	0	0	1	1	1	0.99	2	Cytoplasmic	0	2.98e-11	0
ENSG00000006282	HPA027144	SPATA20	spermatogenesis associated 20	//images.proteinatlas.org/27144/55931_A_4_6.jpg	0	1.92e-07	0	1	0	0	0	6.87e-08	0	0.99	0	0	0	0.000667443	0	1	0	0	0	0.326868	0	1	0	0	1	1	1	1	3	Cytoplasmic	0	1.19e-10	0	0	0	0	1	0.999963	1	0.99	2	Cytoplasmic	0	1.28e-07	0
ENSG00000006282	HPA031442	SPATA20	spermatogenesis associated 20	//images.proteinatlas.org/31442/65271_A_5_6.jpg	1	0.999992	1	0.99	2	Cytoplasmic	0	0.00247517	0	0.85	0	0	0	0.171938	0	0.99	0	0	1	1	1	0.99	1	Cytoplasmic	1	1	1	0.99	3	Cytoplasmic	0	0	0	0	0	0	0	2.33e-07	0	0.99	0	0	0	0	0
ENSG00000006282	HPA031442	SPATA20	spermatogenesis associated 20	//images.proteinatlas.org/31442/65271_A_6_6.jpg	1	0.999997	1	0.99	2	Cytoplasmic	0	0.0169134	0	0.85	0	0	0	0.0130003	0	0.99	0	0	1	1	1	0.99	1	Cytoplasmic	1	1	1	0.99	3	Cytoplasmic	0	1.49e-10	0	0	0	0	0	1.41e-07	0	0.99	0	0	0	6.91e-09	0
ENSG00000006282	HPA031442	SPATA20	spermatogenesis associated 20	//images.proteinatlas.org/31442/65271_A_4_6.jpg	1	1	1	0.99	2	Cytoplasmic	0	0.305088	0	0.85	0	0	0	0.167994	0	0.99	0	0	1	1	1	0.99	1	Cytoplasmic	1	1	1	0.99	3	Cytoplasmic	0	0	0	0	0	0	0	3.58e-07	0	0.99	0	0	0	9.83e-10	0
ENSG00000006744	HPA019535	ELAC2	elaC ribonuclease Z 2	//images.proteinatlas.org/19535/45379_A_6_6.jpg	1	1	1	1	3	Nuclear.Cytoplasmic	0	0.0728276	0	1	0	0	0	0.0127999	0	1	0	0	0	0.676894	0	1	0	0	0	0.00553614	0	1	0	0	1	0.995899	1	0	2	Nuclear	1	0.999984	1	0.99	3	Nuclear	0	1.29e-06	0
ENSG00000006744	HPA019535	ELAC2	elaC ribonuclease Z 2	//images.proteinatlas.org/19535/45379_A_4_6.jpg	1	1	1	1	3	Nuclear.Cytoplasmic	0	0.026604	0	1	0	0	0	0.000879235	0	1	0	0	0	0.0041378	0	1	0	0	0	0.127749	0	1	0	0	1	0.998879	1	0	2	Nuclear	1	0.999999	1	0.99	3	Nuclear	0	5.96e-11	0
ENSG00000007255	HPA043043	TRAPPC6A	trafficking protein particle complex 6A	//images.proteinatlas.org/43043/99582_A_6_6.jpg	1	1	1	0.71	3	Nuclear	1	1	1	0.19	3	Nuclear	1	1	1	0.52	1	Nuclear	0	0.682396	0	0.86	0	0	0	0.308497	0	0.6	0	0	0	0	0	0	0	0	1	0.999997	1	0.43	1	Cytoplasmic	0	2.64e-08	0
ENSG00000007255	HPA043043	TRAPPC6A	trafficking protein particle complex 6A	//images.proteinatlas.org/43043/99582_A_4_6.jpg	1	1	1	0.69	3	Nuclear	1	1	1	0.19	3	Nuclear	1	1	1	0.52	1	Nuclear	0	0.657607	0	0.86	0	0	0	0.431408	0	0.59	0	0	0	0	0	0	0	0	1	0.999981	1	0.42	1	Cytoplasmic	0	9.83e-10	0
ENSG00000008853	HPA060938	RHOBTB2	Rho related BTB domain containing 2	//images.proteinatlas.org/60938/136426_A_5_6.jpg	0	1	1	0	0	0	0	0.996468	1	0.01	0	0	1	0.000290458	0	0.08	3	Cytoplasmic	1	0.997597	1	0.29	3	Cytoplasmic	1	1	1	0.07	3	Cytoplasmic	0	7.42e-09	0	0	0	0	0	0.996813	1	0	0	0	0	6.5e-05	0
ENSG00000008853	HPA060938	RHOBTB2	Rho related BTB domain containing 2	//images.proteinatlas.org/60938/136426_A_6_6.jpg	0	0.999999	1	0	0	0	0	0.99939	1	0.01	0	0	1	0.970727	1	0.08	3	Cytoplasmic	1	0.999685	1	0.29	3	Cytoplasmic	1	0.999942	1	0.07	3	Cytoplasmic	0	0.13857	0	0	0	0	0	1	1	0	0	0	0	0.000745172	0
ENSG00000008853	HPA060938	RHOBTB2	Rho related BTB domain containing 2	//images.proteinatlas.org/60938/136426_A_4_6.jpg	0	0.999902	1	0	0	0	0	1	1	0.01	0	0	1	1	1	0.07	3	Cytoplasmic	1	0.978202	1	0.29	3	Cytoplasmic	1	3.18e-07	0	0	3	Cytoplasmic	0	0.000100031	0	0	0	0	0	1	1	0	0	0	0	4.7e-06	0
ENSG00000008869	HPA042025	HEATR5B	HEAT repeat containing 5B	//images.proteinatlas.org/42025/91898_A_6_6.jpg	0	1.52e-08	0	0.84	0	0	0	0.000434209	0	0.22	0	0	1	1	1	0.59	2	Cytoplasmic	1	1	1	0.9	2	Cytoplasmic	1	1	1	0.79	2	Cytoplasmic	0	2.06e-09	0	0	0	0	1	0.999998	1	0.68	2	Nuclear	0	1.31e-07	0
ENSG00000008869	HPA042025	HEATR5B	HEAT repeat containing 5B	//images.proteinatlas.org/42025/91898_A_4_6.jpg	0	4.09e-07	0	0.83	0	0	0	0.0628694	0	0.22	0	0	1	1	1	0.58	2	Cytoplasmic	1	1	1	0.9	2	Cytoplasmic	1	1	1	0.79	2	Cytoplasmic	0	0	0	0	0	0	1	0.999998	1	0.67	2	Nuclear	0	5.1e-07	0
ENSG00000011143	HPA021372	MKS1	Meckel syndrome, type 1	//images.proteinatlas.org/21372/51348_A_4_6.jpg	1	1	1	1	2	Cytoplasmic	0	0.730874	0	1	0	0	0	0.837493	0	1	0	0	1	1	1	1	3	Nuclear	1	1	1	1	3	Nuclear	1	0.893605	1	0	1	Cytoplasmic	1	1	1	0.99	1	Cytoplasmic	0	1.02e-05	0
ENSG00000011332	HPA049148	DPF1	double PHD fingers 1	//images.proteinatlas.org/49148/112966_A_4_6.jpg	0	5.73e-05	0	0.01	0	0	0	0.029414	0	0.07	0	0	1	1	1	0.27	3	Cytoplasmic	1	1	1	0.64	3	Cytoplasmic	0	0.332998	0	0.25	0	0	0	0	0	0	0	0	0	3.05e-06	0	0	0	0	0	3.91e-07	0
ENSG00000011590	HPA076730	ZBTB32	zinc finger and BTB domain containing 32	//images.proteinatlas.org/76730/164818_A_6_6.jpg	0	0.978883	1	0	0	0	0	0.0216729	0	0	0	0	0	0.860154	0	0	0	0	1	0.716443	0	0	3	Cytoplasmic.Membranous	1	0.99997	1	0	3	Cytoplasmic.Membranous	0	2.27e-06	0	0	0	0	0	0.999769	1	0	0	0	0	9.21e-09	0
ENSG00000022267	HPA001040	FHL1	four and a half LIM domains 1	//images.proteinatlas.org/1040/2304_A_5_6.jpg	1	1	1	1	3	Nuclear.Cytoplasmic	1	1	1	1	3	Nuclear.Cytoplasmic	0	0.193182	0	1	0	0	0	0.344457	0	1	0	0	1	1	1	1	3	Nuclear.Cytoplasmic	0	1.53e-07	0	0.98	0	0	0	1.29e-05	0	1	0	0	0	4.33e-07	0
ENSG00000022267	HPA001040	FHL1	four and a half LIM domains 1	//images.proteinatlas.org/1040/2304_A_6_6.jpg	1	0.999999	1	1	3	Nuclear.Cytoplasmic	1	1	1	1	3	Nuclear.Cytoplasmic	0	0.0607179	0	1	0	0	0	0.528397	0	1	0	0	1	1	1	1	3	Nuclear.Cytoplasmic	0	1.48e-08	0	0.98	0	0	0	1.87e-06	0	1	0	0	0	2.95e-07	0
ENSG00000022267	HPA001040	FHL1	four and a half LIM domains 1	//images.proteinatlas.org/1040/2304_A_4_6.jpg	1	0.999999	1	1	3	Nuclear.Cytoplasmic	1	1	1	1	3	Nuclear.Cytoplasmic	0	0.0809432	0	1	0	0	0	0.143378	0	1	0	0	1	1	1	1	3	Nuclear.Cytoplasmic	0	0	0	0.98	0	0	0	1.47e-07	0	1	0	0	0	1.85e-08	0
ENSG00000023445	HPA002317	BIRC3	baculoviral IAP repeat containing 3	//images.proteinatlas.org/2317/8573_A_5_6.jpg	1	1	1	1	3	Nuclear	1	1	1	1	3	Nuclear	0	0.642657	0	1	0	0	0	0.740891	0	1	0	0	0	0.847733	0	1	0	0	0	6.35e-09	0	0.98	0	0	1	1	1	1	1	Cytoplasmic	0	8.05e-07	0
ENSG00000023445	HPA002317	BIRC3	baculoviral IAP repeat containing 3	//images.proteinatlas.org/2317/8573_A_6_6.jpg	1	1	1	1	3	Nuclear	1	1	1	1	3	Nuclear	0	0.0832738	0	1	0	0	0	0.430463	0	1	0	0	0	0.792971	0	1	0	0	0	0	0	0.97	0	0	1	0.999992	1	1	1	Cytoplasmic	0	8.14e-07	0
ENSG00000023445	HPA002317	BIRC3	baculoviral IAP repeat containing 3	//images.proteinatlas.org/2317/8573_A_4_6.jpg	1	1	1	1	3	Nuclear	1	1	1	1	3	Nuclear	0	0.47272	0	1	0	0	0	0.920543	1	1	0	0	0	0.246245	0	1	0	0	0	5.3e-09	0	0.97	0	0	1	0.99998	1	1	1	Cytoplasmic	0	2.98e-10	0
ENSG00000033178	HPA037001	UBA6	ubiquitin like modifier activating enzyme 6	//images.proteinatlas.org/37001/76881_A_6_6.jpg	0	6.96e-06	0	0.99	0	0	0	0.038857	0	0.46	0	0	0	0.257736	0	0.87	0	0	0	0.888456	0	0.99	0	0	1	1	1	0.99	3	Cytoplasmic	0	1.64e-09	0	0	0	0	0	4.27e-06	0	0.97	0	0	0	2.43e-08	0
ENSG00000033178	HPA037001	UBA6	ubiquitin like modifier activating enzyme 6	//images.proteinatlas.org/37001/76881_A_4_6.jpg	0	2.64e-08	0	0.99	0	0	0	0.000230016	0	0.46	0	0	0	0.00343786	0	0.87	0	0	0	0.065076	0	0.99	0	0	1	1	1	0.99	3	Cytoplasmic	0	8.94e-11	0	0	0	0	0	4.77e-10	0	0.97	0	0	0	0	0
ENSG00000037280	HPA067906	FLT4	fms related tyrosine kinase 4	//images.proteinatlas.org/67906/153589_A_5_6.jpg	1	0.999509	1	0	2	Cytoplasmic	1	0.999327	1	0	1	Cytoplasmic	0	0.288101	0	0.02	0	0	0	0.725549	0	0.12	0	0	1	0.999924	1	0.02	2	Cytoplasmic	0	1.19e-10	0	0	0	0	1	0.767863	0	0	2	Cytoplasmic	1	4.4e-07	0
ENSG00000037280	HPA067906	FLT4	fms related tyrosine kinase 4	//images.proteinatlas.org/67906/153589_A_6_6.jpg	1	0.290652	1	0	2	Cytoplasmic	1	0.841532	0	0	1	Cytoplasmic	0	0.991948	1	0.02	0	0	0	1	1	0.11	0	0	1	0.998163	1	0.02	2	Cytoplasmic	0	0.00126468	0	0	0	0	1	0.00474402	0	0	2	Cytoplasmic	1	1.19e-10	0
ENSG00000037280	HPA067906	FLT4	fms related tyrosine kinase 4	//images.proteinatlas.org/67906/153589_A_4_6.jpg	1	0.996938	1	0	2	Cytoplasmic	1	0.999979	1	0	1	Cytoplasmic	0	1	1	0.02	0	0	0	1	1	0.11	0	0	1	0.932333	1	0.02	2	Cytoplasmic	0	3.94e-06	0	0	0	0	1	0.701791	0	0	2	Cytoplasmic	1	1.08e-05	0
ENSG00000037637	HPA025071	FBXO42	F-box protein 42	//images.proteinatlas.org/25071/54372_A_6_6.jpg	0	6.34e-06	0	1	0	0	0	0.197131	0	0.99	0	0	0	0.0599899	0	1	0	0	1	1	1	1	3	Nuclear	0	0.174203	0	1	0	0	0	9.24e-10	0	0	0	0	0	2.95e-07	0	0.99	0	0	0	1.95e-07	0
ENSG00000037637	HPA025071	FBXO42	F-box protein 42	//images.proteinatlas.org/25071/54372_A_4_6.jpg	0	1.93e-05	0	1	0	0	0	2.23e-07	0	0.99	0	0	0	0.176925	0	1	0	0	1	1	1	1	3	Nuclear	0	0.0391917	0	1	0	0	0	0	0	0	0	0	0	2.03e-07	0	0.99	0	0	0	1.12e-06	0
ENSG00000038382	HPA008157	TRIO	trio Rho guanine nucleotide exchange factor	//images.proteinatlas.org/8157/22121_A_5_6.jpg	1	1	1	1	3	Cytoplasmic	0	0.328034	0	1	0	0	0	0.431323	0	1	0	0	0	0.361811	0	1	0	0	1	1	1	1	2	Cytoplasmic	0	0	0	0	0	0	1	0.999541	1	1	1	Cytoplasmic	0	6.47e-09	0
ENSG00000038382	HPA008157	TRIO	trio Rho guanine nucleotide exchange factor	//images.proteinatlas.org/8157/22121_A_6_6.jpg	1	1	1	1	3	Cytoplasmic	0	2.42e-08	0	1	0	0	0	0.000971036	0	1	0	0	0	0.00818054	0	1	0	0	1	1	1	1	2	Cytoplasmic	0	5.96e-11	0	0	0	0	1	1	1	1	1	Cytoplasmic	0	7.68e-07	0
ENSG00000038382	HPA008157	TRIO	trio Rho guanine nucleotide exchange factor	//images.proteinatlas.org/8157/22121_A_4_6.jpg	1	0.999998	1	1	3	Cytoplasmic	0	0.121223	0	1	0	0	0	0.53394	0	1	0	0	0	0.978554	1	1	0	0	1	1	1	1	2	Cytoplasmic	0	1.19e-10	0	0	0	0	1	0.999569	1	1	1	Cytoplasmic	0	7.16e-06	0
ENSG00000042304	HPA030319	C2orf83	chromosome 2 open reading frame 83	//images.proteinatlas.org/30319/67002_A_6_6.jpg	0	1.31e-09	0	0.99	0	0	0	0.000168505	0	0.91	0	0	1	1	1	0.99	2	Nuclear.Cytoplasmic	1	1	1	1	2	Nuclear	1	1	1	1	3	Nuclear	0	1.1e-09	0	0	0	0	0	2.16e-07	0	0.99	0	0	0	1.7e-08	0
ENSG00000042304	HPA030319	C2orf83	chromosome 2 open reading frame 83	//images.proteinatlas.org/30319/67002_A_4_6.jpg	0	3.3e-05	0	0.99	0	0	0	0.0338727	0	0.91	0	0	1	1	1	0.99	2	Nuclear.Cytoplasmic	1	1	1	1	2	Nuclear	1	1	1	1	3	Nuclear	0	2.37e-08	0	0	0	0	0	3.89e-07	0	0.99	0	0	0	0	0
ENSG00000047634	HPA035270	SCML1	Scm polycomb group protein like 1	//images.proteinatlas.org/35270/71318_A_5_6.jpg	0	2.48e-06	0	0.99	0	0	1	1	1	0.66	3	Nuclear	1	1	1	0.97	3	Nuclear	0	0.838534	0	0.99	0	0	0	0.0528481	0	0.99	0	0	0	2.98e-10	0	0	0	0	0	1.23e-06	0	0.99	0	0	0	2.95e-09	0
ENSG00000047634	HPA035270	SCML1	Scm polycomb group protein like 1	//images.proteinatlas.org/35270/71318_A_6_6.jpg	0	0.000157536	0	0.99	0	0	1	1	1	0.65	3	Nuclear	1	1	1	0.97	3	Nuclear	0	0.76067	0	0.99	0	0	0	0.0561929	0	0.99	0	0	0	0	0	0	0	0	0	1.35e-08	0	0.99	0	0	0	5.96e-11	0
ENSG00000047634	HPA035270	SCML1	Scm polycomb group protein like 1	//images.proteinatlas.org/35270/71318_A_4_6.jpg	0	1.26e-05	0	0.99	0	0	1	1	1	0.64	3	Nuclear	1	1	1	0.97	3	Nuclear	0	0.437643	0	0.99	0	0	0	0.0334647	0	0.99	0	0	0	1.04e-09	0	0	0	0	0	1.98e-07	0	0.99	0	0	0	1.38e-07	0
ENSG00000047634	HPA035271	SCML1	Scm polycomb group protein like 1	//images.proteinatlas.org/35271/71330_A_6_6.jpg	0	0.00863138	0	0.99	0	0	1	0.000102018	0	0.63	3	Nuclear	1	0.940841	1	0.97	3	Nuclear	0	0.999982	1	0.99	0	0	0	0.999882	1	0.99	0	0	0	0.00817144	0	0	0	0	0	1	1	0.99	0	0	0	1.01e-07	0
ENSG00000047634	HPA035271	SCML1	Scm polycomb group protein like 1	//images.proteinatlas.org/35271/71330_A_4_6.jpg	0	0.040788	0	0.99	0	0	1	0.0122021	0	0.63	3	Nuclear	1	0.0498886	0	0.97	3	Nuclear	0	0.174375	0	0.99	0	0	0	0.994174	1	0.99	0	0	0	5.24e-06	0	0	0	0	0	0.00532597	0	0.99	0	0	0	5.07e-06	0
ENSG00000048649	CAB022626	RSF1	remodeling and spacing factor 1	//images.proteinatlas.org/22626/162508_A_5_6.jpg	1	1	1	1	3	Nuclear	1	1	1	1	3	Nuclear	1	1	1	1	1	Nuclear	0	0.490454	0	1	0	0	0	0.0474787	0	1	0	0	0	9.83e-10	0	0.99	0	0	1	0.999998	1	1	2	Nuclear	1	0.999997	1
ENSG00000048649	CAB022626	RSF1	remodeling and spacing factor 1	//images.proteinatlas.org/22626/162508_A_6_6.jpg	1	1	1	1	3	Nuclear	1	1	1	1	3	Nuclear	1	1	1	1	1	Nuclear	0	0.447091	0	1	0	0	0	0.371765	0	1	0	0	0	2.09e-10	0	0.99	0	0	1	1	1	1	2	Nuclear	1	0.999998	1
ENSG00000059573	HPA008333	ALDH18A1	aldehyde dehydrogenase 18 family member A1	//images.proteinatlas.org/8333/22345_A_5_6.jpg	1	0.999999	1	1	3	Cytoplasmic	1	1	1	1	2	Cytoplasmic	0	0.0720455	0	1	0	0	1	1	1	1	3	Nuclear	0	0.0219087	0	1	0	0	0	7.94e-08	0	0	0	0	0	3.01e-06	0	1	0	0	0	1.3e-06	0
ENSG00000059573	HPA008333	ALDH18A1	aldehyde dehydrogenase 18 family member A1	//images.proteinatlas.org/8333/22345_A_6_6.jpg	1	1	1	1	3	Cytoplasmic	1	1	1	1	2	Cytoplasmic	0	0.490364	0	1	0	0	1	1	1	1	3	Nuclear	0	0.00492707	0	1	0	0	0	3.2e-08	0	0	0	0	0	4.95e-06	0	1	0	0	0	1.77e-08	0
ENSG00000059573	HPA008333	ALDH18A1	aldehyde dehydrogenase 18 family member A1	//images.proteinatlas.org/8333/22345_A_4_6.jpg	1	1	1	1	3	Cytoplasmic	1	1	1	1	2	Cytoplasmic	0	0.522518	0	1	0	0	1	1	1	1	3	Nuclear	0	0.0626007	0	1	0	0	0	1.28e-09	0	0	0	0	0	2.57e-05	0	1	0	0	0	1.37e-06	0
ENSG00000059573	HPA012604	ALDH18A1	aldehyde dehydrogenase 18 family member A1	//images.proteinatlas.org/12604/29085_A_6_6.jpg	1	1	1	1	3	Cytoplasmic	1	1	1	1	2	Cytoplasmic	1	1	1	1	2	Cytoplasmic	0	0.179533	0	1	0	0	0	0.000395449	0	1	0	0	0	2.24e-09	0	0	0	0	0	1.79e-08	0	1	0	0	0	5.03e-07	0
ENSG00000062582	HPA073947	MRPS24	mitochondrial ribosomal protein S24	//images.proteinatlas.org/73947/168197_A_5_6.jpg	1	1	1	0	2	Cytoplasmic	0	0.723936	0	0	0	0	0	0.354836	0	0	0	0	0	0.0284948	0	0	0	0	0	0.999999	1	0	0	0	0	0.00649228	0	0	0	0	1	0.999798	1	0	2	Nuclear.Cytoplasmic	0	7.42e-07	0
ENSG00000062582	HPA073947	MRPS24	mitochondrial ribosomal protein S24	//images.proteinatlas.org/73947/168197_A_6_6.jpg	1	0.943884	1	0	2	Cytoplasmic	0	0.955957	1	0	0	0	0	0.999999	1	0	0	0	0	1	1	0	0	0	0	0.999984	1	0	0	0	0	2.38e-10	0	0	0	0	1	0.000787864	0	0	2	Nuclear.Cytoplasmic	0	1.76e-08	0
ENSG00000063587	HPA000566	ZNF275	zinc finger protein 275	//images.proteinatlas.org/566/1143_A_5_6.jpg	1	1	1	1	2	Nuclear	1	1	1	1	2	Nuclear	0	0.217353	0	1	0	0	1	1	1	1	1	Nuclear	0	0.02112	0	1	0	0	0	3.25e-08	0	0.98	0	0	1	0.99999	1	1	2	Nuclear	0	4.17e-10	0
ENSG00000063587	HPA000566	ZNF275	zinc finger protein 275	//images.proteinatlas.org/566/1143_A_6_6.jpg	1	1	1	1	2	Nuclear	1	1	1	1	2	Nuclear	0	0.768209	0	1	0	0	1	1	1	1	1	Nuclear	0	0.257145	0	1	0	0	0	1.74e-08	0	0.98	0	0	1	0.999896	1	1	2	Nuclear	0	9.94e-07	0
ENSG00000063587	HPA000566	ZNF275	zinc finger protein 275	//images.proteinatlas.org/566/1143_A_4_6.jpg	1	0.999999	1	1	2	Nuclear	1	1	1	1	2	Nuclear	0	0.112719	0	1	0	0	1	1	1	1	1	Nuclear	0	0.2497	0	1	0	0	0	1.52e-09	0	0.98	0	0	1	0.999999	1	1	2	Nuclear	0	1.62e-08	0
ENSG00000064218	HPA077685	DMRT3	doublesex and mab-3 related transcription factor 3	//images.proteinatlas.org/77685/165030_A_4_6.jpg	0	0.99982	1	0	0	0	0	1	1	0	0	0	1	0.877224	1	0	3	Nuclear	1	0.975242	1	0	3	Nuclear	1	0.236448	0	0	3	Nuclear	0	1.94e-09	0	0	0	0	0	0.166162	0	0	0	0	0	1.19e-10	0
ENSG00000064218	HPA077685	DMRT3	doublesex and mab-3 related transcription factor 3	//images.proteinatlas.org/77685/165030_A_5_6.jpg	0	0.109903	1	0	0	0	0	0.999605	1	0	0	0	1	0.456633	0	0	3	Nuclear	1	0.924556	1	0	3	Nuclear	1	0.574214	0	0	3	Nuclear	0	7.53e-07	0	0	0	0	0	0.393504	0	0	0	0	0	4.5e-09	0
ENSG00000064218	HPA077685	DMRT3	doublesex and mab-3 related transcription factor 3	//images.proteinatlas.org/77685/165030_A_6_6.jpg	0	1	1	0	0	0	0	0.99127	1	0	0	0	1	0.981143	1	0	3	Nuclear	1	0.0297323	0	0	3	Nuclear	1	0.828863	0	0	3	Nuclear	0	0	0	0	0	0	0	0.777097	0	0	0	0	0	8.15e-05	0
ENSG00000064393	HPA007611	HIPK2	homeodomain interacting protein kinase 2	//images.proteinatlas.org/7611/24269_A_5_6.jpg	1	1	1	1	3	Nuclear	1	1	1	1	3	Nuclear	0	0.0263805	0	1	0	0	0	0.0058785	0	1	0	0	0	0.113224	0	1	0	0	0	0	0	0.01	0	0	1	0.999982	1	1	1	Cytoplasmic	0	0	0
ENSG00000064393	HPA007611	HIPK2	homeodomain interacting protein kinase 2	//images.proteinatlas.org/7611/24269_A_6_6.jpg	1	0.999996	1	1	3	Nuclear	1	1	1	1	3	Nuclear	0	0.553918	0	1	0	0	0	0.353585	0	1	0	0	0	0.259093	0	1	0	0	0	2.38e-10	0	0.01	0	0	1	0.999971	1	1	1	Cytoplasmic	0	5.77e-07	0
ENSG00000064393	HPA007611	HIPK2	homeodomain interacting protein kinase 2	//images.proteinatlas.org/7611/24269_A_4_6.jpg	1	1	1	1	3	Nuclear	1	1	1	1	3	Nuclear	0	0.329661	0	1	0	0	0	0.0862465	0	1	0	0	0	0.192389	0	1	0	0	0	5.96e-11	0	0.01	0	0	1	0.999935	1	1	1	Cytoplasmic	0	3.89e-06	0
ENSG00000064687	HPA041564	ABCA7	ATP binding cassette subfamily A member 7	//images.proteinatlas.org/41564/160015_A_5_6.jpg	1	1	1	0.89	2	Cytoplasmic	0	0.0331586	0	0.24	0	0	0	0.0653221	0	0.6	0	0	0	0.795355	0	0.91	0	0	0	0.000658453	0	0.82	0	0	0	0	0	0	0	0	1	0.999996	1	0.73	2	Cytoplasmic	0	3.45e-08	0
ENSG00000064687	HPA041564	ABCA7	ATP binding cassette subfamily A member 7	//images.proteinatlas.org/41564/160015_A_6_6.jpg	1	1	1	0.89	2	Cytoplasmic	0	0.0103836	0	0.23	0	0	0	1.08e-07	0	0.59	0	0	0	0.11732	0	0.91	0	0	0	0.00910827	0	0.82	0	0	0	0	0	0	0	0	1	0.999999	1	0.72	2	Cytoplasmic	0	0	0
ENSG00000064687	HPA041564	ABCA7	ATP binding cassette subfamily A member 7	//images.proteinatlas.org/41564/160015_A_4_6.jpg	1	1	1	0.88	2	Cytoplasmic	0	0.0507729	0	0.23	0	0	0	7.46e-05	0	0.59	0	0	0	6.12e-06	0	0.91	0	0	0	0.0213042	0	0.82	0	0	0	0	0	0	0	0	1	1	1	0.71	2	Cytoplasmic	0	6.35e-07	0
ENSG00000064703	CAB015427	DDX20	DEAD-box helicase 20	//images.proteinatlas.org/15427/164774_A_5_6.jpg	0	4.58e-06	0	1	0	0	0	0.00884556	0	1	0	0	1	1	1	1	1	Cytoplasmic	1	1	1	1	2	Cytoplasmic	1	1	1	1	2	Cytoplasmic	0	0	0	0.99	0	0	0	7.69e-08	0	1	0	0	0	0	0
ENSG00000064703	CAB015427	DDX20	DEAD-box helicase 20	//images.proteinatlas.org/15427/164774_A_6_6.jpg	0	0.000145365	0	1	0	0	0	0.0516381	0	1	0	0	1	1	1	1	1	Cytoplasmic	1	1	1	1	2	Cytoplasmic	1	1	1	1	2	Cytoplasmic	0	0	0	0.99	0	0	0	1.01e-06	0	1	0	0	0	1.93e-06	0
ENSG00000064703	HPA005516	DDX20	DEAD-box helicase 20	//images.proteinatlas.org/5516/164762_A_5_6.jpg	0	0.000886264	0	1	0	0	0	0.497591	0	1	0	0	0	0.280011	0	1	0	0	1	1	1	1	2	Cytoplasmic	0	0.139429	0	1	0	0	0	0	0	0.86	0	0	0	2.88e-06	0	1	0	0	0	3.71e-07	0
ENSG00000064703	HPA005516	DDX20	DEAD-box helicase 20	//images.proteinatlas.org/5516/164762_A_6_6.jpg	0	0.00150316	0	1	0	0	0	0.0357412	0	1	0	0	0	0.0461615	0	1	0	0	1	1	1	1	2	Cytoplasmic	0	0.318292	0	1	0	0	0	0	0	0.86	0	0	0	4.38e-06	0	1	0	0	0	1.34e-08	0
ENSG00000064763	HPA015884	FAR2	fatty acyl-CoA reductase 2	//images.proteinatlas.org/15884/35295_A_6_6.jpg	1	0.99999	1	1	3	Nuclear	0	0.307823	0	1	0	0	0	0.0773394	0	1	0	0	1	1	1	1	1	Nuclear	0	0.088931	0	1	0	0	0	1.49e-10	0	0	0	0	1	0.999946	1	0.99	2	Cytoplasmic	0	1.47e-07	0
ENSG00000064763	HPA015884	FAR2	fatty acyl-CoA reductase 2	//images.proteinatlas.org/15884/35295_A_4_6.jpg	1	1	1	1	3	Nuclear	0	0.137775	0	1	0	0	0	0.0562058	0	1	0	0	1	1	1	1	1	Nuclear	0	0.00374763	0	1	0	0	0	1.79e-10	0	0	0	0	1	0.999919	1	0.99	2	Cytoplasmic	0	2.58e-06	0
ENSG00000065135	HPA042141	GNAI3	G protein subunit alpha i3	//images.proteinatlas.org/42141/109686_A_6_6.jpg	0	4.9e-06	0	0.82	0	0	0	0.639573	0	0.22	0	0	0	0.13812	0	0.57	0	0	0	0.678857	0	0.89	0	0	0	0.00365961	0	0.78	0	0	1	0.96548	1	0	3	Cytoplasmic	0	3.9e-07	0	0.66	0	0	0	2.81e-06	0
ENSG00000065135	HPA042141	GNAI3	G protein subunit alpha i3	//images.proteinatlas.org/42141/109686_A_4_6.jpg	0	8.07e-06	0	0.82	0	0	0	0.00372645	0	0.22	0	0	0	0.0085998	0	0.57	0	0	0	0.993101	1	0.89	0	0	0	0.710616	0	0.76	0	0	1	0.948153	1	0	3	Cytoplasmic	0	5.91e-07	0	0.63	0	0	0	1.52e-05	0
ENSG00000065243	HPA057913	PKN2	protein kinase N2	//images.proteinatlas.org/57913/164559_A_5_6.jpg	1	4.21e-07	0	0	3	Nuclear	0	0.00185362	0	0.02	0	0	0	0.0623084	0	0.11	0	0	0	0.997455	1	0.38	0	0	0	0.98726	1	0.1	0	0	0	2.17e-07	0	0	0	0	1	1.75e-08	0	0	2	Nuclear	0	3.27e-05	0
ENSG00000065243	HPA057913	PKN2	protein kinase N2	//images.proteinatlas.org/57913/164559_A_6_6.jpg	1	0.985457	1	0	3	Nuclear	0	1	1	0.02	0	0	0	1	1	0.11	0	0	0	1	1	0.38	0	0	0	0.971635	1	0.1	0	0	0	0.0627239	0	0	0	0	1	0.52534	0	0	2	Nuclear	0	8.34e-10	0
ENSG00000065243	HPA057913	PKN2	protein kinase N2	//images.proteinatlas.org/57913/164559_A_4_6.jpg	1	2.83e-05	0	0	3	Nuclear	0	0.000322811	0	0.02	0	0	0	0.999306	1	0.11	0	0	0	0.999999	1	0.38	0	0	0	1	1	0.1	0	0	0	5.52e-07	0	0	0	0	1	0.981691	1	0	2	Nuclear	0	5.98e-05	0
ENSG00000066827	HPA020989	ZFAT	zinc finger and AT-hook domain containing	//images.proteinatlas.org/20989/48068_A_6_6.jpg	1	0.999993	1	1	2	Nuclear	0	0.239414	0	1	0	0	0	0.596458	0	1	0	0	1	1	1	1	3	Cytoplasmic	1	1	1	1	2	Cytoplasmic	0	0	0	0	0	0	1	0.999992	1	0.99	1	Cytoplasmic	0	5.81e-09	0
ENSG00000066827	HPA020989	ZFAT	zinc finger and AT-hook domain containing	//images.proteinatlas.org/20989/48068_A_4_6.jpg	1	0.999997	1	1	2	Nuclear	0	0.160703	0	1	0	0	0	0.211596	0	1	0	0	1	1	1	1	3	Cytoplasmic	1	1	1	1	2	Cytoplasmic	0	3.78e-09	0	0	0	0	1	0.999975	1	0.99	1	Cytoplasmic	0	2.4e-06	0
ENSG00000068078	CAB004231	FGFR3	fibroblast growth factor receptor 3	//images.proteinatlas.org/4231/11838_A_4_6.jpg	1	1	1	1	2	Membranous	0	0.00929904	0	1	0	0	0	3.17e-05	0	1	0	0	0	0.936215	1	1	0	0	0	0.137686	0	1	0	0	0	0	0	1	0	0	0	1.39e-08	0	1	0	0	0	0	0
ENSG00000068078	CAB004231	FGFR3	fibroblast growth factor receptor 3	//images.proteinatlas.org/4231/11838_A_5_6.jpg	1	1	1	1	2	Membranous	0	0.132713	0	1	0	0	0	1.74e-05	0	1	0	0	0	1.68e-05	0	1	0	0	0	3.61e-08	0	1	0	0	0	0	0	1	0	0	0	1.14e-06	0	1	0	0	0	1e-07	0
ENSG00000068078	CAB004231	FGFR3	fibroblast growth factor receptor 3	//images.proteinatlas.org/4231/11838_A_6_6.jpg	1	1	1	1	2	Membranous	0	0.380281	0	1	0	0	0	1.25e-05	0	1	0	0	0	0.100907	0	1	0	0	0	0.0183015	0	1	0	0	0	5.36e-10	0	1	0	0	0	7.49e-08	0	1	0	0	0	1.48e-07	0
ENSG00000069020	HPA000544	MAST4	microtubule associated serine/threonine kinase family member 4	//images.proteinatlas.org/544/1389_A_5_6.jpg	1	1	1	1	3	Nuclear	1	1	1	1	3	Nuclear	1	1	1	1	3	Nuclear	1	1	1	1	3	Nuclear	0	0.0102485	0	1	0	0	0	1.39e-08	0	0.98	0	0	0	8.28e-07	0	1	0	0	0	1.22e-08	0
ENSG00000069020	HPA000544	MAST4	microtubule associated serine/threonine kinase family member 4	//images.proteinatlas.org/544/1389_A_6_6.jpg	1	1	1	1	3	Nuclear	1	1	1	1	3	Nuclear	1	1	1	1	3	Nuclear	1	1	1	1	3	Nuclear	0	0.00221279	0	1	0	0	0	1.17e-06	0	0.98	0	0	0	1.16e-05	0	1	0	0	0	9.63e-09	0
ENSG00000069020	HPA000544	MAST4	microtubule associated serine/threonine kinase family member 4	//images.proteinatlas.org/544/1389_A_4_6.jpg	1	1	1	1	3	Nuclear	1	1	1	1	3	Nuclear	1	1	1	1	3	Nuclear	1	1	1	1	3	Nuclear	0	0.221781	0	1	0	0	0	4.47e-10	0	0.98	0	0	0	3.85e-06	0	1	0	0	0	0	0
ENSG00000069275	HPA062351	NUCKS1	nuclear casein kinase and cyclin dependent kinase substrate 1	//images.proteinatlas.org/62351/154552_A_5_6.jpg	0	0.068013	1	0	0	0	0	0.912414	1	0	0	0	0	0.601507	0	0.06	0	0	0	0.000119115	0	0.24	0	0	0	0.00441663	0	0.05	0	0	1	0.000269781	0	0	3	Nuclear	1	0.93375	1	0	3	Nuclear	1	0.717074	1
ENSG00000069275	HPA062351	NUCKS1	nuclear casein kinase and cyclin dependent kinase substrate 1	//images.proteinatlas.org/62351/154552_A_6_6.jpg	0	0.999918	1	0	0	0	0	1	1	0	0	0	0	0.999986	1	0.06	0	0	0	0.999916	1	0.24	0	0	0	0.99316	1	0.05	0	0	1	0.0141878	0	0	3	Nuclear	1	0.967473	1	0	3	Nuclear	1	0.719277	1
ENSG00000069275	HPA062351	NUCKS1	nuclear casein kinase and cyclin dependent kinase substrate 1	//images.proteinatlas.org/62351/154552_A_4_6.jpg	0	1	1	0	0	0	0	0.981838	1	0	0	0	0	0.999996	1	0.06	0	0	0	1.03e-07	0	0.24	0	0	0	0.000104668	0	0.05	0	0	1	6.68e-07	0	0	3	Nuclear	1	0.996057	1	0	3	Nuclear	1	0.000290811	0
ENSG00000070371	HPA075327	CLTCL1	clathrin heavy chain like 1	//images.proteinatlas.org/75327/166522_A_5_6.jpg	0	0.329476	1	0	0	0	0	0.94004	1	0	0	0	1	0.99848	1	0	3	Cytoplasmic	1	0.922333	1	0	3	Cytoplasmic	0	0.985147	1	0	0	0	0	0.00155026	0	0	0	0	0	0.999907	1	0	0	0	0	0.000726625	0
ENSG00000070371	HPA075327	CLTCL1	clathrin heavy chain like 1	//images.proteinatlas.org/75327/166522_A_6_6.jpg	0	0.999992	1	0	0	0	0	1	1	0	0	0	1	0.633367	0	0	3	Cytoplasmic	1	0.772594	0	0	3	Cytoplasmic	0	4.62e-07	0	0	0	0	0	1	1	0	0	0	0	0.99998	1	0	0	0	0	0.0422549	0
ENSG00000070371	HPA075327	CLTCL1	clathrin heavy chain like 1	//images.proteinatlas.org/75327/166522_A_4_6.jpg	0	0.991223	1	0	0	0	0	0.999741	1	0	0	0	1	0.999146	1	0	3	Cytoplasmic	1	1	1	0	3	Cytoplasmic	0	0.999997	1	0	0	0	0	0.0312593	0	0	0	0	0	0.996477	1	0	0	0	0	4e-06	0
ENSG00000070526	HPA014975	ST6GALNAC1	ST6 N-acetylgalactosaminide alpha-2,6-sialyltransferase 1	//images.proteinatlas.org/14975/167850_A_5_6.jpg	0	1.13e-08	0	1	0	0	0	7.62e-06	0	1	0	0	0	0.0280127	0	1	0	0	1	1	1	1	3	Nuclear	0	0.0874064	0	1	0	0	1	0.980377	1	0	3	Membranous	0	4.63e-06	0	0.99	0	0	0	4.76e-07	0
ENSG00000070526	HPA014975	ST6GALNAC1	ST6 N-acetylgalactosaminide alpha-2,6-sialyltransferase 1	//images.proteinatlas.org/14975/167850_A_6_6.jpg	0	6.07e-07	0	1	0	0	0	2.93e-07	0	1	0	0	0	0.469801	0	1	0	0	1	1	1	1	3	Nuclear	0	0.0726891	0	1	0	0	1	0.841557	1	0	3	Membranous	0	2.21e-09	0	0.99	0	0	0	1.64e-09	0
ENSG00000070669	HPA029318	ASNS	asparagine synthetase (glutamine-hydrolyzing)	//images.proteinatlas.org/29318/66750_A_6_6.jpg	1	1	1	0.99	2	Cytoplasmic	0	1.54e-07	0	0.98	0	0	0	0.0123699	0	0.99	0	0	1	1	1	1	3	Nuclear	1	1	1	1	2	Nuclear	0	7.75e-10	0	0	0	0	1	0.999999	1	0.99	1	Cytoplasmic	0	0	0
ENSG00000070669	HPA029318	ASNS	asparagine synthetase (glutamine-hydrolyzing)	//images.proteinatlas.org/29318/66750_A_4_6.jpg	1	1	1	0.99	2	Cytoplasmic	0	0.00255074	0	0.98	0	0	0	0.206229	0	0.99	0	0	1	1	1	1	3	Nuclear	1	1	1	1	2	Nuclear	0	0	0	0	0	0	1	1	1	0.99	1	Cytoplasmic	0	0	0
ENSG00000070950	HPA006716	RAD18	RAD18, E3 ubiquitin protein ligase	//images.proteinatlas.org/6716/20715_A_5_6.jpg	1	1	1	1	3	Cytoplasmic	1	1	1	1	3	Nuclear	1	1	1	1	2	Nuclear	0	0.694981	0	1	0	0	0	0.00318407	0	1	0	0	0	0	0	0.12	0	0	1	1	1	1	2	Cytoplasmic	0	5.21e-05	0
ENSG00000070950	HPA006716	RAD18	RAD18, E3 ubiquitin protein ligase	//images.proteinatlas.org/6716/20715_A_6_6.jpg	1	1	1	1	3	Cytoplasmic	1	1	1	1	3	Nuclear	1	1	1	1	2	Nuclear	0	0.424506	0	1	0	0	0	0.0510365	0	1	0	0	0	0	0	0.11	0	0	1	0.999978	1	1	2	Cytoplasmic	0	3.6e-05	0
ENSG00000070950	HPA006716	RAD18	RAD18, E3 ubiquitin protein ligase	//images.proteinatlas.org/6716/20715_A_4_6.jpg	1	1	1	1	3	Cytoplasmic	1	1	1	1	3	Nuclear	1	1	1	1	2	Nuclear	0	0.788547	0	1	0	0	0	0.362215	0	1	0	0	0	9.95e-09	0	0.08	0	0	1	1	1	1	2	Cytoplasmic	0	0.0001504	0
ENSG00000070950	HPA008752	RAD18	RAD18, E3 ubiquitin protein ligase	//images.proteinatlas.org/8752/25120_A_5_6.jpg	1	1	1	1	3	Nuclear.Cytoplasmic	1	1	1	1	3	Nuclear.Cytoplasmic	0	0.266565	0	1	0	0	0	0.306843	0	1	0	0	0	8.96e-05	0	1	0	0	0	0	0	0	0	0	1	0.999937	1	1	2	Cytoplasmic	0	1.16e-05	0
ENSG00000070950	HPA008752	RAD18	RAD18, E3 ubiquitin protein ligase	//images.proteinatlas.org/8752/25120_A_6_6.jpg	1	1	1	1	3	Nuclear.Cytoplasmic	1	1	1	1	3	Nuclear.Cytoplasmic	0	0.0356736	0	1	0	0	0	0.520967	0	1	0	0	0	0.0207043	0	1	0	0	0	0	0	0	0	0	1	1	1	1	2	Cytoplasmic	0	5.99e-07	0
ENSG00000070950	HPA008752	RAD18	RAD18, E3 ubiquitin protein ligase	//images.proteinatlas.org/8752/25120_A_4_6.jpg	1	1	1	1	3	Nuclear.Cytoplasmic	1	1	1	1	3	Nuclear.Cytoplasmic	0	0.056495	0	1	0	0	0	0.357245	0	1	0	0	0	0.0201333	0	1	0	0	0	2.98e-11	0	0	0	0	1	0.999993	1	1	2	Cytoplasmic	0	4.39e-08	0
ENSG00000071859	HPA003585	FAM50A	family with sequence similarity 50 member A	//images.proteinatlas.org/3585/11105_A_5_6.jpg	1	1	1	1	3	Nuclear	0	0.517179	0	1	0	0	0	0.00840081	0	1	0	0	0	0.00223991	0	1	0	0	0	0.000104955	0	1	0	0	1	0.99949	1	0.95	3	Nuclear	1	0.99999	1	1	3	Nuclear	0	2.06e-07	0
ENSG00000071859	HPA003585	FAM50A	family with sequence similarity 50 member A	//images.proteinatlas.org/3585/11105_A_6_6.jpg	1	1	1	1	3	Nuclear	0	0.346076	0	1	0	0	0	0.73922	0	1	0	0	0	0.896105	1	1	0	0	0	6.22e-06	0	1	0	0	1	0.996484	1	0.95	3	Nuclear	1	1	1	1	3	Nuclear	0	5.36e-10	0
ENSG00000071859	HPA003585	FAM50A	family with sequence similarity 50 member A	//images.proteinatlas.org/3585/11105_A_4_6.jpg	1	1	1	1	3	Nuclear	0	0.486751	0	1	0	0	0	2.84e-05	0	1	0	0	0	0.843007	0	1	0	0	0	0.225769	0	1	0	0	1	0.992329	1	0.95	3	Nuclear	1	0.999976	1	1	3	Nuclear	0	3.66e-06	0
ENSG00000072121	HPA055500	ZFYVE26	zinc finger FYVE-type containing 26	//images.proteinatlas.org/55500/134968_A_5_6.jpg	1	0.999968	1	0	3	Cytoplasmic	1	0.957009	1	0.03	3	Cytoplasmic	0	0.999997	1	0.13	0	0	0	0.999955	1	0.44	0	0	0	1	1	0.12	0	0	0	3.45e-06	0	0	0	0	0	0.280896	0	0	0	0	0	0.50898	0
ENSG00000072121	HPA055500	ZFYVE26	zinc finger FYVE-type containing 26	//images.proteinatlas.org/55500/134968_A_6_6.jpg	1	0.926371	1	0	3	Cytoplasmic	1	0.224021	0	0.03	3	Cytoplasmic	0	0.662202	0	0.13	0	0	0	0.999955	1	0.43	0	0	0	0.242339	0	0.12	0	0	0	2.38e-10	0	0	0	0	0	0.543707	0	0	0	0	0	0	0
ENSG00000072501	CAB025404	SMC1A	structural maintenance of chromosomes 1A	//images.proteinatlas.org/25404/54572_A_4_6.jpg	1	1	1	1	3	Nuclear	0	0.206965	0	1	0	0	0	9.62e-05	0	1	0	0	0	0.187863	0	1	0	0	0	0.0625945	0	1	0	0	0	0	0	0.99	0	0	1	0.999953	1	1	2	Nuclear	0	0	0
ENSG00000072501	CAB025404	SMC1A	structural maintenance of chromosomes 1A	//images.proteinatlas.org/25404/54572_A_6_6.jpg	1	1	1	1	3	Nuclear	0	0.00380521	0	1	0	0	0	0.140732	0	1	0	0	0	0.654399	0	1	0	0	0	0.0035896	0	1	0	0	0	5.96e-11	0	0.99	0	0	1	1	1	1	2	Nuclear	0	8.16e-06	0
ENSG00000072609	HPA073826	CHFR	checkpoint with forkhead and ring finger domains	//images.proteinatlas.org/73826/164065_A_5_6.jpg	1	0.946328	1	0	3	Nuclear	1	0.363516	0	0	3	Nuclear	0	1	1	0	0	0	0	1	1	0	0	0	0	0.992508	1	0	0	0	0	3.86e-08	0	0	0	0	0	0.00952249	0	0	0	0	0	5.59e-08	0
ENSG00000072609	HPA073826	CHFR	checkpoint with forkhead and ring finger domains	//images.proteinatlas.org/73826/164065_A_6_6.jpg	1	0.0647808	1	0	3	Nuclear	1	1.44e-05	0	0	3	Nuclear	0	0.960211	1	0	0	0	0	0.998778	1	0	0	0	0	0.99851	1	0	0	0	0	5.15e-07	0	0	0	0	0	0.0584744	0	0	0	0	0	1.98e-07	0
ENSG00000072609	HPA073826	CHFR	checkpoint with forkhead and ring finger domains	//images.proteinatlas.org/73826/164065_A_4_6.jpg	1	0.653942	1	0	3	Nuclear	1	0.995864	1	0	3	Nuclear	0	1.08e-05	0	0	0	0	0	0.833319	0	0	0	0	0	0.999886	1	0	0	0	0	0.000121632	0	0	0	0	0	0.000285405	0	0	0	0	0	1.98e-07	0
ENSG00000073536	HPA018807	NLE1	notchless homolog 1	//images.proteinatlas.org/18807/43361_A_6_6.jpg	1	1	1	1	3	Nuclear	1	1	1	1	2	Nuclear	0	0.788571	0	1	0	0	1	1	1	1	2	Cytoplasmic	0	0.000517167	0	1	0	0	0	0	0	0	0	0	1	1	1	0.99	2	Nuclear	0	1.88e-09	0
ENSG00000073536	HPA018807	NLE1	notchless homolog 1	//images.proteinatlas.org/18807/43361_A_4_6.jpg	1	1	1	1	3	Nuclear	1	1	1	1	2	Nuclear	0	0.373638	0	1	0	0	1	1	1	1	2	Cytoplasmic	0	0.0995335	0	1	0	0	0	2.38e-10	0	0	0	0	1	0.999925	1	0.99	2	Nuclear	0	6.16e-08	0
ENSG00000073737	HPA036667	DHRS9	dehydrogenase/reductase 9	//images.proteinatlas.org/36667/81439_A_6_6.jpg	1	1	1	0.99	2	Nuclear	1	1	1	0.48	2	Nuclear	0	0.0903788	0	0.88	0	0	1	1	1	0.99	2	Nuclear	0	0.0109061	0	0.99	0	0	0	1.19e-10	0	0	0	0	1	0.999991	1	0.98	2	Cytoplasmic	0	0	0
ENSG00000073737	HPA036667	DHRS9	dehydrogenase/reductase 9	//images.proteinatlas.org/36667/81439_A_4_6.jpg	1	1	1	0.99	2	Nuclear	1	1	1	0.48	2	Nuclear	0	0.286879	0	0.88	0	0	1	1	1	0.99	2	Nuclear	0	1.46e-05	0	0.99	0	0	0	3.28e-10	0	0	0	0	1	0.999915	1	0.98	2	Cytoplasmic	0	1.57e-06	0
ENSG00000074317	CAB002681	SNCB	synuclein beta	//images.proteinatlas.org/2681/6609_A_4_6.jpg	0	2.78e-06	0	1	0	0	0	0.000259581	0	1	0	0	0	0.0834421	0	1	0	0	0	0.000219096	0	1	0	0	1	1	1	1	3	Cytoplasmic.Membranous	0	0	0	1	0	0	0	5.53e-08	0	1	0	0	0	0	0
ENSG00000074317	CAB002681	SNCB	synuclein beta	//images.proteinatlas.org/2681/6609_A_5_6.jpg	0	0.00075026	0	1	0	0	0	3.71e-08	0	1	0	0	0	0.746015	0	1	0	0	0	0.409716	0	1	0	0	1	1	1	1	3	Cytoplasmic.Membranous	0	0	0	1	0	0	0	3.56e-08	0	1	0	0	0	0	0
ENSG00000074317	CAB002681	SNCB	synuclein beta	//images.proteinatlas.org/2681/6609_A_6_6.jpg	0	3.73e-06	0	1	0	0	0	9.61e-05	0	1	0	0	0	0.00385099	0	1	0	0	0	0.141112	0	1	0	0	1	1	1	1	3	Cytoplasmic.Membranous	0	3.87e-10	0	1	0	0	0	1.55e-07	0	1	0	0	0	2.65e-09	0
ENSG00000074410	HPA008773	CA12	carbonic anhydrase 12	//images.proteinatlas.org/8773/141302_A_5_6.jpg	0	7.51e-08	0	1	0	0	0	0.000872247	0	1	0	0	0	0.0873367	0	1	0	0	0	0.467659	0	1	0	0	1	1	1	1	3	Cytoplasmic	0	1.19e-08	0	0	0	0	0	1.07e-06	0	1	0	0	1	1	1
ENSG00000074410	HPA008773	CA12	carbonic anhydrase 12	//images.proteinatlas.org/8773/141302_A_6_6.jpg	0	2.35e-06	0	1	0	0	0	2.18e-06	0	1	0	0	0	0.0436215	0	1	0	0	0	0.8344	0	1	0	0	1	1	1	1	3	Cytoplasmic	0	2.74e-08	0	0	0	0	0	4.59e-07	0	1	0	0	1	1	1
ENSG00000074410	HPA008773	CA12	carbonic anhydrase 12	//images.proteinatlas.org/8773/141302_A_4_6.jpg	0	8.92e-06	0	1	0	0	0	1.47e-06	0	1	0	0	0	5.3e-08	0	1	0	0	0	0.000118762	0	1	0	0	1	1	1	1	3	Cytoplasmic	0	4.47e-10	0	0	0	0	0	5.4e-07	0	1	0	0	1	1	1
ENSG00000074696	HPA014837	HACD3	3-hydroxyacyl-CoA dehydratase 3	//images.proteinatlas.org/14837/33492_A_5_6.jpg	1	1	1	1	2	Cytoplasmic	1	1	1	1	2	Cytoplasmic	1	1	1	1	3	Cytoplasmic	1	1	1	1	2	Cytoplasmic	0	0.343224	0	1	0	0	0	8.05e-10	0	0	0	0	1	0.999987	1	0.99	3	Cytoplasmic	0	1.68e-06	0
ENSG00000074696	HPA014837	HACD3	3-hydroxyacyl-CoA dehydratase 3	//images.proteinatlas.org/14837/33492_A_6_6.jpg	1	1	1	1	2	Cytoplasmic	1	1	1	1	2	Cytoplasmic	1	1	1	1	3	Cytoplasmic	1	1	1	1	2	Cytoplasmic	0	0.211837	0	1	0	0	0	0	0	0	0	0	1	0.997524	1	0.99	3	Cytoplasmic	0	8.38e-06	0
ENSG00000074696	HPA014837	HACD3	3-hydroxyacyl-CoA dehydratase 3	//images.proteinatlas.org/14837/33492_A_4_6.jpg	1	0.999983	1	1	2	Cytoplasmic	1	1	1	1	2	Cytoplasmic	1	1	1	1	3	Cytoplasmic	1	1	1	1	2	Cytoplasmic	0	0.00968848	0	1	0	0	0	2.53e-08	0	0	0	0	1	0.995789	1	0.99	3	Cytoplasmic	0	8.68e-06	0
ENSG00000076003	CAB009577	MCM6	minichromosome maintenance complex component 6	//images.proteinatlas.org/9577/24682_A_4_6.jpg	1	0.999487	1	1	3	Cytoplasmic.Membranous	0	0.986386	1	1	0	0	0	1	1	1	0	0	0	0.99999	1	1	0	0	1	1	1	1	2	Cytoplasmic.Membranous	0	2.66e-07	0	0.99	0	0	1	1	1	1	2	Cytoplasmic	0	0.0296877	0
ENSG00000076003	CAB009577	MCM6	minichromosome maintenance complex component 6	//images.proteinatlas.org/9577/24682_A_5_6.jpg	1	1.06e-08	0	1	3	Cytoplasmic.Membranous	0	0.239399	0	1	0	0	0	0.733593	0	1	0	0	0	0.747824	0	1	0	0	1	0.994765	1	1	2	Cytoplasmic.Membranous	0	1.03e-06	0	0.99	0	0	1	0.999966	1	1	2	Cytoplasmic	0	0.00311484	0
ENSG00000076003	CAB009577	MCM6	minichromosome maintenance complex component 6	//images.proteinatlas.org/9577/24682_A_6_6.jpg	1	0.995057	1	1	3	Cytoplasmic.Membranous	0	1	1	1	0	0	0	0.999999	1	1	0	0	0	1	1	1	0	0	1	0.999945	1	1	2	Cytoplasmic.Membranous	0	0	0	0.99	0	0	1	0.969656	1	1	2	Cytoplasmic	0	2.19e-07	0
ENSG00000076003	HPA004818	MCM6	minichromosome maintenance complex component 6	//images.proteinatlas.org/4818/14021_A_5_6.jpg	1	0.999998	1	1	3	Nuclear	1	1	1	1	3	Nuclear	1	1	1	1	3	Nuclear	1	1	1	1	2	Nuclear	0	0.0391463	0	1	0	0	0	5.96e-11	0	0.94	0	0	0	0.000144075	0	1	0	0	0	0	0
ENSG00000076003	HPA004818	MCM6	minichromosome maintenance complex component 6	//images.proteinatlas.org/4818/14021_A_6_6.jpg	1	0.999983	1	1	3	Nuclear	1	1	1	1	3	Nuclear	1	1	1	1	3	Nuclear	1	1	1	1	2	Nuclear	0	0.127597	0	1	0	0	0	8.58e-09	0	0.94	0	0	0	1.74e-07	0	1	0	0	0	2.96e-07	0
ENSG00000076003	HPA004818	MCM6	minichromosome maintenance complex component 6	//images.proteinatlas.org/4818/14021_A_4_6.jpg	1	1	1	1	3	Nuclear	1	1	1	1	3	Nuclear	1	1	1	1	3	Nuclear	1	1	1	1	2	Nuclear	0	0.019549	0	1	0	0	0	0	0	0.93	0	0	0	6.69e-07	0	1	0	0	0	3.93e-09	0
ENSG00000076555	HPA006554	ACACB	acetyl-CoA carboxylase beta	//images.proteinatlas.org/6554/161069_A_5_6.jpg	0	7.77e-05	0	1	0	0	0	0.00669176	0	1	0	0	0	0.000182484	0	1	0	0	0	0.0798121	0	1	0	0	1	1	1	1	3	Nuclear.Cytoplasmic	0	3.29e-08	0	0.17	0	0	0	1.33e-05	0	1	0	0	0	2.98e-11	0
ENSG00000076555	HPA006554	ACACB	acetyl-CoA carboxylase beta	//images.proteinatlas.org/6554/161069_A_6_6.jpg	0	5.86e-06	0	1	0	0	0	2.05e-08	0	1	0	0	0	0.358623	0	1	0	0	0	0.784421	0	1	0	0	1	1	1	1	3	Nuclear.Cytoplasmic	0	1.87e-08	0	0.16	0	0	0	1.68e-07	0	1	0	0	0	1.64e-07	0
ENSG00000076555	HPA006554	ACACB	acetyl-CoA carboxylase beta	//images.proteinatlas.org/6554/161069_A_4_6.jpg	0	3.39e-06	0	1	0	0	0	0.0169524	0	1	0	0	0	0.037759	0	1	0	0	0	0.592782	0	1	0	0	1	1	1	1	3	Nuclear.Cytoplasmic	0	0	0	0.14	0	0	0	7.78e-07	0	1	0	0	0	7.2e-07	0
ENSG00000076604	HPA052377	TRAF4	TNF receptor associated factor 4	//images.proteinatlas.org/52377/129872_A_6_6.jpg	0	0.000258272	0	0	0	0	0	0.0451294	0	0.04	0	0	1	1	1	0.2	3	Cytoplasmic	1	1	1	0.54	3	Cytoplasmic	1	1	1	0.17	3	Cytoplasmic	0	1.25e-09	0	0	0	0	0	3.92e-08	0	0	0	0	0	1.71e-06	0
ENSG00000076604	HPA052377	TRAF4	TNF receptor associated factor 4	//images.proteinatlas.org/52377/129872_A_4_6.jpg	0	0.000256348	0	0	0	0	0	0.0353553	0	0.04	0	0	1	1	1	0.2	3	Cytoplasmic	1	1	1	0.53	3	Cytoplasmic	1	1	1	0.17	3	Cytoplasmic	0	0	0	0	0	0	0	3.08e-07	0	0	0	0	0	4.26e-08	0
ENSG00000076716	HPA030836	GPC4	glypican 4	//images.proteinatlas.org/30836/65282_A_5_6.jpg	1	1	1	0.99	3	Cytoplasmic	0	0.156911	0	0.89	0	0	0	0.467714	0	0.99	0	0	1	1	1	0.99	1	Nuclear	1	1	1	0.99	2	Nuclear	0	2.98e-11	0	0	0	0	1	0.999795	1	0.99	2	Cytoplasmic	0	2.79e-07	0
ENSG00000076716	HPA030836	GPC4	glypican 4	//images.proteinatlas.org/30836/65282_A_6_6.jpg	1	0.999873	1	0.99	3	Cytoplasmic	0	0.00121226	0	0.88	0	0	0	0.0859158	0	0.99	0	0	1	1	1	0.99	1	Nuclear	1	1	1	0.99	2	Nuclear	0	4.17e-10	0	0	0	0	1	0.99941	1	0.99	2	Cytoplasmic	0	2.9e-05	0
ENSG00000076716	HPA030836	GPC4	glypican 4	//images.proteinatlas.org/30836/65282_A_4_6.jpg	1	1	1	0.99	3	Cytoplasmic	0	0.00108832	0	0.88	0	0	0	0.540977	0	0.99	0	0	1	1	1	0.99	1	Nuclear	1	1	1	0.99	2	Nuclear	0	8.94e-11	0	0	0	0	1	1	1	0.99	2	Cytoplasmic	0	7.87e-09	0
ENSG00000077147	HPA039609	TM9SF3	transmembrane 9 superfamily member 3	//images.proteinatlas.org/39609/83400_A_6_6.jpg	1	0.999995	1	0.97	3	Cytoplasmic	1	1	1	0.32	2	Cytoplasmic	1	1	1	0.7	3	Cytoplasmic	1	1	1	0.96	3	Cytoplasmic	1	1	1	0.95	3	Cytoplasmic	0	2.38e-09	0	0	0	0	1	1	1	0.88	3	Cytoplasmic	1	0.999998	1
ENSG00000077147	HPA039609	TM9SF3	transmembrane 9 superfamily member 3	//images.proteinatlas.org/39609/83400_A_4_6.jpg	1	1	1	0.97	3	Cytoplasmic	1	1	1	0.31	2	Cytoplasmic	1	1	1	0.7	3	Cytoplasmic	1	1	1	0.96	3	Cytoplasmic	1	1	1	0.95	3	Cytoplasmic	0	0	0	0	0	0	1	0.999869	1	0.87	3	Cytoplasmic	1	0.999938	1
ENSG00000077279	HPA036121	DCX	doublecortin	//images.proteinatlas.org/36121/166947_A_6_6.jpg	0	7.38e-06	0	0.99	0	0	0	0.000102763	0	0.54	0	0	0	0.151811	0	0.93	0	0	0	8.41e-05	0	0.99	0	0	0	0.00609383	0	0.99	0	0	1	0.935845	1	0	3	Cytoplasmic	1	1	1	0.99	1	Cytoplasmic	0	2.03e-05	0
ENSG00000078124	HPA070087	ACER3	alkaline ceramidase 3	//images.proteinatlas.org/70087/165549_A_5_6.jpg	0	0.99989	1	0	0	0	0	0.999993	1	0	0	0	0	0.999805	1	0.01	0	0	0	0.999856	1	0.07	0	0	0	0.949266	1	0.02	0	0	1	5.06e-05	0	0	3	Cytoplasmic	0	0.339828	0	0	0	0	0	0.000115639	0
ENSG00000078124	HPA070087	ACER3	alkaline ceramidase 3	//images.proteinatlas.org/70087/165549_A_6_6.jpg	0	0.206339	1	0	0	0	0	0.182643	0	0	0	0	0	0.885749	1	0.01	0	0	0	0.999853	1	0.07	0	0	0	0.999956	1	0.01	0	0	1	5.71e-05	0	0	3	Cytoplasmic	0	0.686124	0	0	0	0	0	0.0155019	0
ENSG00000078177	HPA036770	N4BP2	NEDD4 binding protein 2	//images.proteinatlas.org/36770/75118_A_6_6.jpg	1	1	1	0.99	2	Cytoplasmic	0	8e-06	0	0.48	0	0	0	1.49e-10	0	0.88	0	0	0	0.000140685	0	0.99	0	0	1	1	1	0.99	3	Cytoplasmic	0	0	0	0	0	0	1	0.999991	1	0.98	1	Cytoplasmic	0	9.65e-08	0
ENSG00000078177	HPA036770	N4BP2	NEDD4 binding protein 2	//images.proteinatlas.org/36770/75118_A_4_6.jpg	1	1	1	0.99	2	Cytoplasmic	0	0.023993	0	0.47	0	0	0	0.0108172	0	0.88	0	0	0	0.0199984	0	0.99	0	0	1	1	1	0.99	3	Cytoplasmic	0	0	0	0	0	0	1	0.999983	1	0.98	1	Cytoplasmic	0	7.21e-08	0
ENSG00000078403	HPA005747	MLLT10	MLLT10, histone lysine methyltransferase DOT1L cofactor	//images.proteinatlas.org/5747/21104_A_5_6.jpg	0	0.000444091	0	1	0	0	0	0.738717	0	1	0	0	1	1	1	1	3	Nuclear	1	1	1	1	3	Nuclear	0	0.439448	0	1	0	0	0	6.77e-09	0	0.78	0	0	0	3.64e-06	0	1	0	0	0	1.25e-08	0
ENSG00000078403	HPA005747	MLLT10	MLLT10, histone lysine methyltransferase DOT1L cofactor	//images.proteinatlas.org/5747/21104_A_6_6.jpg	0	0.000570986	0	1	0	0	0	0.703346	0	1	0	0	1	1	1	1	3	Nuclear	1	1	1	1	3	Nuclear	0	0.253374	0	1	0	0	0	1.79e-10	0	0.78	0	0	0	2.62e-07	0	1	0	0	0	1.14e-06	0
ENSG00000078403	HPA005747	MLLT10	MLLT10, histone lysine methyltransferase DOT1L cofactor	//images.proteinatlas.org/5747/21104_A_4_6.jpg	0	0.000115418	0	1	0	0	0	0.0608066	0	1	0	0	1	1	1	1	3	Nuclear	1	1	1	1	3	Nuclear	0	0.294156	0	1	0	0	0	1.24e-08	0	0.77	0	0	0	4.28e-06	0	1	0	0	0	3.11e-05	0
ENSG00000079263	HPA006162	SP140	SP140 nuclear body protein	//images.proteinatlas.org/6162/23536_A_5_6.jpg	0	2.75e-06	0	1	0	0	0	0.0295934	0	1	0	0	1	1	1	1	3	Cytoplasmic	1	1	1	1	3	Cytoplasmic	0	0.426631	0	1	0	0	0	0	0	0.66	0	0	1	1	1	1	1	Cytoplasmic	0	1.8e-06	0
ENSG00000079263	HPA006162	SP140	SP140 nuclear body protein	//images.proteinatlas.org/6162/23536_A_6_6.jpg	0	0.000299913	0	1	0	0	0	0.21309	0	1	0	0	1	1	1	1	3	Cytoplasmic	1	1	1	1	3	Cytoplasmic	0	0.0877248	0	1	0	0	0	9.12e-09	0	0.66	0	0	1	0.999973	1	1	1	Cytoplasmic	0	1.53e-06	0
ENSG00000079263	HPA006162	SP140	SP140 nuclear body protein	//images.proteinatlas.org/6162/23536_A_4_6.jpg	0	9.94e-06	0	1	0	0	0	0.0808263	0	1	0	0	1	1	1	1	3	Cytoplasmic	1	1	1	1	3	Cytoplasmic	0	0.193861	0	1	0	0	0	7.15e-10	0	0.64	0	0	1	1	1	1	1	Cytoplasmic	0	0	0
ENSG00000079335	HPA023783	CDC14A	cell division cycle 14A	//images.proteinatlas.org/23783/165503_A_5_6.jpg	1	1	1	1	2	Nuclear	1	1	1	0.99	2	Nuclear	0	0.0352306	0	1	0	0	0	0.000237135	0	1	0	0	0	0.00467551	0	1	0	0	0	0	0	0	0	0	1	0.999991	1	0.99	3	Nuclear	0	2.36e-08	0
ENSG00000079335	HPA023783	CDC14A	cell division cycle 14A	//images.proteinatlas.org/23783/165503_A_6_6.jpg	1	1	1	1	2	Nuclear	1	1	1	0.99	2	Nuclear	0	0.751716	0	1	0	0	0	0.399726	0	1	0	0	0	0.425899	0	1	0	0	0	2.98e-11	0	0	0	0	1	0.997291	1	0.99	3	Nuclear	0	8.71e-06	0
ENSG00000079435	CAB017700	LIPE	lipase E, hormone sensitive type	//images.proteinatlas.org/17700/132029_A_5_6.jpg	0	4.17e-05	0	1	0	0	0	0.00395055	0	1	0	0	1	1	1	1	1	Cytoplasmic	1	1	1	1	2	Cytoplasmic	1	1	1	1	3	Cytoplasmic	0	0	0	0.99	0	0	1	0.999988	1	1	1	Cytoplasmic	0	4.73e-07	0
ENSG00000079435	CAB017700	LIPE	lipase E, hormone sensitive type	//images.proteinatlas.org/17700/132029_A_6_6.jpg	0	8.05e-06	0	1	0	0	0	0.0386009	0	1	0	0	1	1	1	1	1	Cytoplasmic	1	1	1	1	2	Cytoplasmic	1	1	1	1	3	Cytoplasmic	0	0	0	0.99	0	0	1	1	1	1	1	Cytoplasmic	0	8.94e-11	0
ENSG00000083635	HPA029958	NUFIP1	NUFIP1, FMR1 interacting protein 1	//images.proteinatlas.org/29958/65572_A_5_6.jpg	0	2.25e-05	0	0.99	0	0	0	0.244222	0	0.95	0	0	0	0.222334	0	0.99	0	0	1	1	1	1	3	Nuclear	1	1	1	1	3	Nuclear	0	0	0	0	0	0	0	6.74e-08	0	0.99	0	0	0	6.23e-05	0
ENSG00000083635	HPA029958	NUFIP1	NUFIP1, FMR1 interacting protein 1	//images.proteinatlas.org/29958/65572_A_6_6.jpg	0	3.54e-07	0	0.99	0	0	0	0	0	0.94	0	0	0	0.0828558	0	0.99	0	0	1	1	1	1	3	Nuclear	1	1	1	1	3	Nuclear	0	0	0	0	0	0	0	1.17e-07	0	0.99	0	0	0	1.1e-05	0
ENSG00000083635	HPA029958	NUFIP1	NUFIP1, FMR1 interacting protein 1	//images.proteinatlas.org/29958/65572_A_4_6.jpg	0	0.000141026	0	0.99	0	0	0	7.02e-06	0	0.94	0	0	0	0.117918	0	0.99	0	0	1	1	1	1	3	Nuclear	1	1	1	1	3	Nuclear	0	0	0	0	0	0	0	5.04e-07	0	0.99	0	0	0	2.76e-07	0
ENSG00000088325	HPA005487	TPX2	TPX2, microtubule nucleation factor	//images.proteinatlas.org/5487/15405_A_5_6.jpg	0	7.36e-05	0	1	0	0	1	1	1	1	2	Nuclear	1	1	1	1	2	Nuclear	1	1	1	1	2	Nuclear	0	0.282226	0	1	0	0	0	1.37e-09	0	0.87	0	0	1	0.999999	1	1	1	Cytoplasmic	0	3.16e-09	0
ENSG00000088325	HPA005487	TPX2	TPX2, microtubule nucleation factor	//images.proteinatlas.org/5487/15405_A_6_6.jpg	0	0.000149182	0	1	0	0	1	1	1	1	2	Nuclear	1	1	1	1	2	Nuclear	1	1	1	1	2	Nuclear	0	0.00608449	0	1	0	0	0	1.31e-09	0	0.87	0	0	1	0.999987	1	1	1	Cytoplasmic	0	6.57e-06	0
ENSG00000088325	HPA005487	TPX2	TPX2, microtubule nucleation factor	//images.proteinatlas.org/5487/15405_A_4_6.jpg	0	0.00225774	0	1	0	0	1	1	1	1	2	Nuclear	1	1	1	1	2	Nuclear	1	1	1	1	2	Nuclear	0	0.1336	0	1	0	0	0	2.91e-07	0	0.86	0	0	1	0.999989	1	1	1	Cytoplasmic	0	0.000156482	0
ENSG00000089053	HPA039457	ANAPC5	anaphase promoting complex subunit 5	//images.proteinatlas.org/39457/94383_A_6_6.jpg	0	3.51e-07	0	0.98	0	0	0	0.107011	0	0.32	0	0	0	0.0700005	0	0.71	0	0	0	0.034511	0	0.96	0	0	0	0.0170748	0	0.97	0	0	1	0.991778	1	0	3	Nuclear	1	0.998959	1	0.89	3	Nuclear	0	8.35e-06	0
ENSG00000089053	HPA039457	ANAPC5	anaphase promoting complex subunit 5	//images.proteinatlas.org/39457/94383_A_4_6.jpg	0	1.82e-07	0	0.98	0	0	0	0.00024958	0	0.32	0	0	0	1.9e-08	0	0.7	0	0	0	0.0149036	0	0.96	0	0	0	0.0134042	0	0.97	0	0	1	1	1	0	3	Nuclear	1	0.999999	1	0.88	3	Nuclear	0	3.34e-09	0
ENSG00000089157	HPA073501	RPLP0	ribosomal protein lateral stalk subunit P0	//images.proteinatlas.org/73501/168073_A_5_6.jpg	1	0.642012	1	0	3	Cytoplasmic	0	0.859456	1	0	0	0	0	0.99995	1	0	0	0	0	0.999994	1	0.01	0	0	0	1	1	0	0	0	0	2.15e-06	0	0	0	0	1	0.999845	1	0	2	Cytoplasmic	0	1.55e-08	0
ENSG00000089157	HPA073501	RPLP0	ribosomal protein lateral stalk subunit P0	//images.proteinatlas.org/73501/168073_A_6_6.jpg	1	0.00156104	0	0	3	Cytoplasmic	0	1	1	0	0	0	0	1	1	0	0	0	0	1	1	0.01	0	0	0	0.999974	1	0	0	0	0	1.32e-07	0	0	0	0	1	0.000319472	0	0	2	Cytoplasmic	0	5.96e-11	0
ENSG00000089163	HPA029692	SIRT4	sirtuin 4	//images.proteinatlas.org/29692/65782_A_5_6.jpg	0	5.45e-09	0	0.99	0	0	0	0.0326337	0	0.97	0	0	1	1	1	0.99	2	Cytoplasmic	1	1	1	1	3	Cytoplasmic	1	1	1	1	2	Cytoplasmic	0	5.36e-10	0	0	0	0	1	0.999999	1	0.99	2	Cytoplasmic	0	2.86e-05	0
ENSG00000089163	HPA029692	SIRT4	sirtuin 4	//images.proteinatlas.org/29692/65782_A_6_6.jpg	0	2.65e-09	0	0.99	0	0	0	2.68e-10	0	0.97	0	0	1	1	1	0.99	2	Cytoplasmic	1	1	1	1	3	Cytoplasmic	1	1	1	1	2	Cytoplasmic	0	0	0	0	0	0	1	0.999925	1	0.99	2	Cytoplasmic	0	0	0
ENSG00000089163	HPA029692	SIRT4	sirtuin 4	//images.proteinatlas.org/29692/65782_A_4_6.jpg	0	2.41e-05	0	0.99	0	0	0	0.00278485	0	0.97	0	0	1	1	1	0.99	2	Cytoplasmic	1	1	1	1	3	Cytoplasmic	1	1	1	1	2	Cytoplasmic	0	2.83e-09	0	0	0	0	1	0.998873	1	0.99	2	Cytoplasmic	0	0	0
ENSG00000089639	HPA042484	GMIP	GEM interacting protein	//images.proteinatlas.org/42484/93528_A_6_6.jpg	1	1	1	0.77	2	Cytoplasmic.Membranous	1	1	1	0.2	3	Cytoplasmic.Membranous	1	1	1	0.56	3	Cytoplasmic.Membranous	1	1	1	0.88	3	Cytoplasmic.Membranous	0	0.162456	0	0.69	0	0	0	0	0	0	0	0	0	1.08e-06	0	0.55	0	0	0	3.96e-09	0
ENSG00000089639	HPA042484	GMIP	GEM interacting protein	//images.proteinatlas.org/42484/93528_A_4_6.jpg	1	1	1	0.76	2	Cytoplasmic.Membranous	1	1	1	0.2	3	Cytoplasmic.Membranous	1	1	1	0.56	3	Cytoplasmic.Membranous	1	1	1	0.88	3	Cytoplasmic.Membranous	0	0.0168113	0	0.69	0	0	0	1.19e-10	0	0	0	0	0	5.84e-07	0	0.55	0	0	0	1.49e-07	0
ENSG00000090339	HPA004877	ICAM1	intercellular adhesion molecule 1	//images.proteinatlas.org/4877/13410_A_5_6.jpg	0	0.000360329	0	1	0	0	0	0.494316	0	1	0	0	1	1	1	1	2	Cytoplasmic	1	1	1	1	2	Cytoplasmic	0	0.147393	0	1	0	0	0	6.85e-10	0	0.91	0	0	0	7.99e-08	0	1	0	0	0	1.19e-09	0
ENSG00000090339	HPA004877	ICAM1	intercellular adhesion molecule 1	//images.proteinatlas.org/4877/13410_A_6_6.jpg	0	6.51e-08	0	1	0	0	0	0.534447	0	1	0	0	1	1	1	1	2	Cytoplasmic	1	1	1	1	2	Cytoplasmic	0	0.169568	0	1	0	0	0	2.2e-08	0	0.91	0	0	0	8.56e-07	0	1	0	0	0	0	0
ENSG00000090339	HPA004877	ICAM1	intercellular adhesion molecule 1	//images.proteinatlas.org/4877/13410_A_4_6.jpg	0	4.39e-06	0	1	0	0	0	0.0104803	0	1	0	0	1	1	1	1	2	Cytoplasmic	1	1	1	1	2	Cytoplasmic	0	0.0250813	0	1	0	0	0	8.7e-08	0	0.91	0	0	0	2.05e-08	0	1	0	0	0	1.19e-10	0
ENSG00000091844	HPA022276	RGS17	regulator of G protein signaling 17	//images.proteinatlas.org/22276/99185_A_6_6.jpg	1	1	1	1	3	Nuclear	0	0.140103	0	0.99	0	0	0	0.716684	0	1	0	0	0	0.0208381	0	1	0	0	0	0.000148127	0	1	0	0	0	2.98e-11	0	0	0	0	0	5.96e-09	0	0.99	0	0	0	8.94e-11	0
ENSG00000091844	HPA022276	RGS17	regulator of G protein signaling 17	//images.proteinatlas.org/22276/99185_A_4_6.jpg	1	0.999999	1	1	3	Nuclear	0	0.108346	0	0.99	0	0	0	0.339554	0	1	0	0	0	0.187898	0	1	0	0	0	0.307969	0	1	0	0	0	0	0	0	0	0	0	1.79e-09	0	0.99	0	0	0	1.91e-06	0
ENSG00000092200	HPA042955	RPGRIP1	RPGR interacting protein 1	//images.proteinatlas.org/42955/160349_A_5_6.jpg	0	4.55e-06	0	0.73	0	0	0	1.55e-06	0	0.19	0	0	0	2.76e-05	0	0.54	0	0	0	0.628051	0	0.86	0	0	1	1	1	0.63	2	Cytoplasmic	0	3.58e-10	0	0	0	0	0	1.64e-07	0	0.48	0	0	0	3.32e-08	0
ENSG00000092200	HPA042955	RPGRIP1	RPGR interacting protein 1	//images.proteinatlas.org/42955/160349_A_6_6.jpg	0	3.88e-05	0	0.73	0	0	0	0.0512815	0	0.19	0	0	0	6.36e-06	0	0.53	0	0	0	0.75931	0	0.86	0	0	1	1	1	0.61	2	Cytoplasmic	0	8.94e-11	0	0	0	0	0	5.11e-08	0	0.45	0	0	0	0	0
ENSG00000092200	HPA042955	RPGRIP1	RPGR interacting protein 1	//images.proteinatlas.org/42955/160349_A_4_6.jpg	0	5.07e-09	0	0.72	0	0	0	0	0	0.19	0	0	0	0.116066	0	0.52	0	0	0	0.277757	0	0.86	0	0	1	1	1	0.61	2	Cytoplasmic	0	0	0	0	0	0	0	5.35e-07	0	0.44	0	0	0	0	0
ENSG00000092208	CAB015426	GEMIN2	gem nuclear organelle associated protein 2	//images.proteinatlas.org/15426/33919_A_4_6.jpg	0	1.67e-05	0	1	0	0	0	0.00630866	0	1	0	0	1	1	1	1	3	Nuclear.Cytoplasmic	1	1	1	1	3	Nuclear.Cytoplasmic	0	0.107058	0	1	0	0	0	0	0	0.99	0	0	0	8.19e-07	0	1	0	0	0	0	0
ENSG00000092208	CAB015426	GEMIN2	gem nuclear organelle associated protein 2	//images.proteinatlas.org/15426/33919_A_6_6.jpg	0	2.1e-07	0	1	0	0	0	0.0437469	0	1	0	0	1	1	1	1	3	Nuclear.Cytoplasmic	1	1	1	1	3	Nuclear.Cytoplasmic	0	0.0370075	0	1	0	0	0	2.98e-11	0	0.99	0	0	0	2.03e-07	0	1	0	0	0	7.87e-07	0
ENSG00000092208	HPA046570	GEMIN2	gem nuclear organelle associated protein 2	//images.proteinatlas.org/46570/125011_A_6_6.jpg	0	0.000282363	0	0.08	0	0	0	0.105574	0	0.1	0	0	1	1	1	0.31	3	Nuclear	1	1	1	0.72	3	Nuclear	0	0.161576	0	0.32	0	0	0	0	0	0	0	0	0	4.46e-08	0	0.04	0	0	0	4.93e-08	0
ENSG00000092208	HPA046570	GEMIN2	gem nuclear organelle associated protein 2	//images.proteinatlas.org/46570/125011_A_4_6.jpg	0	3.85e-05	0	0.08	0	0	0	0.103543	0	0.1	0	0	1	1	1	0.31	3	Nuclear	1	1	1	0.71	3	Nuclear	0	0.012786	0	0.31	0	0	0	0	0	0	0	0	0	7.3e-07	0	0.03	0	0	0	6.43e-06	0
ENSG00000092421	HPA031265	SEMA6A	semaphorin 6A	//images.proteinatlas.org/31265/64932_A_6_6.jpg	1	1	1	0.99	3	Cytoplasmic	1	1	1	0.87	2	Cytoplasmic	0	0.0189756	0	0.99	0	0	1	1	1	0.99	2	Cytoplasmic	1	1	1	0.99	3	Cytoplasmic	1	0.999283	1	0	1	Cytoplasmic	1	1	1	0.99	3	Cytoplasmic	0	7.39e-07	0
ENSG00000092421	HPA031265	SEMA6A	semaphorin 6A	//images.proteinatlas.org/31265/64932_A_4_6.jpg	1	1	1	0.99	3	Cytoplasmic	1	1	1	0.86	2	Cytoplasmic	0	0.00150862	0	0.99	0	0	1	1	1	0.99	2	Cytoplasmic	1	1	1	0.99	3	Cytoplasmic	1	0.99814	1	0	1	Cytoplasmic	1	0.999998	1	0.99	3	Cytoplasmic	0	5.92e-08	0
ENSG00000093000	HPA047162	NUP50	nucleoporin 50	//images.proteinatlas.org/47162/109446_A_6_6.jpg	1	1	1	0.04	3	Nuclear	1	1	1	0.09	3	Nuclear	1	1	1	0.3	1	Nuclear	0	0.162908	0	0.69	0	0	1	1	1	0.29	2	Nuclear	1	0.999201	1	0	3	Nuclear	1	1	1	0	3	Nuclear	1	1	1
ENSG00000093000	HPA047162	NUP50	nucleoporin 50	//images.proteinatlas.org/47162/109446_A_4_6.jpg	1	1	1	0.04	3	Nuclear	1	1	1	0.09	3	Nuclear	1	1	1	0.29	1	Nuclear	0	0.792086	0	0.69	0	0	1	1	1	0.28	2	Nuclear	1	0.997886	1	0	3	Nuclear	1	0.999999	1	0	3	Nuclear	1	0.999992	1
ENSG00000095015	CAB004500	MAP3K1	mitogen-activated protein kinase kinase kinase 1	//images.proteinatlas.org/4500/12774_A_4_6.jpg	1	1	1	1	3	Cytoplasmic	0	0.0471014	0	1	0	0	0	0.333757	0	1	0	0	0	3.09e-05	0	1	0	0	0	0.674885	0	1	0	0	0	0	0	1	0	0	1	0.999739	1	1	3	Cytoplasmic	0	1.05e-08	0
ENSG00000095015	CAB004500	MAP3K1	mitogen-activated protein kinase kinase kinase 1	//images.proteinatlas.org/4500/12774_A_5_6.jpg	1	0.999998	1	1	3	Cytoplasmic	0	0.0725676	0	1	0	0	0	0.111123	0	1	0	0	0	0.0555183	0	1	0	0	0	0.0927997	0	1	0	0	0	0	0	1	0	0	1	1	1	1	3	Cytoplasmic	0	2.06e-05	0
ENSG00000095015	CAB004500	MAP3K1	mitogen-activated protein kinase kinase kinase 1	//images.proteinatlas.org/4500/12774_A_6_6.jpg	1	1	1	1	3	Cytoplasmic	0	0.635117	0	1	0	0	0	0.00268191	0	1	0	0	0	0.693363	0	1	0	0	0	0.0122237	0	1	0	0	0	6.56e-10	0	1	0	0	1	0.999932	1	1	3	Cytoplasmic	0	6.12e-06	0
ENSG00000095627	HPA037729	TDRD1	tudor domain containing 1	//images.proteinatlas.org/37729/165879_A_5_6.jpg	1	0.999996	1	0.99	3	Cytoplasmic	1	1	1	0.44	3	Cytoplasmic	1	1	1	0.85	3	Cytoplasmic	0	0.353178	0	0.99	0	0	0	0.120376	0	0.99	0	0	0	0	0	0	0	0	0	3.76e-07	0	0.97	0	0	0	5.19e-07	0
ENSG00000095627	HPA037729	TDRD1	tudor domain containing 1	//images.proteinatlas.org/37729/165879_A_6_6.jpg	1	1	1	0.99	3	Cytoplasmic	1	1	1	0.43	3	Cytoplasmic	1	1	1	0.84	3	Cytoplasmic	0	0.723664	0	0.99	0	0	0	0.211734	0	0.99	0	0	0	0	0	0	0	0	0	4.17e-06	0	0.97	0	0	0	1.76e-09	0
ENSG00000095627	HPA037729	TDRD1	tudor domain containing 1	//images.proteinatlas.org/37729/165879_A_4_6.jpg	1	1	1	0.99	3	Cytoplasmic	1	1	1	0.43	3	Cytoplasmic	1	1	1	0.84	3	Cytoplasmic	0	0.232201	0	0.99	0	0	0	0.0166466	0	0.99	0	0	0	0	0	0	0	0	0	2.64e-06	0	0.96	0	0	0	0	0
ENSG00000095794	CAB018352	CREM	cAMP responsive element modulator	//images.proteinatlas.org/18352/40626_A_4_6.jpg	0	7.12e-06	0	1	0	0	0	0.179648	0	1	0	0	0	0.0735425	0	1	0	0	1	1	1	1	3	Nuclear	0	0.0670734	0	1	0	0	0	1.19e-10	0	0.99	0	0	0	4.55e-08	0	1	0	0	0	3.75e-07	0
ENSG00000095794	CAB018352	CREM	cAMP responsive element modulator	//images.proteinatlas.org/18352/40626_A_6_6.jpg	0	1.89e-06	0	1	0	0	0	0.0171116	0	1	0	0	0	0.00197678	0	1	0	0	1	1	1	1	3	Nuclear	0	0.170097	0	1	0	0	0	1.76e-09	0	0.99	0	0	0	1.23e-05	0	1	0	0	0	1.32e-08	0
ENSG00000095794	HPA001818	CREM	cAMP responsive element modulator	//images.proteinatlas.org/1818/44238_A_6_6.jpg	0	1.94e-07	0	1	0	0	0	0.00688294	0	1	0	0	1	1	1	1	2	Nuclear	1	1	1	1	3	Nuclear	0	0.186387	0	1	0	0	0	5.9e-09	0	0.98	0	0	0	1.41e-07	0	1	0	0	0	5.47e-06	0
ENSG00000095794	HPA001818	CREM	cAMP responsive element modulator	//images.proteinatlas.org/1818/44238_A_4_6.jpg	0	0.000158343	0	1	0	0	0	0.741875	0	1	0	0	1	1	1	1	2	Nuclear	1	1	1	1	3	Nuclear	0	0.0658165	0	1	0	0	0	2.09e-10	0	0.98	0	0	0	4.87e-06	0	1	0	0	0	1.79e-10	0
ENSG00000095932	HPA056027	SMIM24	small integral membrane protein 24	//images.proteinatlas.org/56027/161103_A_5_6.jpg	0	0.999924	1	0	0	0	0	0.887365	1	0.02	0	0	0	0.369373	0	0.13	0	0	0	0.998056	1	0.43	0	0	1	1	1	0.12	2	Cytoplasmic	0	2.29e-08	0	0	0	0	0	0.884865	1	0	0	0	0	3.5e-05	0
ENSG00000095932	HPA056027	SMIM24	small integral membrane protein 24	//images.proteinatlas.org/56027/161103_A_6_6.jpg	0	0.0039014	0	0	0	0	0	0.999991	1	0.02	0	0	0	0.992837	1	0.13	0	0	0	0.638814	0	0.42	0	0	1	0.998427	1	0.12	2	Cytoplasmic	0	6.66e-06	0	0	0	0	0	0.214823	0	0	0	0	0	3.91e-08	0
ENSG00000095932	HPA056027	SMIM24	small integral membrane protein 24	//images.proteinatlas.org/56027/161103_A_4_6.jpg	0	0.0202065	0	0	0	0	0	0.00313377	0	0.02	0	0	0	0.999332	1	0.12	0	0	0	1	1	0.42	0	0	1	1	1	0.12	2	Cytoplasmic	0	9.11e-08	0	0	0	0	0	1.53e-05	0	0	0	0	0	5.96e-11	0
ENSG00000099284	HPA035865	H2AFY2	H2A histone family member Y2	//images.proteinatlas.org/35865/73977_A_6_6.jpg	0	5.48e-09	0	0.99	0	0	0	0.00189247	0	0.58	0	0	0	0.0720545	0	0.95	0	0	0	0.682363	0	0.99	0	0	0	0.079619	0	0.99	0	0	1	0.99999	1	0	3	Nuclear	1	1	1	0.99	1	Nuclear	0	7.66e-07	0
ENSG00000099284	HPA035865	H2AFY2	H2A histone family member Y2	//images.proteinatlas.org/35865/73977_A_4_6.jpg	0	1.17e-06	0	0.99	0	0	0	5.16e-08	0	0.57	0	0	0	0.542079	0	0.95	0	0	0	0.970211	1	0.99	0	0	0	0.453599	0	0.99	0	0	1	0.989119	1	0	3	Nuclear	1	0.999996	1	0.99	1	Nuclear	0	1.13e-07	0
ENSG00000099399	HPA074544	MAGEB2	MAGE family member B2	//images.proteinatlas.org/74544/164407_A_5_6.jpg	1	0.0931997	1	0	3	Nuclear	0	0.789319	0	0	0	0	0	0.999883	1	0	0	0	0	0.999998	1	0	0	0	0	0.99982	1	0	0	0	0	0.00121646	0	0	0	0	0	0.815101	0	0	0	0	0	4.86e-06	0
ENSG00000099399	HPA074544	MAGEB2	MAGE family member B2	//images.proteinatlas.org/74544/164407_A_6_6.jpg	1	0.142759	1	0	3	Nuclear	0	1	1	0	0	0	0	0.989102	1	0	0	0	0	1	1	0	0	0	0	0.999992	1	0	0	0	0	4.54e-08	0	0	0	0	0	0.278718	0	0	0	0	0	0.062531	0
ENSG00000099399	HPA075519	MAGEB2	MAGE family member B2	//images.proteinatlas.org/75519/164420_A_5_6.jpg	0	0.99863	1	0	0	0	0	0.878083	1	0	0	0	0	0.0537212	0	0	0	0	0	0.787666	0	0	0	0	1	0.998708	1	0	3	Cytoplasmic.Membranous	0	6.37e-05	0	0	0	0	0	1.89e-05	0	0	0	0	0	5.15e-07	0
ENSG00000099399	HPA075519	MAGEB2	MAGE family member B2	//images.proteinatlas.org/75519/164420_A_6_6.jpg	0	0.720919	1	0	0	0	0	0.999963	1	0	0	0	0	1	1	0	0	0	0	0.999998	1	0	0	0	1	1.03e-05	0	0	3	Cytoplasmic.Membranous	0	1.43e-06	0	0	0	0	0	0.691107	0	0	0	0	0	0.0111537	0
ENSG00000100151	HPA072674	PICK1	protein interacting with PRKCA 1	//images.proteinatlas.org/72674/162477_A_5_6.jpg	1	1	1	0	3	Cytoplasmic	0	0.99813	1	0	0	0	0	0.99964	1	0	0	0	0	0.999998	1	0.02	0	0	1	1	1	0.01	2	Cytoplasmic	0	2.9e-06	0	0	0	0	1	0.999081	1	0	2	Cytoplasmic	0	0.307939	0
ENSG00000100151	HPA072674	PICK1	protein interacting with PRKCA 1	//images.proteinatlas.org/72674/162477_A_6_6.jpg	1	0.468834	1	0	3	Cytoplasmic	0	0.000500067	0	0	0	0	0	1	1	0	0	0	0	0.999999	1	0.02	0	0	1	1	1	0	2	Cytoplasmic	0	0	0	0	0	0	1	1	1	0	2	Cytoplasmic	0	1.19e-06	0
ENSG00000100151	HPA072674	PICK1	protein interacting with PRKCA 1	//images.proteinatlas.org/72674/162477_A_4_6.jpg	1	0.999992	1	0	3	Cytoplasmic	0	0.997569	1	0	0	0	0	0.795956	0	0	0	0	0	0.999981	1	0.02	0	0	1	0.498131	0	0	2	Cytoplasmic	0	1.66e-06	0	0	0	0	1	0.0290406	0	0	2	Cytoplasmic	0	7.45e-10	0
ENSG00000100218	HPA018420	RSPH14	radial spoke head 14 homolog	//images.proteinatlas.org/18420/165318_A_5_6.jpg	1	1	1	1	3	Cytoplasmic	1	1	1	1	2	Cytoplasmic	0	0.05578	0	1	0	0	0	0.0408227	0	1	0	0	1	1	1	1	2	Cytoplasmic	0	2.09e-10	0	0	0	0	0	1.94e-08	0	0.99	0	0	0	4.22e-06	0
ENSG00000100218	HPA018420	RSPH14	radial spoke head 14 homolog	//images.proteinatlas.org/18420/165318_A_6_6.jpg	1	0.999973	1	1	3	Cytoplasmic	1	1	1	1	2	Cytoplasmic	0	0.0759355	0	1	0	0	0	0.492601	0	1	0	0	1	1	1	1	2	Cytoplasmic	0	0	0	0	0	0	0	1.88e-06	0	0.99	0	0	0	1.54e-06	0
ENSG00000100218	HPA018420	RSPH14	radial spoke head 14 homolog	//images.proteinatlas.org/18420/165318_A_4_6.jpg	1	1	1	1	3	Cytoplasmic	1	1	1	1	2	Cytoplasmic	0	0.0656919	0	1	0	0	0	0.223351	0	1	0	0	1	1	1	1	2	Cytoplasmic	0	0	0	0	0	0	0	3.29e-08	0	0.99	0	0	0	8.94e-11	0
ENSG00000100721	CAB004045	TCL1A	T cell leukemia/lymphoma 1A	//images.proteinatlas.org/4045/11385_A_4_6.jpg	0	3.78e-06	0	1	0	0	0	0.0667954	0	1	0	0	1	1	1	1	2	Cytoplasmic	1	1	1	1	2	Cytoplasmic	1	1	1	1	2	Cytoplasmic	0	0	0	1	0	0	0	1.17e-07	0	1	0	0	0	8e-08	0
ENSG00000100721	CAB004045	TCL1A	T cell leukemia/lymphoma 1A	//images.proteinatlas.org/4045/11385_A_5_6.jpg	0	4.17e-05	0	1	0	0	0	0.342092	0	1	0	0	1	1	1	1	2	Cytoplasmic	1	1	1	1	2	Cytoplasmic	1	1	1	1	2	Cytoplasmic	0	2.68e-10	0	1	0	0	0	3.28e-06	0	1	0	0	0	2.09e-10	0
ENSG00000100721	CAB004045	TCL1A	T cell leukemia/lymphoma 1A	//images.proteinatlas.org/4045/11385_A_6_6.jpg	0	5.07e-10	0	1	0	0	0	0.000136917	0	1	0	0	1	1	1	1	2	Cytoplasmic	1	1	1	1	2	Cytoplasmic	1	1	1	1	2	Cytoplasmic	0	8.64e-10	0	1	0	0	0	3.5e-05	0	1	0	0	0	1.67e-05	0
ENSG00000100908	HPA078254	EMC9	ER membrane protein complex subunit 9	//images.proteinatlas.org/78254/168302_A_5_6.jpg	0	0.999998	1	0	0	0	0	0.987872	1	0	0	0	0	0.998296	1	0	0	0	0	0.999297	1	0	0	0	1	0.994904	1	0	3	Nuclear	0	0.000440178	0	0	0	0	1	0.0751709	0	0	1	Cytoplasmic	0	0.000115568	0
ENSG00000100908	HPA078254	EMC9	ER membrane protein complex subunit 9	//images.proteinatlas.org/78254/168302_A_6_6.jpg	0	0	0	0	0	0	0	0.43765	0	0	0	0	0	1	1	0	0	0	0	0.999998	1	0	0	0	1	0.99905	1	0	3	Nuclear	0	0.000105538	0	0	0	0	1	0.66678	0	0	1	Cytoplasmic	0	0	0
ENSG00000100982	HPA049517	PCIF1	PDX1 C-terminal inhibiting factor 1	//images.proteinatlas.org/49517/112193_A_6_6.jpg	1	0.999988	1	0.01	2	Nuclear	0	0.081513	0	0.07	0	0	1	1	1	0.27	2	Nuclear	1	1	1	0.63	3	Nuclear	1	1	1	0.25	2	Nuclear	0	6.91e-09	0	0	0	0	1	0.99991	1	0	1	Nuclear	0	8.8e-07	0
ENSG00000100982	HPA049517	PCIF1	PDX1 C-terminal inhibiting factor 1	//images.proteinatlas.org/49517/112193_A_4_6.jpg	1	0.999988	1	0.01	2	Nuclear	0	0.0341991	0	0.07	0	0	1	1	1	0.26	2	Nuclear	1	1	1	0.63	3	Nuclear	1	1	1	0.25	2	Nuclear	0	4.8e-09	0	0	0	0	1	0.999999	1	0	1	Nuclear	0	0	0
ENSG00000101132	HPA024055	PFDN4	prefoldin subunit 4	//images.proteinatlas.org/24055/53964_A_6_6.jpg	1	1	1	1	2	Cytoplasmic	1	1	1	0.99	2	Cytoplasmic	1	1	1	1	2	Cytoplasmic	1	1	1	1	1	Cytoplasmic	0	0.145903	0	1	0	0	1	0.96069	1	0	2	Cytoplasmic	1	1	1	0.99	2	Cytoplasmic	0	1.84e-06	0
ENSG00000101132	HPA024055	PFDN4	prefoldin subunit 4	//images.proteinatlas.org/24055/53964_A_4_6.jpg	1	1	1	1	2	Cytoplasmic	1	1	1	0.99	2	Cytoplasmic	1	1	1	1	2	Cytoplasmic	1	1	1	1	1	Cytoplasmic	0	0.165092	0	1	0	0	1	0.992506	1	0	2	Cytoplasmic	1	1	1	0.99	2	Cytoplasmic	0	2.89e-09	0
ENSG00000101190	HPA055223	TCFL5	transcription factor like 5	//images.proteinatlas.org/55223/125990_A_6_6.jpg	0	0.999822	1	0	0	0	0	0.999992	1	0.03	0	0	1	1	1	0.16	3	Nuclear	1	1	1	0.48	3	Nuclear	0	0.999873	1	0.14	0	0	0	3.46e-05	0	0	0	0	0	1	1	0	0	0	0	1.18e-08	0
ENSG00000101190	HPA055223	TCFL5	transcription factor like 5	//images.proteinatlas.org/55223/125990_A_4_6.jpg	0	0.0886956	1	0	0	0	0	0.0215513	0	0.03	0	0	1	0.0187639	0	0.15	3	Nuclear	1	0.999992	1	0.48	3	Nuclear	0	0.750241	0	0.14	0	0	0	0.00649726	0	0	0	0	0	0.173375	0	0	0	0	0	2.01e-06	0
ENSG00000101346	HPA054519	POFUT1	protein O-fucosyltransferase 1	//images.proteinatlas.org/54519/127567_A_6_6.jpg	0	0.915779	1	0	0	0	0	0.99712	1	0.03	0	0	0	1	1	0.17	0	0	0	0.526732	0	0.49	0	0	0	0.370159	0	0.15	0	0	1	7.78e-07	0	0	3	Cytoplasmic	1	0.316331	0	0	2	Cytoplasmic	0	1.16e-07	0
ENSG00000101346	HPA054519	POFUT1	protein O-fucosyltransferase 1	//images.proteinatlas.org/54519/127567_A_4_6.jpg	0	1	1	0	0	0	0	0.99507	1	0.03	0	0	0	1	1	0.17	0	0	0	1	1	0.49	0	0	0	1	1	0.15	0	0	1	3.4e-09	0	0	3	Cytoplasmic	1	0.99991	1	0	2	Cytoplasmic	0	1.15e-06	0
ENSG00000101347	HPA047072	SAMHD1	SAM and HD domain containing deoxynucleoside triphosphate triphosphohydrolase 1	//images.proteinatlas.org/47072/123370_A_6_6.jpg	0	1.22e-06	0	0.06	0	0	0	0.204213	0	0.1	0	0	0	0.00962313	0	0.3	0	0	0	0.684576	0	0.7	0	0	0	0.0644443	0	0.3	0	0	1	0.999983	1	0	3	Nuclear	1	0.999988	1	0	3	Nuclear	1	1	1
ENSG00000101347	HPA047072	SAMHD1	SAM and HD domain containing deoxynucleoside triphosphate triphosphohydrolase 1	//images.proteinatlas.org/47072/123370_A_4_6.jpg	0	1.05e-08	0	0.05	0	0	0	4.17e-06	0	0.09	0	0	0	0.260611	0	0.3	0	0	0	0.121805	0	0.7	0	0	0	0.0264926	0	0.29	0	0	1	0.997649	1	0	3	Nuclear	1	1	1	0	3	Nuclear	1	1	1
ENSG00000101350	HPA007119	KIF3B	kinesin family member 3B	//images.proteinatlas.org/7119/18590_A_5_6.jpg	0	1.33e-05	0	1	0	0	0	0.000441981	0	1	0	0	0	0.383665	0	1	0	0	0	0.00847202	0	1	0	0	0	0.124848	0	1	0	0	1	0.999289	1	0.03	3	Cytoplasmic.Membranous	1	0.996867	1	1	1	Cytoplasmic	1	1	1
ENSG00000101350	HPA007119	KIF3B	kinesin family member 3B	//images.proteinatlas.org/7119/18590_A_6_6.jpg	0	1.41e-05	0	1	0	0	0	0.0819688	0	1	0	0	0	5.1e-06	0	1	0	0	0	0.270351	0	1	0	0	0	0.00539017	0	1	0	0	1	0.991564	1	0.03	3	Cytoplasmic.Membranous	1	0.999806	1	1	1	Cytoplasmic	1	0.999998	1
ENSG00000101350	HPA007119	KIF3B	kinesin family member 3B	//images.proteinatlas.org/7119/18590_A_4_6.jpg	0	3.35e-06	0	1	0	0	0	0.00965326	0	1	0	0	0	0.0880306	0	1	0	0	0	0.030332	0	1	0	0	0	0.0022017	0	1	0	0	1	0.999858	1	0.03	3	Cytoplasmic.Membranous	1	1	1	1	1	Cytoplasmic	1	0.999988	1
ENSG00000101751	HPA064696	POLI	DNA polymerase iota	//images.proteinatlas.org/64696/162814_A_5_6.jpg	1	1	1	0	3	Nuclear	1	1	1	0	3	Nuclear	1	1	1	0.04	1	Nuclear	1	0.998465	1	0.19	3	Nuclear	1	1.18e-05	0	0.04	2	Cytoplasmic	1	1.7e-06	0	0	1	Nuclear	0	0.210539	0	0	0	0	0	3.49e-06	0
ENSG00000101751	HPA064696	POLI	DNA polymerase iota	//images.proteinatlas.org/64696/162814_A_6_6.jpg	1	0.737456	1	0	3	Nuclear	1	0.998337	1	0	3	Nuclear	1	0.999969	1	0.04	1	Nuclear	1	0.997398	1	0.19	3	Nuclear	1	1	1	0.04	2	Cytoplasmic	1	0	0	0	1	Nuclear	0	0.971497	1	0	0	0	0	0.000519589	0
ENSG00000101751	HPA064696	POLI	DNA polymerase iota	//images.proteinatlas.org/64696/162814_A_4_6.jpg	1	0.0235039	0	0	3	Nuclear	1	0.0004973	0	0	3	Nuclear	1	0.00108169	0	0.04	1	Nuclear	1	0.685829	0	0.19	3	Nuclear	1	0.650652	0	0.04	2	Cytoplasmic	1	0.0112551	0	0	1	Nuclear	0	1	1	0	0	0	0	8.23e-07	0
ENSG00000101883	HPA056506	RHOXF1	Rhox homeobox family member 1	//images.proteinatlas.org/56506/131027_A_5_6.jpg	1	1	1	0	3	Nuclear	0	0.318795	0	0.02	0	0	0	0.998488	1	0.12	0	0	0	1	1	0.42	0	0	0	1	1	0.12	0	0	0	0	0	0	0	0	1	0.904628	1	0	1	Nuclear.Cytoplasmic	0	0	0
ENSG00000101883	HPA056506	RHOXF1	Rhox homeobox family member 1	//images.proteinatlas.org/56506/131027_A_6_6.jpg	1	0.878929	1	0	3	Nuclear	0	1	1	0.02	0	0	0	0.999999	1	0.12	0	0	0	1	1	0.42	0	0	0	0.999983	1	0.12	0	0	0	0.00293698	0	0	0	0	1	0.990789	1	0	1	Nuclear.Cytoplasmic	0	0.00847216	0
ENSG00000101966	CAB009203	XIAP	X-linked inhibitor of apoptosis	//images.proteinatlas.org/9203/25085_A_4_6.jpg	1	0.999998	1	1	3	Cytoplasmic.Membranous	0	0.0235963	0	1	0	0	0	0.000282324	0	1	0	0	0	0.549041	0	1	0	0	1	1	1	1	2	Cytoplasmic.Membranous	0	2.98e-10	0	0.99	0	0	1	0.998778	1	1	2	Cytoplasmic	0	2.18e-09	0
ENSG00000101966	CAB009203	XIAP	X-linked inhibitor of apoptosis	//images.proteinatlas.org/9203/25085_A_5_6.jpg	1	1	1	1	3	Cytoplasmic.Membranous	0	0.0134656	0	1	0	0	0	0.00029959	0	1	0	0	0	0.0855575	0	1	0	0	1	1	1	1	2	Cytoplasmic.Membranous	0	8.64e-10	0	0.99	0	0	1	0.99963	1	1	2	Cytoplasmic	0	3.43e-08	0
ENSG00000101966	CAB009203	XIAP	X-linked inhibitor of apoptosis	//images.proteinatlas.org/9203/25085_A_6_6.jpg	1	1	1	1	3	Cytoplasmic.Membranous	0	7.99e-05	0	1	0	0	0	0.0885312	0	1	0	0	0	0.528729	0	1	0	0	1	1	1	1	2	Cytoplasmic.Membranous	0	3.84e-09	0	0.99	0	0	1	0.999997	1	1	2	Cytoplasmic	0	9.75e-07	0
ENSG00000102158	HPA049851	MAGT1	magnesium transporter 1	//images.proteinatlas.org/49851/120875_A_6_6.jpg	1	1	1	0.01	3	Cytoplasmic.Membranous	1	1	1	0.06	3	Cytoplasmic.Membranous	0	0.639107	0	0.26	0	0	0	0.00233113	0	0.62	0	0	0	0.147758	0	0.23	0	0	0	3.58e-10	0	0	0	0	1	0.999985	1	0	2	Cytoplasmic	0	0	0
ENSG00000102158	HPA049851	MAGT1	magnesium transporter 1	//images.proteinatlas.org/49851/120875_A_4_6.jpg	1	1	1	0	3	Cytoplasmic.Membranous	1	1	1	0.06	3	Cytoplasmic.Membranous	0	0.000106327	0	0.25	0	0	0	0.200862	0	0.62	0	0	0	0.0488296	0	0.23	0	0	0	2.98e-11	0	0	0	0	1	0.999917	1	0	2	Cytoplasmic	0	1.43e-06	0
ENSG00000102226	HPA003103	USP11	ubiquitin specific peptidase 11	//images.proteinatlas.org/3103/79595_A_6_6.jpg	1	1	1	1	3	Nuclear.Cytoplasmic	0	0.00293982	0	1	0	0	0	0.250505	0	1	0	0	0	0.54342	0	1	0	0	1	1	1	1	1	Cytoplasmic	0	8.29e-09	0	0.97	0	0	0	4.05e-09	0	1	0	0	0	1e-08	0
ENSG00000102226	HPA003103	USP11	ubiquitin specific peptidase 11	//images.proteinatlas.org/3103/79595_A_4_6.jpg	1	0.999999	1	1	3	Nuclear.Cytoplasmic	0	0.311769	0	1	0	0	0	0.207336	0	1	0	0	0	0.923525	1	1	0	0	1	1	1	1	1	Cytoplasmic	0	0	0	0.97	0	0	0	7.15e-09	0	1	0	0	0	1.19e-09	0
ENSG00000102226	HPA037536	USP11	ubiquitin specific peptidase 11	//images.proteinatlas.org/37536/79801_A_6_6.jpg	1	1	1	0.99	3	Nuclear.Cytoplasmic	0	0.00802905	0	0.45	0	0	0	0.279666	0	0.87	0	0	1	1	1	0.99	2	Cytoplasmic	1	1	1	0.99	2	Cytoplasmic	0	0	0	0	0	0	0	1.49e-05	0	0.97	0	0	0	1.46e-07	0
ENSG00000102226	HPA037536	USP11	ubiquitin specific peptidase 11	//images.proteinatlas.org/37536/79801_A_4_6.jpg	1	1	1	0.99	3	Nuclear.Cytoplasmic	0	0.000885283	0	0.44	0	0	0	0.0401607	0	0.85	0	0	1	1	1	0.99	2	Cytoplasmic	1	1	1	0.99	2	Cytoplasmic	0	0	0	0	0	0	0	3.67e-05	0	0.97	0	0	0	6.66e-08	0
ENSG00000102309	HPA054483	PIN4	peptidylprolyl cis/trans isomerase, NIMA-interacting 4	//images.proteinatlas.org/54483/128352_A_6_6.jpg	1	0.994189	1	0	3	Nuclear	0	0.9778	1	0.03	0	0	0	1	1	0.18	0	0	0	0.999997	1	0.49	0	0	0	1	1	0.15	0	0	1	9.53e-07	0	0	2	Nuclear	1	0.999997	1	0	3	Cytoplasmic	0	0.00244447	0
ENSG00000102309	HPA054483	PIN4	peptidylprolyl cis/trans isomerase, NIMA-interacting 4	//images.proteinatlas.org/54483/128352_A_4_6.jpg	1	0.273206	1	0	3	Nuclear	0	0.0029683	0	0.03	0	0	0	0.613452	0	0.18	0	0	0	0.999935	1	0.49	0	0	0	0.978019	1	0.15	0	0	1	6.46e-05	0	0	2	Nuclear	1	0.337298	0	0	3	Cytoplasmic	0	0.000753703	0
ENSG00000102901	HPA058036	CENPT	centromere protein T	//images.proteinatlas.org/58036/131403_A_5_6.jpg	1	0.0310889	0	0	3	Nuclear.Cytoplasmic	0	0.999759	1	0.02	0	0	1	0.999979	1	0.11	2	Nuclear	1	1	1	0.37	3	Nuclear	0	1	1	0.1	0	0	0	5.96e-11	0	0	0	0	0	0.270203	0	0	0	0	0	0.000273571	0
ENSG00000102901	HPA058036	CENPT	centromere protein T	//images.proteinatlas.org/58036/131403_A_6_6.jpg	1	0.999987	1	0	3	Nuclear.Cytoplasmic	0	0.124497	0	0.02	0	0	1	0.992538	1	0.11	2	Nuclear	1	0.874606	0	0.37	3	Nuclear	0	0.874198	0	0.1	0	0	0	0	0	0	0	0	0	0.951207	1	0	0	0	0	0.0316847	0
ENSG00000103023	HPA041549	PRSS54	serine protease 54	//images.proteinatlas.org/41549/163656_A_5_6.jpg	0	1.28e-06	0	0.9	0	0	0	0.0302154	0	0.24	0	0	0	0.139784	0	0.62	0	0	1	1	1	0.92	2	Cytoplasmic	1	1	1	0.84	3	Nuclear.Cytoplasmic	0	0	0	0	0	0	0	8.57e-08	0	0.74	0	0	0	1.91e-08	0
ENSG00000103023	HPA041549	PRSS54	serine protease 54	//images.proteinatlas.org/41549/163656_A_6_6.jpg	0	9.2e-06	0	0.9	0	0	0	0.00451468	0	0.24	0	0	0	0.161978	0	0.61	0	0	1	1	1	0.91	2	Cytoplasmic	1	1	1	0.84	3	Nuclear.Cytoplasmic	0	0	0	0	0	0	0	6.76e-08	0	0.73	0	0	0	1.43e-07	0
ENSG00000103111	HPA046285	MON1B	MON1 homolog B, secretory trafficking associated	//images.proteinatlas.org/46285/104992_A_6_6.jpg	1	1	1	0.11	2	Cytoplasmic	1	1	1	0.11	2	Cytoplasmic	1	1	1	0.32	3	Cytoplasmic	0	0.0884934	0	0.73	0	0	1	1	1	0.33	3	Cytoplasmic	0	2.98e-10	0	0	0	0	1	0.997719	1	0.05	3	Cytoplasmic	0	1.49e-06	0
ENSG00000103111	HPA046285	MON1B	MON1 homolog B, secretory trafficking associated	//images.proteinatlas.org/46285/104992_A_4_6.jpg	1	1	1	0.11	2	Cytoplasmic	1	1	1	0.11	2	Cytoplasmic	1	1	1	0.32	3	Cytoplasmic	0	0.181309	0	0.72	0	0	1	1	1	0.33	3	Cytoplasmic	0	0	0	0	0	0	1	0.999999	1	0.05	3	Cytoplasmic	0	7.35e-07	0
ENSG00000103150	HPA031625	MLYCD	malonyl-CoA decarboxylase	//images.proteinatlas.org/31625/64416_A_6_6.jpg	1	1	1	0.99	2	Cytoplasmic	0	0.198568	0	0.84	0	0	0	0.300654	0	0.99	0	0	1	1	1	0.99	3	Nuclear	1	1	1	0.99	3	Nuclear	0	0	0	0	0	0	1	0.999999	1	0.99	1	Cytoplasmic	0	3.56e-06	0
ENSG00000103150	HPA031625	MLYCD	malonyl-CoA decarboxylase	//images.proteinatlas.org/31625/64416_A_4_6.jpg	1	1	1	0.99	2	Cytoplasmic	0	0.174277	0	0.83	0	0	0	0.526945	0	0.99	0	0	1	1	1	0.99	3	Nuclear	1	1	1	0.99	3	Nuclear	0	0	0	0	0	0	1	0.999998	1	0.99	1	Cytoplasmic	0	0	0
ENSG00000103152	HPA006531	MPG	N-methylpurine DNA glycosylase	//images.proteinatlas.org/6531/17983_A_5_6.jpg	1	0.999994	1	1	3	Nuclear	1	1	1	1	2	Nuclear	0	0.0234301	0	1	0	0	1	1	1	1	2	Nuclear	0	0.0542107	0	1	0	0	0	2.98e-11	0	0.37	0	0	1	0.999754	1	1	2	Cytoplasmic	1	0.999964	1
ENSG00000103152	HPA006531	MPG	N-methylpurine DNA glycosylase	//images.proteinatlas.org/6531/17983_A_6_6.jpg	1	1	1	1	3	Nuclear	1	1	1	1	2	Nuclear	0	0.206123	0	1	0	0	1	1	1	1	2	Nuclear	0	0.230895	0	1	0	0	0	8.64e-10	0	0.34	0	0	1	0.999991	1	1	2	Cytoplasmic	1	0.999979	1
ENSG00000103152	HPA006531	MPG	N-methylpurine DNA glycosylase	//images.proteinatlas.org/6531/17983_A_4_6.jpg	1	0.999999	1	1	3	Nuclear	1	1	1	1	2	Nuclear	0	0.442992	0	1	0	0	1	1	1	1	2	Nuclear	0	0.442256	0	1	0	0	0	3.67e-09	0	0.3	0	0	1	0.99912	1	1	2	Cytoplasmic	1	0.999743	1
ENSG00000103254	HPA046262	FAM173A	family with sequence similarity 173 member A	//images.proteinatlas.org/46262/103909_A_6_6.jpg	1	0.999979	1	0.12	3	Cytoplasmic	0	0.00234366	0	0.11	0	0	0	1.7e-09	0	0.33	0	0	0	0.0690631	0	0.74	0	0	1	1	1	0.33	2	Cytoplasmic.Membranous	1	0.997408	1	0	1	Cytoplasmic.Membranous	1	1	1	0.05	2	Cytoplasmic	0	3.93e-06	0
ENSG00000103254	HPA046262	FAM173A	family with sequence similarity 173 member A	//images.proteinatlas.org/46262/103909_A_4_6.jpg	1	1	1	0.11	3	Cytoplasmic	0	0.621272	0	0.11	0	0	0	0.196372	0	0.33	0	0	0	0.0223714	0	0.73	0	0	1	1	1	0.33	2	Cytoplasmic.Membranous	1	0.995623	1	0	1	Cytoplasmic.Membranous	1	1	1	0.05	2	Cytoplasmic	0	0	0
ENSG00000103264	HPA030150	FBXO31	F-box protein 31	//images.proteinatlas.org/30150/63018_A_6_6.jpg	1	1	1	0.99	3	Cytoplasmic	1	1	1	0.92	2	Cytoplasmic	1	1	1	0.99	2	Cytoplasmic	1	1	1	1	2	Cytoplasmic	0	0.0476673	0	1	0	0	0	8.94e-11	0	0	0	0	1	0.999996	1	0.99	2	Cytoplasmic	0	0	0
ENSG00000103264	HPA030150	FBXO31	F-box protein 31	//images.proteinatlas.org/30150/63018_A_4_6.jpg	1	0.999999	1	0.99	3	Cytoplasmic	1	1	1	0.92	2	Cytoplasmic	1	1	1	0.99	2	Cytoplasmic	1	1	1	1	2	Cytoplasmic	0	0.212708	0	1	0	0	0	2.68e-10	0	0	0	0	1	0.999698	1	0.99	2	Cytoplasmic	0	2.44e-06	0
ENSG00000103363	HPA064006	ELOB	elongin B	//images.proteinatlas.org/64006/166942_A_5_6.jpg	1	0.364509	1	0	2	Cytoplasmic	1	0.0159022	0	0	2	Cytoplasmic	0	0.996662	1	0.05	0	0	1	1	1	0.2	3	Cytoplasmic	1	0.999999	1	0.04	3	Cytoplasmic	1	0	0	0	2	Nuclear.Cytoplasmic	1	1	1	0	3	Nuclear.Cytoplasmic	1	4.04e-07	0
ENSG00000103363	HPA064006	ELOB	elongin B	//images.proteinatlas.org/64006/166942_A_6_6.jpg	1	0.334816	1	0	2	Cytoplasmic	1	0.988249	1	0	2	Cytoplasmic	0	1	1	0.04	0	0	1	0.862105	0	0.2	3	Cytoplasmic	1	0.876437	0	0.04	3	Cytoplasmic	1	0.00340991	0	0	2	Nuclear.Cytoplasmic	1	1	1	0	3	Nuclear.Cytoplasmic	1	0.00759694	0
ENSG00000103495	HPA048315	MAZ	MYC associated zinc finger protein	//images.proteinatlas.org/48315/120345_A_6_6.jpg	1	0.999994	1	0.02	2	Nuclear	1	1	1	0.08	2	Nuclear	0	0.335198	0	0.28	0	0	1	1	1	0.66	2	Cytoplasmic	1	1	1	0.26	2	Cytoplasmic	0	2.09e-10	0	0	0	0	1	0.999984	1	0	1	Cytoplasmic	0	1.53e-08	0
ENSG00000103495	HPA048315	MAZ	MYC associated zinc finger protein	//images.proteinatlas.org/48315/120345_A_4_6.jpg	1	1	1	0.02	2	Nuclear	1	1	1	0.08	2	Nuclear	0	0.480301	0	0.28	0	0	1	1	1	0.65	2	Cytoplasmic	1	1	1	0.26	2	Cytoplasmic	0	8.64e-10	0	0	0	0	1	0.999718	1	0	1	Cytoplasmic	0	1.54e-07	0
ENSG00000103546	HPA076311	SLC6A2	solute carrier family 6 member 2	//images.proteinatlas.org/76311/165710_A_5_6.jpg	0	0.898641	1	0	0	0	0	0.999387	1	0	0	0	1	0.977057	1	0	3	Nuclear	0	1	1	0	0	0	0	0.992708	1	0	0	0	0	0.389424	0	0	0	0	1	0.999921	1	0	1	Cytoplasmic	0	4.85e-06	0
ENSG00000103546	HPA076311	SLC6A2	solute carrier family 6 member 2	//images.proteinatlas.org/76311/165710_A_6_6.jpg	0	0.0563702	0	0	0	0	0	1.81e-07	0	0	0	0	1	0.999	1	0	3	Nuclear	0	1	1	0	0	0	0	0.999992	1	0	0	0	0	0	0	0	0	0	1	0.000765067	0	0	1	Cytoplasmic	0	8.94e-11	0
ENSG00000103653	HPA026488	CSK	C-terminal Src kinase	//images.proteinatlas.org/26488/54962_A_6_6.jpg	1	1	1	1	3	Cytoplasmic	1	1	1	0.99	2	Cytoplasmic	1	1	1	1	2	Cytoplasmic	1	1	1	1	2	Cytoplasmic	0	0.187937	0	1	0	0	0	0	0	0	0	0	0	6.61e-05	0	0.99	0	0	0	8.86e-06	0
ENSG00000103653	HPA026488	CSK	C-terminal Src kinase	//images.proteinatlas.org/26488/54962_A_4_6.jpg	1	1	1	1	3	Cytoplasmic	1	1	1	0.99	2	Cytoplasmic	1	1	1	1	2	Cytoplasmic	1	1	1	1	2	Cytoplasmic	0	0.0253227	0	1	0	0	0	0	0	0	0	0	0	6.21e-06	0	0.99	0	0	0	2.11e-06	0
ENSG00000103742	HPA008576	IGDCC4	immunoglobulin superfamily DCC subclass member 4	//images.proteinatlas.org/8576/25077_A_5_6.jpg	1	1	1	1	3	Cytoplasmic	1	1	1	1	3	Cytoplasmic	1	1	1	1	3	Cytoplasmic	1	1	1	1	3	Cytoplasmic	1	1	1	1	3	Cytoplasmic	0	2.98e-11	0	0	0	0	1	0.99999	1	1	1	Cytoplasmic	0	1e-06	0
ENSG00000103742	HPA008576	IGDCC4	immunoglobulin superfamily DCC subclass member 4	//images.proteinatlas.org/8576/25077_A_6_6.jpg	1	1	1	1	3	Cytoplasmic	1	1	1	1	3	Cytoplasmic	1	1	1	1	3	Cytoplasmic	1	1	1	1	3	Cytoplasmic	1	1	1	1	3	Cytoplasmic	0	5.39e-09	0	0	0	0	1	0.999904	1	1	1	Cytoplasmic	0	9.2e-07	0
ENSG00000103742	HPA008576	IGDCC4	immunoglobulin superfamily DCC subclass member 4	//images.proteinatlas.org/8576/25077_A_4_6.jpg	1	1	1	1	3	Cytoplasmic	1	1	1	1	3	Cytoplasmic	1	1	1	1	3	Cytoplasmic	1	1	1	1	3	Cytoplasmic	1	1	1	1	3	Cytoplasmic	0	5.07e-10	0	0	0	0	1	1	1	1	1	Cytoplasmic	0	4.47e-10	0
ENSG00000104142	HPA040701	VPS18	VPS18, CORVET/HOPS core subunit	//images.proteinatlas.org/40701/91842_A_6_6.jpg	0	4.87e-05	0	0.94	0	0	1	1	1	0.26	3	Cytoplasmic	1	1	1	0.67	3	Cytoplasmic	1	1	1	0.94	3	Cytoplasmic	1	1	1	0.92	2	Cytoplasmic	0	0	0	0	0	0	1	0.999959	1	0.81	1	Cytoplasmic	0	3.62e-08	0
ENSG00000104142	HPA040701	VPS18	VPS18, CORVET/HOPS core subunit	//images.proteinatlas.org/40701/91842_A_4_6.jpg	0	0.00128506	0	0.94	0	0	1	1	1	0.26	3	Cytoplasmic	1	1	1	0.66	3	Cytoplasmic	1	1	1	0.94	3	Cytoplasmic	1	1	1	0.92	2	Cytoplasmic	0	1.49e-10	0	0	0	0	1	1	1	0.81	1	Cytoplasmic	0	1.33e-06	0
ENSG00000104147	HPA052271	OIP5	Opa interacting protein 5	//images.proteinatlas.org/52271/164555_A_5_6.jpg	0	2.32e-05	0	0	0	0	0	0.0378617	0	0.04	0	0	0	0.0522542	0	0.21	0	0	1	1	1	0.54	3	Nuclear	1	1	1	0.17	3	Nuclear	0	1.25e-09	0	0	0	0	1	0.999975	1	0	2	Cytoplasmic	0	1.05e-07	0
ENSG00000104147	HPA052271	OIP5	Opa interacting protein 5	//images.proteinatlas.org/52271/164555_A_6_6.jpg	0	1.17e-05	0	0	0	0	0	6.46e-07	0	0.04	0	0	0	0.0870828	0	0.21	0	0	1	1	1	0.54	3	Nuclear	1	1	1	0.17	3	Nuclear	0	1.49e-10	0	0	0	0	1	0.999992	1	0	2	Cytoplasmic	0	3.58e-10	0
ENSG00000104147	HPA059602	OIP5	Opa interacting protein 5	//images.proteinatlas.org/59602/164570_A_5_6.jpg	0	0.0253267	0	0	0	0	0	0.362996	0	0.01	0	0	1	0.908569	1	0.09	1	Nuclear	1	0.999989	1	0.33	2	Nuclear	0	0.999736	1	0.09	0	0	0	1.43e-08	0	0	0	0	0	5.06e-05	0	0	0	0	0	0.000328304	0
ENSG00000104147	HPA059602	OIP5	Opa interacting protein 5	//images.proteinatlas.org/59602/164570_A_6_6.jpg	0	0.997142	1	0	0	0	0	0.91242	1	0.01	0	0	1	0.992868	1	0.09	1	Nuclear	1	1	1	0.33	2	Nuclear	0	0.999841	1	0.08	0	0	0	2.98e-11	0	0	0	0	0	4.52e-05	0	0	0	0	0	6.56e-10	0
ENSG00000104147	HPA059602	OIP5	Opa interacting protein 5	//images.proteinatlas.org/59602/164570_A_4_6.jpg	0	8.08e-08	0	0	0	0	0	2.95e-09	0	0.01	0	0	1	4.02e-07	0	0.09	1	Nuclear	1	0.956728	1	0.33	2	Nuclear	0	0.999955	1	0.08	0	0	0	0	0	0	0	0	0	0.0821262	0	0	0	0	0	1.19e-08	0
ENSG00000104312	HPA015273	RIPK2	receptor interacting serine/threonine kinase 2	//images.proteinatlas.org/15273/38750_A_6_6.jpg	1	1	1	1	3	Cytoplasmic.Membranous	1	1	1	1	3	Cytoplasmic.Membranous	1	1	1	1	1	Cytoplasmic.Membranous	1	1	1	1	1	Cytoplasmic.Membranous	1	1	1	1	1	Cytoplasmic.Membranous	1	0.998298	1	0	1	Cytoplasmic	1	1	1	0.99	1	Cytoplasmic	1	0.999984	1
ENSG00000104312	HPA015273	RIPK2	receptor interacting serine/threonine kinase 2	//images.proteinatlas.org/15273/38750_A_4_6.jpg	1	1	1	1	3	Cytoplasmic.Membranous	1	1	1	1	3	Cytoplasmic.Membranous	1	1	1	1	1	Cytoplasmic.Membranous	1	1	1	1	1	Cytoplasmic.Membranous	1	1	1	1	1	Cytoplasmic.Membranous	1	0.98448	1	0	1	Cytoplasmic	1	0.999983	1	0.99	1	Cytoplasmic	1	0.999991	1
ENSG00000104312	HPA016499	RIPK2	receptor interacting serine/threonine kinase 2	//images.proteinatlas.org/16499/38745_A_6_6.jpg	1	1	1	1	2	Cytoplasmic	1	1	1	1	2	Cytoplasmic	1	1	1	1	1	Cytoplasmic	1	1	1	1	1	Cytoplasmic	1	1	1	1	1	Cytoplasmic	0	2.38e-10	0	0	0	0	1	0.999479	1	0.99	2	Cytoplasmic	0	0	0
ENSG00000104312	HPA016499	RIPK2	receptor interacting serine/threonine kinase 2	//images.proteinatlas.org/16499/38745_A_4_6.jpg	1	0.999999	1	1	2	Cytoplasmic	1	1	1	1	2	Cytoplasmic	1	1	1	1	1	Cytoplasmic	1	1	1	1	1	Cytoplasmic	1	1	1	1	1	Cytoplasmic	0	7.45e-10	0	0	0	0	1	0.999636	1	0.99	2	Cytoplasmic	0	2.07e-08	0
ENSG00000104332	CAB008116	SFRP1	secreted frizzled related protein 1	//images.proteinatlas.org/8116/19883_A_4_6.jpg	1	1	1	1	2	Cytoplasmic	0	0.412991	0	1	0	0	1	1	1	1	3	Cytoplasmic	0	0.218096	0	1	0	0	0	0.332904	0	1	0	0	0	4.53e-09	0	0.99	0	0	1	1	1	1	2	Cytoplasmic	0	2.79e-06	0
ENSG00000104332	CAB008116	SFRP1	secreted frizzled related protein 1	//images.proteinatlas.org/8116/19883_A_5_6.jpg	1	1	1	1	2	Cytoplasmic	0	0.173068	0	1	0	0	1	1	1	1	3	Cytoplasmic	0	0.476869	0	1	0	0	0	0.754683	0	1	0	0	0	7.15e-10	0	0.99	0	0	1	0.999953	1	1	2	Cytoplasmic	0	7.96e-07	0
ENSG00000104332	CAB008116	SFRP1	secreted frizzled related protein 1	//images.proteinatlas.org/8116/19883_A_6_6.jpg	1	1	1	1	2	Cytoplasmic	0	0.278554	0	1	0	0	1	1	1	1	3	Cytoplasmic	0	0.627726	0	1	0	0	0	0.115985	0	1	0	0	0	0	0	0.99	0	0	1	0.999998	1	1	2	Cytoplasmic	0	8.99e-08	0
ENSG00000104413	HPA023719	ESRP1	epithelial splicing regulatory protein 1	//images.proteinatlas.org/23719/51581_A_6_6.jpg	1	1	1	1	3	Nuclear	1	1	1	0.99	1	Nuclear	1	1	1	1	2	Nuclear	1	1	1	1	2	Nuclear.Cytoplasmic	1	1	1	1	2	Cytoplasmic	0	5.96e-11	0	0	0	0	1	0.999942	1	0.99	2	Nuclear.Cytoplasmic	0	3.83e-07	0
ENSG00000104413	HPA023719	ESRP1	epithelial splicing regulatory protein 1	//images.proteinatlas.org/23719/51581_A_4_6.jpg	1	1	1	1	3	Nuclear	1	1	1	0.99	1	Nuclear	1	1	1	1	2	Nuclear	1	1	1	1	2	Nuclear.Cytoplasmic	1	1	1	1	2	Cytoplasmic	0	0	0	0	0	0	1	0.999966	1	0.99	2	Nuclear.Cytoplasmic	0	1.75e-08	0
ENSG00000104835	HPA052730	SARS2	seryl-tRNA synthetase 2, mitochondrial	//images.proteinatlas.org/52730/121451_A_6_6.jpg	1	1	1	0	3	Cytoplasmic	0	0.0616062	0	0.04	0	0	0	0.0984848	0	0.2	0	0	0	0.305198	0	0.52	0	0	0	0.302226	0	0.17	0	0	1	0.999919	1	0	2	Cytoplasmic	0	7.22e-07	0	0	0	0	0	6.74e-05	0
ENSG00000104835	HPA052730	SARS2	seryl-tRNA synthetase 2, mitochondrial	//images.proteinatlas.org/52730/121451_A_4_6.jpg	1	1	1	0	3	Cytoplasmic	0	0.0243475	0	0.04	0	0	0	0	0	0.2	0	0	0	4.77e-08	0	0.52	0	0	0	0.0106641	0	0.17	0	0	1	0.966072	1	0	2	Cytoplasmic	0	1.23e-07	0	0	0	0	0	3.27e-06	0
ENSG00000104835	HPA056957	SARS2	seryl-tRNA synthetase 2, mitochondrial	//images.proteinatlas.org/56957/131867_A_5_6.jpg	0	0.9999	1	0	0	0	0	0.991238	1	0.02	0	0	0	0.997251	1	0.11	0	0	0	0.999984	1	0.39	0	0	1	1	1	0.11	3	Cytoplasmic.Membranous	0	8.94e-10	0	0	0	0	0	0.0302595	0	0	0	0	0	3.67e-06	0
ENSG00000104835	HPA056957	SARS2	seryl-tRNA synthetase 2, mitochondrial	//images.proteinatlas.org/56957/131867_A_6_6.jpg	0	0.00102446	0	0	0	0	0	0.824732	0	0.02	0	0	0	0.922916	1	0.11	0	0	0	1	1	0.39	0	0	1	0.612376	0	0.11	3	Cytoplasmic.Membranous	0	0.000861352	0	0	0	0	0	0.833755	0	0	0	0	0	2.93e-08	0
ENSG00000104853	HPA068767	CLPTM1	CLPTM1, transmembrane protein	//images.proteinatlas.org/68767/166567_A_5_6.jpg	0	0.00821864	0	0	0	0	0	0.999996	1	0	0	0	0	1	1	0.02	0	0	0	1	1	0.1	0	0	1	1	1	0.02	3	Cytoplasmic	1	0.0353801	0	0	3	Cytoplasmic	1	0.999996	1	0	3	Cytoplasmic	0	8.28e-08	0
ENSG00000104853	HPA068767	CLPTM1	CLPTM1, transmembrane protein	//images.proteinatlas.org/68767/166567_A_6_6.jpg	0	0.0295367	0	0	0	0	0	0.244169	0	0	0	0	0	0.999319	1	0.02	0	0	0	0.999992	1	0.1	0	0	1	0.998438	1	0.02	3	Cytoplasmic	1	0.988994	1	0	3	Cytoplasmic	1	0.994533	1	0	3	Cytoplasmic	0	0.0135036	0
ENSG00000104941	HPA045382	RSPH6A	radial spoke head 6 homolog A	//images.proteinatlas.org/45382/163747_A_5_6.jpg	0	0.000317843	0	0.29	0	0	0	0.250687	0	0.14	0	0	0	0.127273	0	0.39	0	0	1	1	1	0.78	3	Cytoplasmic	1	1	1	0.39	3	Cytoplasmic	0	1.17e-07	0	0	0	0	0	2.77e-07	0	0.17	0	0	0	1.62e-06	0
ENSG00000104941	HPA045382	RSPH6A	radial spoke head 6 homolog A	//images.proteinatlas.org/45382/163747_A_6_6.jpg	0	1.41e-06	0	0.29	0	0	0	7.46e-07	0	0.14	0	0	0	0.000431903	0	0.38	0	0	1	1	1	0.77	3	Cytoplasmic	1	1	1	0.38	3	Cytoplasmic	0	1.19e-09	0	0	0	0	0	3.29e-08	0	0.17	0	0	0	2.26e-08	0
ENSG00000104979	HPA061291	C19orf53	chromosome 19 open reading frame 53	//images.proteinatlas.org/61291/136114_A_5_6.jpg	0	0.00594217	0	0	0	0	0	0.884166	1	0	0	0	0	0.0295312	0	0.07	0	0	0	0.560276	0	0.27	0	0	1	0.988919	1	0.06	3	Nuclear	1	0.371885	0	0	3	Nuclear	1	0.289701	0	0	3	Nuclear	0	9.24e-10	0
ENSG00000104979	HPA061291	C19orf53	chromosome 19 open reading frame 53	//images.proteinatlas.org/61291/136114_A_6_6.jpg	0	0.0150458	0	0	0	0	0	0.363236	0	0	0	0	0	0.998997	1	0.07	0	0	0	0.999951	1	0.27	0	0	1	1	1	0.06	3	Nuclear	1	5.48e-09	0	0	3	Nuclear	1	0.99171	1	0	3	Nuclear	0	2.7e-08	0
ENSG00000104979	HPA061291	C19orf53	chromosome 19 open reading frame 53	//images.proteinatlas.org/61291/136114_A_4_6.jpg	0	0.979967	1	0	0	0	0	0.999853	1	0	0	0	0	7.39e-09	0	0.07	0	0	0	2.82e-08	0	0.27	0	0	1	1.86e-05	0	0.06	3	Nuclear	1	0.946827	1	0	3	Nuclear	1	0.0391677	0	0	3	Nuclear	0	0.000111647	0
ENSG00000105011	HPA069385	ASF1B	anti-silencing function 1B histone chaperone	//images.proteinatlas.org/69385/166897_A_5_6.jpg	1	0.999194	1	0	1	Nuclear	0	0.999982	1	0	0	0	1	0.994294	1	0.01	1	Nuclear	1	0.999781	1	0.09	1	Nuclear	0	0.858267	0	0.02	0	0	0	4.72e-08	0	0	0	0	0	2.89e-05	0	0	0	0	0	1.18e-07	0
ENSG00000105011	HPA069385	ASF1B	anti-silencing function 1B histone chaperone	//images.proteinatlas.org/69385/166897_A_6_6.jpg	1	9e-05	0	0	1	Nuclear	0	0.000131013	0	0	0	0	1	1	1	0.01	1	Nuclear	1	0.999914	1	0.08	1	Nuclear	0	0.999998	1	0.02	0	0	0	0.00169976	0	0	0	0	0	0.37968	0	0	0	0	0	3.18e-06	0
ENSG00000105011	HPA069385	ASF1B	anti-silencing function 1B histone chaperone	//images.proteinatlas.org/69385/166897_A_4_6.jpg	1	5.43e-07	0	0	1	Nuclear	0	0.998013	1	0	0	0	1	1	1	0.01	1	Nuclear	1	0.999999	1	0.08	1	Nuclear	0	0.99969	1	0.02	0	0	0	8.16e-05	0	0	0	0	0	0.0530238	0	0	0	0	0	6.48e-07	0
ENSG00000105248	HPA043606	CCDC94	coiled-coil domain containing 94	//images.proteinatlas.org/43606/101017_A_6_6.jpg	1	1	1	0.54	3	Nuclear	0	0.352355	0	0.17	0	0	0	0.0938854	0	0.46	0	0	0	0.0159997	0	0.82	0	0	0	0.0189289	0	0.5	0	0	1	0.996278	1	0	3	Nuclear.Membranous	1	1	1	0.31	3	Nuclear	1	0.999999	1
ENSG00000105248	HPA043606	CCDC94	coiled-coil domain containing 94	//images.proteinatlas.org/43606/101017_A_4_6.jpg	1	1	1	0.54	3	Nuclear	0	0.164816	0	0.17	0	0	0	0.163191	0	0.45	0	0	0	0.944096	1	0.82	0	0	0	0.30537	0	0.5	0	0	1	0.956793	1	0	3	Nuclear.Membranous	1	1	1	0.31	3	Nuclear	1	1	1
ENSG00000105321	HPA045624	CCDC9	coiled-coil domain containing 9	//images.proteinatlas.org/45624/103783_A_6_6.jpg	1	1	1	0.23	3	Cytoplasmic	1	1	1	0.13	2	Cytoplasmic	0	0.0087958	0	0.35	0	0	1	1	1	0.77	1	Nuclear	1	1	1	0.38	1	Nuclear	1	0.987746	1	0	2	Cytoplasmic	1	0.999985	1	0.11	1	Cytoplasmic	0	5.5e-06	0
ENSG00000105321	HPA045624	CCDC9	coiled-coil domain containing 9	//images.proteinatlas.org/45624/103783_A_4_6.jpg	1	1	1	0.21	3	Cytoplasmic	1	1	1	0.13	2	Cytoplasmic	0	0.267214	0	0.35	0	0	1	1	1	0.76	1	Nuclear	1	1	1	0.37	1	Nuclear	1	0.746919	0	0	2	Cytoplasmic	1	1	1	0.11	1	Cytoplasmic	0	2.09e-10	0
ENSG00000105467	HPA030075	SYNGR4	synaptogyrin 4	//images.proteinatlas.org/30075/163582_A_5_6.jpg	0	0.000104813	0	0.99	0	0	0	0.264673	0	0.93	0	0	1	1	1	0.99	3	Cytoplasmic	1	1	1	1	3	Cytoplasmic	1	1	1	1	3	Cytoplasmic	0	4.95e-09	0	0	0	0	0	7.75e-07	0	0.99	0	0	0	6.9e-07	0
ENSG00000105467	HPA030075	SYNGR4	synaptogyrin 4	//images.proteinatlas.org/30075/163582_A_6_6.jpg	0	2.42e-06	0	0.99	0	0	0	1.74e-06	0	0.93	0	0	1	1	1	0.99	3	Cytoplasmic	1	1	1	1	3	Cytoplasmic	1	1	1	1	3	Cytoplasmic	0	2.98e-11	0	0	0	0	0	7.93e-09	0	0.99	0	0	0	0	0
ENSG00000105467	HPA059286	SYNGR4	synaptogyrin 4	//images.proteinatlas.org/59286/139921_A_5_6.jpg	1	0.999946	1	0	1	Cytoplasmic	1	0.330249	0	0.01	2	Cytoplasmic	1	2.27e-06	0	0.09	2	Cytoplasmic	1	0.6997	0	0.35	3	Cytoplasmic	1	0.827818	0	0.09	3	Cytoplasmic	0	1.79e-10	0	0	0	0	0	0.908806	1	0	0	0	0	0	0
ENSG00000105467	HPA059286	SYNGR4	synaptogyrin 4	//images.proteinatlas.org/59286/139921_A_6_6.jpg	1	0.999817	1	0	1	Cytoplasmic	1	0.246092	0	0.01	2	Cytoplasmic	1	0.493656	0	0.09	2	Cytoplasmic	1	0.981165	1	0.34	3	Cytoplasmic	1	0.993622	1	0.09	3	Cytoplasmic	0	0.00420811	0	0	0	0	0	0.908255	1	0	0	0	0	2e-05	0
ENSG00000105467	HPA059286	SYNGR4	synaptogyrin 4	//images.proteinatlas.org/59286/139921_A_4_6.jpg	1	0.00238005	0	0	1	Cytoplasmic	1	0.00208379	0	0.01	2	Cytoplasmic	1	0.00193938	0	0.09	2	Cytoplasmic	1	0.999989	1	0.34	3	Cytoplasmic	1	0.993059	1	0.09	3	Cytoplasmic	0	0.114935	0	0	0	0	0	0.969489	1	0	0	0	0	0.00446968	0
ENSG00000105662	HPA022035	CRTC1	CREB regulated transcription coactivator 1	//images.proteinatlas.org/22035/48988_A_4_6.jpg	1	0.999402	1	1	3	Nuclear.Cytoplasmic	0	0.00189464	0	0.99	0	0	0	0.00852857	0	1	0	0	0	0.00742793	0	1	0	0	0	0.01524	0	1	0	0	0	7.75e-10	0	0	0	0	0	6.46e-08	0	0.99	0	0	0	7.23e-07	0
ENSG00000105695	HPA012499	MAG	myelin associated glycoprotein	//images.proteinatlas.org/12499/28661_A_6_6.jpg	0	1.22e-08	0	1	0	0	0	0.152603	0	1	0	0	1	1	1	1	3	Cytoplasmic	1	1	1	1	3	Cytoplasmic	0	0.279789	0	1	0	0	0	1.19e-10	0	0	0	0	1	0.99998	1	1	1	Cytoplasmic	0	1.04e-07	0
ENSG00000105722	HPA067952	ERF	ETS2 repressor factor	//images.proteinatlas.org/67952/153259_A_5_6.jpg	1	0.98598	1	0	3	Nuclear	1	0.0011091	0	0	3	Nuclear	0	0.998424	1	0.02	0	0	0	1	1	0.11	0	0	0	0.485378	0	0.02	0	0	1	0.00450473	0	0	3	Nuclear.Membranous	1	1	1	0	2	Nuclear	0	1.04e-07	0
ENSG00000105722	HPA067952	ERF	ETS2 repressor factor	//images.proteinatlas.org/67952/153259_A_6_6.jpg	1	0.0369464	0	0	3	Nuclear	1	0.633825	0	0	3	Nuclear	0	0.758161	0	0.02	0	0	0	0.0330148	0	0.11	0	0	0	0.999303	1	0.02	0	0	1	1.51e-06	0	0	3	Nuclear.Membranous	1	8.69e-05	0	0	2	Nuclear	0	0.00120139	0
ENSG00000105722	HPA067952	ERF	ETS2 repressor factor	//images.proteinatlas.org/67952/153259_A_4_6.jpg	1	0.504655	1	0	3	Nuclear	1	0.999929	1	0	3	Nuclear	0	0.981169	1	0.02	0	0	0	0.928506	1	0.11	0	0	0	0.999944	1	0.02	0	0	1	8.27e-05	0	0	3	Nuclear.Membranous	1	0.98967	1	0	2	Nuclear	0	0.00407608	0
ENSG00000105894	CAB017685	PTN	pleiotrophin	//images.proteinatlas.org/17685/164396_A_5_6.jpg	0	4.2e-05	0	1	0	0	0	0.00453949	0	1	0	0	1	1	1	1	3	Cytoplasmic.Membranous	0	0.221012	0	1	0	0	0	0.00858923	0	1	0	0	0	5.96e-11	0	0.99	0	0	0	7.39e-08	0	1	0	0	0	3.05e-06	0
ENSG00000105894	CAB017685	PTN	pleiotrophin	//images.proteinatlas.org/17685/164396_A_6_6.jpg	0	0.000197729	0	1	0	0	0	0.0660414	0	1	0	0	1	1	1	1	3	Cytoplasmic.Membranous	0	0.78904	0	1	0	0	0	0.42497	0	1	0	0	0	0	0	0.99	0	0	0	9.09e-09	0	1	0	0	0	9.17e-08	0
ENSG00000105982	HPA073560	RNF32	ring finger protein 32	//images.proteinatlas.org/73560/162957_A_5_6.jpg	0	0.192593	1	0	0	0	0	0.998344	1	0	0	0	0	1	1	0	0	0	1	1	1	0.01	3	Nuclear	1	1	1	0	3	Nuclear	0	1.72e-05	0	0	0	0	0	0.999999	1	0	0	0	0	2.98e-11	0
ENSG00000105982	HPA073560	RNF32	ring finger protein 32	//images.proteinatlas.org/73560/162957_A_6_6.jpg	0	0.608896	1	0	0	0	0	0.99996	1	0	0	0	0	1	1	0	0	0	1	0.999745	1	0.01	3	Nuclear	1	0.999966	1	0	3	Nuclear	0	1.34e-05	0	0	0	0	0	0.959807	1	0	0	0	0	0.000395107	0
ENSG00000105982	HPA073560	RNF32	ring finger protein 32	//images.proteinatlas.org/73560/162957_A_4_6.jpg	0	0.997271	1	0	0	0	0	1	1	0	0	0	0	0.988438	1	0	0	0	1	0.999067	1	0.01	3	Nuclear	1	0.998585	1	0	3	Nuclear	0	1.05e-06	0	0	0	0	0	0.0639993	0	0	0	0	0	2.83e-07	0
ENSG00000106351	HPA073562	AGFG2	ArfGAP with FG repeats 2	//images.proteinatlas.org/73562/167818_A_6_6.jpg	1	0.996907	1	0	3	Cytoplasmic	1	0.414626	0	0	3	Cytoplasmic	1	0.99998	1	0	2	Membranous	0	1	1	0.01	0	0	0	0.155386	0	0	0	0	0	4.57e-06	0	0	0	0	1	0.999896	1	0	1	Cytoplasmic	0	4.17e-09	0
ENSG00000106367	HPA060945	AP1S1	adaptor related protein complex 1 sigma 1 subunit	//images.proteinatlas.org/60945/146213_A_6_6.jpg	1	0.999965	1	0	3	Cytoplasmic	0	0.999999	1	0.01	0	0	0	0.975623	1	0.07	0	0	0	0.999934	1	0.29	0	0	0	0.79294	0	0.07	0	0	0	9.31e-07	0	0	0	0	1	0.60529	0	0	2	Cytoplasmic	0	0	0
ENSG00000106546	CAB005072	AHR	aryl hydrocarbon receptor	//images.proteinatlas.org/5072/16056_A_4_6.jpg	1	1	1	1	3	Nuclear	0	0.28716	0	1	0	0	0	0.404171	0	1	0	0	0	0.841689	0	1	0	0	0	0.311037	0	1	0	0	0	0	0	0.99	0	0	1	0.999984	1	1	1	Cytoplasmic	0	1.19e-10	0
ENSG00000106546	CAB005072	AHR	aryl hydrocarbon receptor	//images.proteinatlas.org/5072/16056_A_6_6.jpg	1	1	1	1	3	Nuclear	0	0.183726	0	1	0	0	0	0.75842	0	1	0	0	0	0.353512	0	1	0	0	0	0.499977	0	1	0	0	0	0	0	0.99	0	0	1	0.999999	1	1	1	Cytoplasmic	0	0	0
ENSG00000106546	HPA029723	AHR	aryl hydrocarbon receptor	//images.proteinatlas.org/29723/61916_A_5_6.jpg	0	0.999985	1	0.99	0	0	0	0.97853	1	0.97	0	0	1	1	1	0.99	2	Cytoplasmic	1	0.998622	1	1	3	Cytoplasmic	1	1	1	1	2	Cytoplasmic	0	0.000107349	0	0	0	0	1	0.0550339	0	0.99	2	Cytoplasmic	0	0.000193681	0
ENSG00000106546	HPA029723	AHR	aryl hydrocarbon receptor	//images.proteinatlas.org/29723/61916_A_6_6.jpg	0	0.00974344	0	0.99	0	0	0	0.634376	0	0.96	0	0	1	0.999998	1	0.99	2	Cytoplasmic	1	0.999922	1	1	3	Cytoplasmic	1	0.0572268	0	1	2	Cytoplasmic	0	0.0138171	0	0	0	0	1	1	1	0.99	2	Cytoplasmic	0	0	0
ENSG00000106546	HPA029723	AHR	aryl hydrocarbon receptor	//images.proteinatlas.org/29723/61916_A_4_6.jpg	0	0.998123	1	0.99	0	0	0	0.835495	0	0.96	0	0	1	0.217073	0	0.99	2	Cytoplasmic	1	0.755521	0	1	3	Cytoplasmic	1	0.0450508	0	1	2	Cytoplasmic	0	0.00221538	0	0	0	0	1	1	1	0.99	2	Cytoplasmic	0	5.57e-08	0
ENSG00000106554	HPA042935	CHCHD3	coiled-coil-helix-coiled-coil-helix domain containing 3	//images.proteinatlas.org/42935/97545_A_6_6.jpg	1	1	1	0.74	3	Cytoplasmic	0	0.0869415	0	0.19	0	0	0	0.0431338	0	0.54	0	0	0	0.00646461	0	0.86	0	0	0	6.61e-06	0	0.64	0	0	1	1	1	0	1	Cytoplasmic	1	1	1	0.5	3	Cytoplasmic	0	4.51e-07	0
ENSG00000106554	HPA042935	CHCHD3	coiled-coil-helix-coiled-coil-helix domain containing 3	//images.proteinatlas.org/42935/97545_A_4_6.jpg	1	1	1	0.74	3	Cytoplasmic	0	0.0233079	0	0.19	0	0	0	0.128357	0	0.54	0	0	0	4.4e-08	0	0.86	0	0	0	6.99e-05	0	0.63	0	0	1	0.996155	1	0	1	Cytoplasmic	1	0.999996	1	0.5	3	Cytoplasmic	0	0	0
ENSG00000106635	HPA058069	BCL7B	BCL tumor suppressor 7B	//images.proteinatlas.org/58069/131302_A_5_6.jpg	1	0.918943	1	0	3	Nuclear	1	0.999092	1	0.02	3	Nuclear	1	1	1	0.11	3	Nuclear	1	1	1	0.37	3	Nuclear	0	1	1	0.1	0	0	0	0.0146407	0	0	0	0	1	0.97795	1	0	3	Nuclear	0	1.62e-06	0
ENSG00000106635	HPA058069	BCL7B	BCL tumor suppressor 7B	//images.proteinatlas.org/58069/131302_A_6_6.jpg	1	0.496365	1	0	3	Nuclear	1	0.0467089	0	0.02	3	Nuclear	1	0.953657	1	0.1	3	Nuclear	1	0.646373	0	0.37	3	Nuclear	0	1	1	0.1	0	0	0	0.000135278	0	0	0	0	1	0.998636	1	0	3	Nuclear	0	0.400728	0
ENSG00000107372	HPA018129	ZFAND5	zinc finger AN1-type containing 5	//images.proteinatlas.org/18129/46549_A_6_6.jpg	1	0.999996	1	1	3	Nuclear.Cytoplasmic	0	0.192103	0	1	0	0	1	1	1	1	2	Nuclear	0	0.386496	0	1	0	0	1	1	1	1	2	Cytoplasmic	0	0	0	0	0	0	1	0.999758	1	0.99	2	Nuclear.Cytoplasmic	1	0.999956	1
ENSG00000107372	HPA018129	ZFAND5	zinc finger AN1-type containing 5	//images.proteinatlas.org/18129/46549_A_4_6.jpg	1	1	1	1	3	Nuclear.Cytoplasmic	0	0.0521545	0	1	0	0	1	1	1	1	2	Nuclear	0	0.366469	0	1	0	0	1	1	1	1	2	Cytoplasmic	0	8.94e-10	0	0	0	0	1	0.999981	1	0.99	2	Nuclear.Cytoplasmic	1	0.99999	1
ENSG00000107404	CAB011538	DVL1	dishevelled segment polarity protein 1	//images.proteinatlas.org/11538/28613_A_6_6.jpg	1	1	1	1	3	Cytoplasmic	1	1	1	1	2	Cytoplasmic	1	1	1	1	2	Cytoplasmic	0	0.883311	0	1	0	0	1	1	1	1	2	Cytoplasmic	0	1.12e-07	0	0.99	0	0	1	1	1	1	3	Cytoplasmic	0	6.12e-06	0
ENSG00000107562	CAB017564	CXCL12	C-X-C motif chemokine ligand 12	//images.proteinatlas.org/17564/39207_A_4_6.jpg	1	1	1	1	3	Nuclear.Cytoplasmic	1	1	1	1	2	Nuclear.Cytoplasmic	1	1	1	1	2	Cytoplasmic	1	1	1	1	2	Cytoplasmic	1	1	1	1	2	Cytoplasmic	0	1.46e-09	0	0.99	0	0	1	0.999999	1	1	2	Cytoplasmic	0	7.93e-09	0
ENSG00000107562	CAB017564	CXCL12	C-X-C motif chemokine ligand 12	//images.proteinatlas.org/17564/39207_A_6_6.jpg	1	1	1	1	3	Nuclear.Cytoplasmic	1	1	1	1	2	Nuclear.Cytoplasmic	1	1	1	1	2	Cytoplasmic	1	1	1	1	2	Cytoplasmic	1	1	1	1	2	Cytoplasmic	0	8.58e-09	0	0.99	0	0	1	0.999967	1	1	2	Cytoplasmic	0	6.56e-10	0
ENSG00000108061	HPA048134	SHOC2	SHOC2, leucine rich repeat scaffold protein	//images.proteinatlas.org/48134/166474_A_5_6.jpg	0	2.43e-06	0	0.03	0	0	0	0.000703758	0	0.08	0	0	0	0.018862	0	0.29	0	0	1	1	1	0.68	3	Nuclear	1	1	1	0.27	3	Nuclear	0	3.04e-09	0	0	0	0	0	3.35e-07	0	0	0	0	0	3.99e-09	0
ENSG00000108061	HPA048134	SHOC2	SHOC2, leucine rich repeat scaffold protein	//images.proteinatlas.org/48134/166474_A_6_6.jpg	0	8.65e-06	0	0.03	0	0	0	0.000101802	0	0.08	0	0	0	0.00274995	0	0.28	0	0	1	1	1	0.68	3	Nuclear	1	1	1	0.27	3	Nuclear	0	2.35e-09	0	0	0	0	0	1.19e-06	0	0	0	0	0	1.09e-06	0
ENSG00000108061	HPA048134	SHOC2	SHOC2, leucine rich repeat scaffold protein	//images.proteinatlas.org/48134/166474_A_4_6.jpg	0	1.92e-05	0	0.03	0	0	0	7.58e-05	0	0.08	0	0	0	0.11611	0	0.28	0	0	1	1	1	0.67	3	Nuclear	1	1	1	0.27	3	Nuclear	0	0	0	0	0	0	0	2.29e-09	0	0	0	0	0	2.37e-08	0
ENSG00000108175	HPA045144	ZMIZ1	zinc finger MIZ-type containing 1	//images.proteinatlas.org/45144/102260_A_6_6.jpg	0	6.39e-08	0	0.3	0	0	0	1.48e-07	0	0.14	0	0	0	0.0983071	0	0.39	0	0	1	1	1	0.78	3	Nuclear	0	0.0313792	0	0.4	0	0	0	0	0	0	0	0	0	2.03e-08	0	0.18	0	0	0	8.34e-10	0
ENSG00000108175	HPA045144	ZMIZ1	zinc finger MIZ-type containing 1	//images.proteinatlas.org/45144/102260_A_4_6.jpg	0	3.28e-10	0	0.3	0	0	0	0.000373182	0	0.14	0	0	0	0.554752	0	0.39	0	0	1	1	1	0.78	3	Nuclear	0	0.0149114	0	0.39	0	0	0	2.98e-11	0	0	0	0	0	2.44e-09	0	0.18	0	0	0	5.61e-08	0
ENSG00000108309	HPA070733	RUNDC3A	RUN domain containing 3A	//images.proteinatlas.org/70733/164377_A_5_6.jpg	0	0.999999	1	0	0	0	0	0.631183	0	0	0	0	0	1	1	0.01	0	0	0	0.999971	1	0.05	0	0	0	0.208105	0	0.01	0	0	1	9.44e-08	0	0	3	Membranous	0	0.717737	0	0	0	0	0	7.07e-08	0
ENSG00000108309	HPA070733	RUNDC3A	RUN domain containing 3A	//images.proteinatlas.org/70733/164377_A_6_6.jpg	0	2.89e-09	0	0	0	0	0	0.000202825	0	0	0	0	0	0.117482	0	0.01	0	0	0	1	1	0.05	0	0	0	1	1	0.01	0	0	1	2.74e-09	0	0	3	Membranous	0	0.00013801	0	0	0	0	0	2.34e-06	0
ENSG00000108349	HPA024592	CASC3	cancer susceptibility 3	//images.proteinatlas.org/24592/53810_A_6_6.jpg	1	1	1	1	2	Cytoplasmic	1	1	1	0.99	3	Cytoplasmic	1	1	1	1	3	Cytoplasmic	0	0.256792	0	1	0	0	0	0.0380587	0	1	0	0	0	1.65e-08	0	0	0	0	0	1.77e-07	0	0.99	0	0	0	2.3e-07	0
ENSG00000108349	HPA024592	CASC3	cancer susceptibility 3	//images.proteinatlas.org/24592/53810_A_4_6.jpg	1	0.999982	1	1	2	Cytoplasmic	1	1	1	0.99	3	Cytoplasmic	1	1	1	1	3	Cytoplasmic	0	0.18436	0	1	0	0	0	0.102365	0	1	0	0	0	3.28e-10	0	0	0	0	0	2.98e-07	0	0.99	0	0	0	3.28e-10	0
ENSG00000108588	HPA029674	CCDC47	coiled-coil domain containing 47	//images.proteinatlas.org/29674/64039_A_6_6.jpg	0	2.01e-05	0	0.99	0	0	1	1	1	0.97	3	Cytoplasmic	1	1	1	0.99	3	Cytoplasmic	0	0.661216	0	1	0	0	0	0.00221909	0	1	0	0	1	0.982726	1	0	3	Cytoplasmic	1	0.999923	1	0.99	2	Cytoplasmic	0	0	0
ENSG00000108588	HPA029674	CCDC47	coiled-coil domain containing 47	//images.proteinatlas.org/29674/64039_A_4_6.jpg	0	0.000819254	0	0.99	0	0	1	1	1	0.97	3	Cytoplasmic	1	1	1	0.99	3	Cytoplasmic	0	0.858366	0	1	0	0	0	0.245343	0	1	0	0	1	0.847278	1	0	3	Cytoplasmic	1	0.999996	1	0.99	2	Cytoplasmic	0	3.3e-05	0
ENSG00000108774	HPA003426	RAB5C	RAB5C, member RAS oncogene family	//images.proteinatlas.org/3426/10659_A_5_6.jpg	0	2.59e-06	0	1	0	0	1	1	1	1	3	Cytoplasmic.Membranous	0	0.212741	0	1	0	0	1	1	1	1	3	Cytoplasmic.Membranous	0	0.104346	0	1	0	0	1	0.972393	1	0.96	1	Cytoplasmic	1	0.999972	1	1	1	Cytoplasmic	0	2.08e-06	0
ENSG00000108774	HPA003426	RAB5C	RAB5C, member RAS oncogene family	//images.proteinatlas.org/3426/10659_A_6_6.jpg	0	2.56e-05	0	1	0	0	1	1	1	1	3	Cytoplasmic.Membranous	0	0.103791	0	1	0	0	1	1	1	1	3	Cytoplasmic.Membranous	0	0.0574528	0	1	0	0	1	0.986632	1	0.96	1	Cytoplasmic	1	0.999818	1	1	1	Cytoplasmic	0	1.45e-06	0
ENSG00000108774	HPA003426	RAB5C	RAB5C, member RAS oncogene family	//images.proteinatlas.org/3426/10659_A_4_6.jpg	0	5.11e-05	0	1	0	0	1	1	1	1	3	Cytoplasmic.Membranous	0	0.0675632	0	1	0	0	1	1	1	1	3	Cytoplasmic.Membranous	0	0.0552607	0	1	0	0	1	0.956498	1	0.96	1	Cytoplasmic	1	0.999996	1	1	1	Cytoplasmic	0	0	0
ENSG00000108854	HPA071508	SMURF2	SMAD specific E3 ubiquitin protein ligase 2	//images.proteinatlas.org/71508/159688_A_5_6.jpg	1	0.999215	1	0	3	Cytoplasmic	1	0.920171	1	0	2	Cytoplasmic	1	0.99998	1	0	2	Cytoplasmic	1	1	1	0.04	2	Cytoplasmic	1	1	1	0.01	2	Cytoplasmic	0	4.99e-07	0	0	0	0	1	0.731134	0	0	2	Nuclear.Cytoplasmic	0	0.00275696	0
ENSG00000108854	HPA071508	SMURF2	SMAD specific E3 ubiquitin protein ligase 2	//images.proteinatlas.org/71508/159688_A_6_6.jpg	1	0.51744	1	0	3	Cytoplasmic	1	0.45435	0	0	2	Cytoplasmic	1	0.983916	1	0	2	Cytoplasmic	1	0.995664	1	0.04	2	Cytoplasmic	1	0.0679201	0	0.01	2	Cytoplasmic	0	0.984478	1	0	0	0	1	0.999738	1	0	2	Nuclear.Cytoplasmic	0	0.0482446	0
ENSG00000108854	HPA071508	SMURF2	SMAD specific E3 ubiquitin protein ligase 2	//images.proteinatlas.org/71508/159688_A_4_6.jpg	1	0.926886	1	0	3	Cytoplasmic	1	0.999986	1	0	2	Cytoplasmic	1	1	1	0	2	Cytoplasmic	1	1	1	0.03	2	Cytoplasmic	1	0.926165	1	0.01	2	Cytoplasmic	0	0.000164753	0	0	0	0	1	0.999989	1	0	2	Nuclear.Cytoplasmic	0	3.46e-09	0
ENSG00000109171	HPA063599	SLAIN2	SLAIN motif family member 2	//images.proteinatlas.org/63599/162457_A_5_6.jpg	1	0.0735655	1	0	2	Cytoplasmic	1	0.00353856	0	0	1	Cytoplasmic	0	0.999784	1	0.05	0	0	0	0.999829	1	0.22	0	0	1	1	1	0.05	1	Cytoplasmic	0	3.31e-05	0	0	0	0	0	0.999012	1	0	0	0	0	2.12e-05	0
ENSG00000109171	HPA063599	SLAIN2	SLAIN motif family member 2	//images.proteinatlas.org/63599/162457_A_6_6.jpg	1	0.243899	1	0	2	Cytoplasmic	1	0.996948	1	0	1	Cytoplasmic	0	1	1	0.05	0	0	0	1	1	0.22	0	0	1	1	1	0.05	1	Cytoplasmic	0	1.79e-10	0	0	0	0	0	0.18243	0	0	0	0	0	0.000126882	0
ENSG00000109171	HPA063599	SLAIN2	SLAIN motif family member 2	//images.proteinatlas.org/63599/162457_A_4_6.jpg	1	0.632974	1	0	2	Cytoplasmic	1	0.337084	0	0	1	Cytoplasmic	0	0.999998	1	0.05	0	0	0	0.999397	1	0.22	0	0	1	0.999979	1	0.05	1	Cytoplasmic	0	0.999994	1	0	0	0	0	0.999917	1	0	0	0	0	5.46e-07	0
ENSG00000109320	HPA027305	NFKB1	nuclear factor kappa B subunit 1	//images.proteinatlas.org/27305/56246_A_6_6.jpg	1	1	1	1	3	Cytoplasmic	1	1	1	0.99	1	Cytoplasmic	1	1	1	1	1	Cytoplasmic	0	0.610816	0	1	0	0	0	0.0131254	0	1	0	0	0	2.71e-09	0	0	0	0	1	1	1	0.99	1	Cytoplasmic	0	3.28e-10	0
ENSG00000109320	HPA027305	NFKB1	nuclear factor kappa B subunit 1	//images.proteinatlas.org/27305/56246_A_4_6.jpg	1	1	1	1	3	Cytoplasmic	1	1	1	0.99	1	Cytoplasmic	1	1	1	1	1	Cytoplasmic	0	0.644749	0	1	0	0	0	0.300795	0	1	0	0	0	4.17e-10	0	0	0	0	1	1	1	0.99	1	Cytoplasmic	0	6.96e-06	0
ENSG00000109323	HPA053478	MANBA	mannosidase beta	//images.proteinatlas.org/53478/129205_A_5_6.jpg	0	0.000233724	0	0	0	0	1	1	1	0.04	3	Cytoplasmic.Membranous	1	1	1	0.18	2	Cytoplasmic.Membranous	0	0.56249	0	0.5	0	0	1	1	1	0.15	3	Cytoplasmic	0	1.58e-09	0	0	0	0	1	0.999795	1	0	1	Cytoplasmic	0	7.89e-07	0
ENSG00000109323	HPA053478	MANBA	mannosidase beta	//images.proteinatlas.org/53478/129205_A_6_6.jpg	0	0.00100327	0	0	0	0	1	1	1	0.04	3	Cytoplasmic.Membranous	1	1	1	0.18	2	Cytoplasmic.Membranous	0	0.908074	1	0.5	0	0	1	1	1	0.15	3	Cytoplasmic	0	3.87e-10	0	0	0	0	1	0.999644	1	0	1	Cytoplasmic	0	5.95e-06	0
ENSG00000109536	HPA075683	FRG1	FSHD region gene 1	//images.proteinatlas.org/75683/168234_A_5_6.jpg	1	0.999879	1	0	1	Cytoplasmic	1	0.981116	1	0	1	Cytoplasmic	1	0.993277	1	0	3	Cytoplasmic	1	1	1	0	3	Cytoplasmic	0	1	1	0	0	0	0	4.82e-06	0	0	0	0	1	0.971185	1	0	2	Cytoplasmic.Membranous	0	9.68e-08	0
ENSG00000109536	HPA075683	FRG1	FSHD region gene 1	//images.proteinatlas.org/75683/168234_A_6_6.jpg	1	1	1	0	1	Cytoplasmic	1	0.985892	1	0	1	Cytoplasmic	1	0.999425	1	0	3	Cytoplasmic	1	1	1	0	3	Cytoplasmic	0	0.999539	1	0	0	0	0	0	0	0	0	0	1	0.998519	1	0	2	Cytoplasmic.Membranous	0	8.33e-07	0
ENSG00000109670	CAB029987	FBXW7	F-box and WD repeat domain containing 7	//images.proteinatlas.org/29987/159891_A_4_6.jpg	1	1	1	1	3	Nuclear	1	1	1	1	2	Nuclear	1	1	1	1	2	Nuclear	1	1	1	1	2	Nuclear	0	0.0171611	0	1	0	0	0	8.94e-11	0	0.99	0	0	1	1	1	1	2	Nuclear	0	3.43e-07	0
ENSG00000109670	CAB029987	FBXW7	F-box and WD repeat domain containing 7	//images.proteinatlas.org/29987/159891_A_5_6.jpg	1	1	1	1	3	Nuclear	1	1	1	1	2	Nuclear	1	1	1	1	2	Nuclear	1	1	1	1	2	Nuclear	0	0.000419521	0	1	0	0	0	0	0	0.99	0	0	1	0.999981	1	1	2	Nuclear	0	7.53e-08	0
ENSG00000109670	CAB029987	FBXW7	F-box and WD repeat domain containing 7	//images.proteinatlas.org/29987/159891_A_6_6.jpg	1	1	1	1	3	Nuclear	1	1	1	1	2	Nuclear	1	1	1	1	2	Nuclear	1	1	1	1	2	Nuclear	0	0.0877621	0	1	0	0	0	0	0	0.99	0	0	1	0.999987	1	1	2	Nuclear	0	9.38e-07	0
ENSG00000109944	HPA077658	JHY	junctional cadherin complex regulator	//images.proteinatlas.org/77658/166176_A_5_6.jpg	0	0.999987	1	0	0	0	0	0.999989	1	0	0	0	1	0.629606	0	0	2	Nuclear	0	0.981902	1	0	0	0	0	1	1	0	0	0	1	1.1e-06	0	0	3	Membranous	0	1	1	0	0	0	0	0.695994	0
ENSG00000109944	HPA077658	JHY	junctional cadherin complex regulator	//images.proteinatlas.org/77658/166176_A_6_6.jpg	0	0.960905	1	0	0	0	0	0.0920602	0	0	0	0	1	0.573569	0	0	2	Nuclear	0	0.877564	0	0	0	0	0	0.99989	1	0	0	0	1	0.0238786	0	0	3	Membranous	0	0.608069	0	0	0	0	0	5.53e-08	0
ENSG00000110077	HPA011391	MS4A6A	membrane spanning 4-domains A6A	//images.proteinatlas.org/11391/70663_A_6_6.jpg	1	0.999999	1	1	3	Nuclear	1	1	1	1	2	Nuclear	0	0.243264	0	1	0	0	0	0.0196703	0	1	0	0	0	0.0114939	0	1	0	0	1	0.971	1	0	3	Nuclear	1	0.999999	1	1	3	Nuclear	1	1	1
ENSG00000110077	HPA011391	MS4A6A	membrane spanning 4-domains A6A	//images.proteinatlas.org/11391/70663_A_4_6.jpg	1	0.999999	1	1	3	Nuclear	1	1	1	1	2	Nuclear	0	0.369344	0	1	0	0	0	0.178208	0	1	0	0	0	8.39e-05	0	1	0	0	1	0.998296	1	0	3	Nuclear	1	1	1	1	3	Nuclear	1	1	1
ENSG00000110395	CAB004350	CBL	Cbl proto-oncogene	//images.proteinatlas.org/4350/11499_A_4_6.jpg	1	1	1	1	3	Cytoplasmic	1	1	1	1	1	Cytoplasmic	1	1	1	1	2	Cytoplasmic	1	1	1	1	1	Cytoplasmic	1	1	1	1	1	Cytoplasmic	0	1.51e-08	0	1	0	0	1	0.999566	1	1	1	Cytoplasmic	0	2.03e-06	0
ENSG00000110395	CAB004350	CBL	Cbl proto-oncogene	//images.proteinatlas.org/4350/11499_A_5_6.jpg	1	1	1	1	3	Cytoplasmic	1	1	1	1	1	Cytoplasmic	1	1	1	1	2	Cytoplasmic	1	1	1	1	1	Cytoplasmic	1	1	1	1	1	Cytoplasmic	0	1.57e-08	0	1	0	0	1	0.999998	1	1	1	Cytoplasmic	0	9.54e-10	0
ENSG00000110395	CAB004350	CBL	Cbl proto-oncogene	//images.proteinatlas.org/4350/11499_A_6_6.jpg	1	1	1	1	3	Cytoplasmic	1	1	1	1	1	Cytoplasmic	1	1	1	1	2	Cytoplasmic	1	1	1	1	1	Cytoplasmic	1	1	1	1	1	Cytoplasmic	0	1.01e-09	0	1	0	0	1	1	1	1	1	Cytoplasmic	0	4.16e-07	0
ENSG00000110395	HPA027956	CBL	Cbl proto-oncogene	//images.proteinatlas.org/27956/61641_A_6_6.jpg	1	1	1	1	3	Cytoplasmic	1	1	1	0.99	1	Cytoplasmic	1	1	1	0.99	2	Cytoplasmic	1	1	1	1	1	Cytoplasmic	1	1	1	1	1	Cytoplasmic	0	3.9e-09	0	0	0	0	0	1.24e-05	0	0.99	0	0	0	1.39e-08	0
ENSG00000110395	HPA027956	CBL	Cbl proto-oncogene	//images.proteinatlas.org/27956/61641_A_4_6.jpg	1	1	1	1	3	Cytoplasmic	1	1	1	0.99	1	Cytoplasmic	1	1	1	0.99	2	Cytoplasmic	1	1	1	1	1	Cytoplasmic	1	1	1	1	1	Cytoplasmic	0	5.66e-10	0	0	0	0	0	3.03e-06	0	0.99	0	0	0	4.68e-09	0
ENSG00000110987	HPA019762	BCL7A	BCL tumor suppressor 7A	//images.proteinatlas.org/19762/105120_A_6_6.jpg	0	2.82e-06	0	1	0	0	0	5.16e-05	0	1	0	0	0	0.207933	0	1	0	0	1	1	1	1	3	Nuclear	1	1	1	1	3	Nuclear	0	0	0	0	0	0	0	7.49e-08	0	0.99	0	0	0	6.44e-09	0
ENSG00000110987	HPA019762	BCL7A	BCL tumor suppressor 7A	//images.proteinatlas.org/19762/105120_A_4_6.jpg	0	1.8e-06	0	1	0	0	0	1.65e-06	0	1	0	0	0	0.250521	0	1	0	0	1	1	1	1	3	Nuclear	1	1	1	1	3	Nuclear	0	0	0	0	0	0	0	1.21e-07	0	0.99	0	0	0	1.89e-07	0
ENSG00000111229	HPA006550	ARPC3	actin related protein 2/3 complex subunit 3	//images.proteinatlas.org/6550/17762_A_5_6.jpg	1	1	1	1	3	Nuclear	1	1	1	1	3	Nuclear	1	1	1	1	2	Nuclear	1	1	1	1	3	Nuclear	0	0.0563797	0	1	0	0	0	0	0	0.27	0	0	0	3.02e-06	0	1	0	0	0	1.23e-05	0
ENSG00000111229	HPA006550	ARPC3	actin related protein 2/3 complex subunit 3	//images.proteinatlas.org/6550/17762_A_6_6.jpg	1	1	1	1	3	Nuclear	1	1	1	1	3	Nuclear	1	1	1	1	2	Nuclear	1	1	1	1	3	Nuclear	0	0.137846	0	1	0	0	0	1.79e-10	0	0.25	0	0	0	4.7e-06	0	1	0	0	0	7.25e-08	0
ENSG00000111229	HPA006550	ARPC3	actin related protein 2/3 complex subunit 3	//images.proteinatlas.org/6550/17762_A_4_6.jpg	1	0.999999	1	1	3	Nuclear	1	1	1	1	3	Nuclear	1	1	1	1	2	Nuclear	1	1	1	1	3	Nuclear	0	0.441532	0	1	0	0	0	2.21e-09	0	0.18	0	0	0	1.42e-07	0	1	0	0	0	1.91e-06	0
ENSG00000111596	HPA067711	CNOT2	CCR4-NOT transcription complex subunit 2	//images.proteinatlas.org/67711/159274_A_5_6.jpg	1	0.510673	1	0	3	Cytoplasmic.Membranous	1	0.591773	0	0	1	Cytoplasmic.Membranous	0	0.6018	0	0.02	0	0	1	0.999994	1	0.12	2	Cytoplasmic	1	0.999852	1	0.02	2	Cytoplasmic	0	3.21e-07	0	0	0	0	1	0.30165	0	0	1	Cytoplasmic	0	2e-07	0
ENSG00000111596	HPA067711	CNOT2	CCR4-NOT transcription complex subunit 2	//images.proteinatlas.org/67711/159274_A_6_6.jpg	1	0.989108	1	0	3	Cytoplasmic.Membranous	1	0.999269	1	0	1	Cytoplasmic.Membranous	0	0.999896	1	0.02	0	0	1	0.30672	0	0.12	2	Cytoplasmic	1	6.37e-05	0	0.02	2	Cytoplasmic	0	0.854321	1	0	0	0	1	1	1	0	1	Cytoplasmic	0	0	0
ENSG00000111596	HPA067711	CNOT2	CCR4-NOT transcription complex subunit 2	//images.proteinatlas.org/67711/159274_A_4_6.jpg	1	0.773547	1	0	3	Cytoplasmic.Membranous	1	0.589672	0	0	1	Cytoplasmic.Membranous	0	0.999987	1	0.02	0	0	1	0.99997	1	0.12	2	Cytoplasmic	1	1	1	0.02	2	Cytoplasmic	0	5.96e-11	0	0	0	0	1	0.207393	0	0	1	Cytoplasmic	0	0	0
ENSG00000111602	HPA060655	TIMELESS	timeless circadian regulator	//images.proteinatlas.org/60655/137304_A_5_6.jpg	1	0.999999	1	0	3	Nuclear	1	0.93281	1	0.01	3	Nuclear	0	0.995659	1	0.08	0	0	1	0.995129	1	0.31	1	Cytoplasmic	1	0.999998	1	0.08	1	Cytoplasmic	0	1.22e-08	0	0	0	0	0	0.999233	1	0	0	0	0	2.09e-10	0
ENSG00000111602	HPA060655	TIMELESS	timeless circadian regulator	//images.proteinatlas.org/60655/137304_A_6_6.jpg	1	0.226118	1	0	3	Nuclear	1	0.999996	1	0.01	3	Nuclear	0	0.999959	1	0.08	0	0	1	0.99999	1	0.3	1	Cytoplasmic	1	0.255431	0	0.07	1	Cytoplasmic	0	6.97e-06	0	0	0	0	0	0.296375	0	0	0	0	0	0.00115636	0
ENSG00000111727	HPA006227	HCFC2	host cell factor C2	//images.proteinatlas.org/6227/17785_A_6_6.jpg	0	3.67e-06	0	1	0	0	0	2.62e-07	0	1	0	0	0	0.0322292	0	1	0	0	1	1	1	1	3	Nuclear	1	1	1	1	3	Nuclear.Cytoplasmic	0	1.14e-08	0	0.41	0	0	1	1	1	1	1	Cytoplasmic	0	2.38e-09	0
ENSG00000111727	HPA006227	HCFC2	host cell factor C2	//images.proteinatlas.org/6227/17785_A_4_6.jpg	0	3.77e-06	0	1	0	0	0	1.43e-09	0	1	0	0	0	0.583862	0	1	0	0	1	1	1	1	3	Nuclear	1	1	1	1	3	Nuclear.Cytoplasmic	0	0	0	0.41	0	0	1	0.999994	1	1	1	Cytoplasmic	0	0	0
ENSG00000111802	CAB073398	TDP2	tyrosyl-DNA phosphodiesterase 2	//images.proteinatlas.org/73398/153532_A_4_6.jpg	1	1	1	1	3	Nuclear	0	7.57e-05	0	1	0	0	0	0.122963	0	1	0	0	1	1	1	1	2	Nuclear	0	0.0478381	0	1	0	0	0	0	0	0.98	0	0	0	5.53e-08	0	1	0	0	0	0	0
ENSG00000111802	CAB073398	TDP2	tyrosyl-DNA phosphodiesterase 2	//images.proteinatlas.org/73398/153532_A_5_6.jpg	1	1	1	1	3	Nuclear	0	0.0443223	0	1	0	0	0	0.546571	0	1	0	0	1	1	1	1	2	Nuclear	0	0.358983	0	1	0	0	0	0	0	0.98	0	0	0	5.22e-09	0	1	0	0	0	0	0
ENSG00000111802	CAB073398	TDP2	tyrosyl-DNA phosphodiesterase 2	//images.proteinatlas.org/73398/153532_A_6_6.jpg	1	1	1	1	3	Nuclear	0	0.302572	0	1	0	0	0	0.280695	0	1	0	0	1	1	1	1	2	Nuclear	0	0.0662445	0	1	0	0	0	0	0	0.98	0	0	0	2.11e-08	0	1	0	0	0	2.12e-09	0
ENSG00000111877	HPA031137	MCM9	minichromosome maintenance 9 homologous recombination repair factor	//images.proteinatlas.org/31137/70481_A_6_6.jpg	1	0.999994	1	0.99	2	Nuclear	1	1	1	0.87	3	Nuclear	1	1	1	0.99	3	Nuclear	1	1	1	0.99	3	Nuclear	0	0.273293	0	0.99	0	0	0	0	0	0	0	0	0	1.67e-07	0	0.99	0	0	0	0	0
ENSG00000111877	HPA031137	MCM9	minichromosome maintenance 9 homologous recombination repair factor	//images.proteinatlas.org/31137/70481_A_4_6.jpg	1	1	1	0.99	2	Nuclear	1	1	1	0.87	3	Nuclear	1	1	1	0.99	3	Nuclear	1	1	1	0.99	3	Nuclear	0	0.149477	0	0.99	0	0	0	0	0	0	0	0	0	1.33e-07	0	0.99	0	0	0	7.36e-09	0
ENSG00000112033	CAB017635	PPARD	peroxisome proliferator activated receptor delta	//images.proteinatlas.org/17635/40774_A_4_6.jpg	1	1	1	1	3	Nuclear	1	1	1	1	2	Nuclear	0	0.785285	0	1	0	0	0	0.102955	0	1	0	0	0	0.300279	0	1	0	0	0	2.98e-11	0	0.99	0	0	0	1.64e-07	0	1	0	0	0	2.7e-05	0
ENSG00000112033	CAB017635	PPARD	peroxisome proliferator activated receptor delta	//images.proteinatlas.org/17635/40774_A_6_6.jpg	1	0.999994	1	1	3	Nuclear	1	1	1	1	2	Nuclear	0	7.84e-06	0	1	0	0	0	3.87e-05	0	1	0	0	0	0.0847471	0	1	0	0	0	2.83e-09	0	0.99	0	0	0	2.71e-08	0	1	0	0	0	5.85e-08	0
ENSG00000112039	CAB014893	FANCE	Fanconi anemia complementation group E	//images.proteinatlas.org/14893/158705_A_4_6.jpg	1	1	1	1	3	Nuclear	1	1	1	1	3	Nuclear	0	0.224412	0	1	0	0	0	0.26433	0	1	0	0	0	0.00118355	0	1	0	0	1	0.98827	1	0.99	3	Nuclear	1	0.999689	1	1	2	Nuclear	0	8.05e-07	0
ENSG00000112039	CAB014893	FANCE	Fanconi anemia complementation group E	//images.proteinatlas.org/14893/158705_A_5_6.jpg	1	1	1	1	3	Nuclear	1	1	1	1	3	Nuclear	0	0.00187335	0	1	0	0	0	3.24e-07	0	1	0	0	0	3.75e-06	0	1	0	0	1	0.989829	1	0.99	3	Nuclear	1	1	1	1	2	Nuclear	0	5.58e-06	0
ENSG00000112039	CAB014893	FANCE	Fanconi anemia complementation group E	//images.proteinatlas.org/14893/158705_A_6_6.jpg	1	1	1	1	3	Nuclear	1	1	1	1	3	Nuclear	0	2.33e-07	0	1	0	0	0	6.4e-05	0	1	0	0	0	1.13e-08	0	1	0	0	1	0.999997	1	0.99	3	Nuclear	1	1	1	1	2	Nuclear	0	2.1e-07	0
ENSG00000112053	HPA038081	SLC26A8	solute carrier family 26 member 8	//images.proteinatlas.org/38081/165478_A_5_6.jpg	0	1.21e-06	0	0.99	0	0	0	0.000831238	0	0.38	0	0	0	0.0825107	0	0.79	0	0	0	0.907945	1	0.98	0	0	1	1	1	0.99	3	Cytoplasmic	0	8.94e-11	0	0	0	0	0	1.49e-07	0	0.94	0	0	0	3.22e-09	0
ENSG00000112053	HPA038081	SLC26A8	solute carrier family 26 member 8	//images.proteinatlas.org/38081/165478_A_6_6.jpg	0	1.27e-05	0	0.99	0	0	0	0.020551	0	0.38	0	0	0	0.660816	0	0.78	0	0	0	0.843439	0	0.98	0	0	1	1	1	0.98	3	Cytoplasmic	0	0	0	0	0	0	0	1.85e-07	0	0.94	0	0	0	3.25e-05	0
ENSG00000112182	HPA051384	BACH2	BTB domain and CNC homolog 2	//images.proteinatlas.org/51384/162548_A_5_6.jpg	1	0.999982	1	0	1	Cytoplasmic	1	1	1	0.06	1	Cytoplasmic	1	1	1	0.23	1	Cytoplasmic	1	1	1	0.59	1	Cytoplasmic	1	1	1	0.21	3	Nuclear	0	2.43e-07	0	0	0	0	1	0.999628	1	0	1	Cytoplasmic	1	0.999717	1
ENSG00000112182	HPA051384	BACH2	BTB domain and CNC homolog 2	//images.proteinatlas.org/51384/162548_A_6_6.jpg	1	1	1	0	1	Cytoplasmic	1	1	1	0.06	1	Cytoplasmic	1	1	1	0.23	1	Cytoplasmic	1	1	1	0.59	1	Cytoplasmic	1	1	1	0.21	3	Nuclear	0	5.66e-10	0	0	0	0	1	0.999935	1	0	1	Cytoplasmic	1	0.999984	1
ENSG00000112182	HPA051384	BACH2	BTB domain and CNC homolog 2	//images.proteinatlas.org/51384/162548_A_4_6.jpg	1	0.999997	1	0	1	Cytoplasmic	1	1	1	0.06	1	Cytoplasmic	1	1	1	0.23	1	Cytoplasmic	1	1	1	0.59	1	Cytoplasmic	1	1	1	0.2	3	Nuclear	0	1.15e-07	0	0	0	0	1	0.999939	1	0	1	Cytoplasmic	1	0.999878	1
ENSG00000112312	CAB011458	GMNN	geminin, DNA replication inhibitor	//images.proteinatlas.org/11458/26592_A_4_6.jpg	0	1.29e-05	0	1	0	0	0	0.46183	0	1	0	0	1	1	1	1	3	Nuclear	0	0.568683	0	1	0	0	0	0.149472	0	1	0	0	0	4.58e-08	0	0.99	0	0	0	6.56e-07	0	1	0	0	0	1.52e-06	0
ENSG00000112312	CAB011458	GMNN	geminin, DNA replication inhibitor	//images.proteinatlas.org/11458/26592_A_5_6.jpg	0	6.71e-05	0	1	0	0	0	0.167506	0	1	0	0	1	1	1	1	3	Nuclear	0	0.933216	1	1	0	0	0	0.137277	0	1	0	0	0	2.68e-10	0	0.99	0	0	0	1.62e-06	0	1	0	0	0	1.88e-08	0
ENSG00000112312	CAB011458	GMNN	geminin, DNA replication inhibitor	//images.proteinatlas.org/11458/26592_A_6_6.jpg	0	3.34e-05	0	1	0	0	0	0.174789	0	1	0	0	1	1	1	1	3	Nuclear	0	0.479282	0	1	0	0	0	0.678231	0	1	0	0	0	0	0	0.99	0	0	0	3.39e-07	0	1	0	0	0	9.7e-08	0
ENSG00000112312	CAB047327	GMNN	geminin, DNA replication inhibitor	//images.proteinatlas.org/47327/109253_A_4_6.jpg	0	1.08e-06	0	1	0	0	0	0.0316379	0	1	0	0	1	1	1	1	3	Nuclear	0	0.387101	0	1	0	0	0	1.06e-06	0	1	0	0	0	0	0	0.98	0	0	0	1.73e-09	0	1	0	0	0	1.58e-09	0
ENSG00000112312	CAB047327	GMNN	geminin, DNA replication inhibitor	//images.proteinatlas.org/47327/109253_A_6_6.jpg	0	0.000164423	0	1	0	0	0	0.0455151	0	1	0	0	1	1	1	1	3	Nuclear	0	0.504257	0	1	0	0	0	0.147581	0	1	0	0	0	0	0	0.98	0	0	0	5.65e-08	0	1	0	0	0	1.97e-06	0
ENSG00000112312	HPA049977	GMNN	geminin, DNA replication inhibitor	//images.proteinatlas.org/49977/113203_A_6_6.jpg	0	9.42e-06	0	0	0	0	1	1	1	0.06	1	Nuclear	1	1	1	0.24	3	Nuclear	0	0.78441	0	0.6	0	0	0	0.0149131	0	0.22	0	0	0	0	0	0	0	0	0	2.55e-07	0	0	0	0	0	2.33e-06	0
ENSG00000112312	HPA049977	GMNN	geminin, DNA replication inhibitor	//images.proteinatlas.org/49977/113203_A_4_6.jpg	0	1.41e-05	0	0	0	0	1	1	1	0.06	1	Nuclear	1	1	1	0.24	3	Nuclear	0	0.258491	0	0.6	0	0	0	0.0353051	0	0.22	0	0	0	1.1e-09	0	0	0	0	0	9.54e-10	0	0	0	0	0	2.21e-08	0
ENSG00000112599	HPA055479	GUCA1B	guanylate cyclase activator 1B	//images.proteinatlas.org/55479/166188_A_5_6.jpg	0	0.999225	1	0	0	0	0	0.999495	1	0.03	0	0	0	0.999983	1	0.13	0	0	0	1	1	0.45	0	0	1	0.996726	1	0.13	2	Cytoplasmic	0	2.6e-05	0	0	0	0	1	1	1	0	1	Cytoplasmic	0	0.320038	0
ENSG00000112599	HPA055479	GUCA1B	guanylate cyclase activator 1B	//images.proteinatlas.org/55479/166188_A_6_6.jpg	0	0.00581616	0	0	0	0	0	0.000525238	0	0.03	0	0	0	0.00102454	0	0.13	0	0	0	0.999967	1	0.44	0	0	1	0.994663	1	0.13	2	Cytoplasmic	0	2.13e-06	0	0	0	0	1	0.791209	0	0	1	Cytoplasmic	0	0.00136849	0
ENSG00000112742	CAB013229	TTK	TTK protein kinase	//images.proteinatlas.org/13229/34619_A_4_6.jpg	1	0.999996	1	1	3	Nuclear.Cytoplasmic	1	1	1	1	2	Nuclear.Cytoplasmic	1	1	1	1	3	Nuclear.Cytoplasmic	1	1	1	1	2	Nuclear	0	0.110515	0	1	0	0	0	4.17e-10	0	0.99	0	0	1	0.975211	1	1	1	Cytoplasmic	0	0	0
ENSG00000112742	CAB013229	TTK	TTK protein kinase	//images.proteinatlas.org/13229/34619_A_5_6.jpg	1	1	1	1	3	Nuclear.Cytoplasmic	1	1	1	1	2	Nuclear.Cytoplasmic	1	1	1	1	3	Nuclear.Cytoplasmic	1	1	1	1	2	Nuclear	0	0.00434625	0	1	0	0	0	6.35e-09	0	0.99	0	0	1	0.998726	1	1	1	Cytoplasmic	0	1.79e-08	0
ENSG00000112742	CAB013229	TTK	TTK protein kinase	//images.proteinatlas.org/13229/34619_A_6_6.jpg	1	1	1	1	3	Nuclear.Cytoplasmic	1	1	1	1	2	Nuclear.Cytoplasmic	1	1	1	1	3	Nuclear.Cytoplasmic	1	1	1	1	2	Nuclear	0	0.00300447	0	1	0	0	0	5.36e-10	0	0.99	0	0	1	0.999998	1	1	1	Cytoplasmic	0	1.01e-06	0
ENSG00000113048	HPA071751	MRPS27	mitochondrial ribosomal protein S27	//images.proteinatlas.org/71751/160181_A_5_6.jpg	1	0.977077	1	0	2	Cytoplasmic.Membranous	0	0.0514276	0	0	0	0	0	0.271293	0	0	0	0	0	0.991604	1	0.03	0	0	0	0.988878	1	0.01	0	0	1	0.543908	0	0	2	Cytoplasmic	1	0.00011834	0	0	2	Cytoplasmic	0	1.4e-07	0
ENSG00000113048	HPA071751	MRPS27	mitochondrial ribosomal protein S27	//images.proteinatlas.org/71751/160181_A_6_6.jpg	1	0.999949	1	0	2	Cytoplasmic.Membranous	0	0.999819	1	0	0	0	0	0.977668	1	0	0	0	0	0.998205	1	0.03	0	0	0	0.999288	1	0.01	0	0	1	2.09e-09	0	0	2	Cytoplasmic	1	0.0557077	0	0	2	Cytoplasmic	0	6.36e-05	0
ENSG00000113303	HPA039738	BTNL8	butyrophilin like 8	//images.proteinatlas.org/39738/167713_A_5_6.jpg	0	4.83e-06	0	0.97	0	0	0	0.000185171	0	0.31	0	0	0	0.0019255	0	0.7	0	0	0	0.727266	0	0.96	0	0	1	1	1	0.95	3	Cytoplasmic	0	2.03e-09	0	0	0	0	1	0.99949	1	0.86	1	Cytoplasmic	0	3.23e-07	0
ENSG00000113303	HPA039738	BTNL8	butyrophilin like 8	//images.proteinatlas.org/39738/167713_A_6_6.jpg	0	1.18e-07	0	0.97	0	0	0	6.64e-06	0	0.31	0	0	0	0.0213827	0	0.7	0	0	0	0.738814	0	0.96	0	0	1	1	1	0.95	3	Cytoplasmic	0	0	0	0	0	0	1	0.999989	1	0.85	1	Cytoplasmic	0	1.1e-05	0
ENSG00000113356	CAB010109	POLR3G	RNA polymerase III subunit G	//images.proteinatlas.org/10109/147454_A_5_6.jpg	1	1	1	1	3	Nuclear	1	1	1	1	3	Nuclear	1	1	1	1	1	Nuclear	0	0.236682	0	1	0	0	0	0.183432	0	1	0	0	0	3.28e-10	0	0.99	0	0	0	1.17e-07	0	1	0	0	0	0	0
ENSG00000113356	CAB010109	POLR3G	RNA polymerase III subunit G	//images.proteinatlas.org/10109/147454_A_6_6.jpg	1	1	1	1	3	Nuclear	1	1	1	1	3	Nuclear	1	1	1	1	1	Nuclear	0	0.340798	0	1	0	0	0	4.66e-06	0	1	0	0	0	0	0	0.99	0	0	0	4e-07	0	1	0	0	0	5.1e-06	0
ENSG00000113569	HPA037775	NUP155	nucleoporin 155	//images.proteinatlas.org/37775/167616_A_6_6.jpg	0	5.03e-05	0	0.99	0	0	0	4.37e-07	0	0.41	0	0	0	0.21744	0	0.83	0	0	0	0.232807	0	0.99	0	0	1	1	1	0.99	2	Nuclear	0	2.68e-10	0	0	0	0	0	4.86e-08	0	0.96	0	0	0	0	0
ENSG00000113658	HPA058931	SMAD5	SMAD family member 5	//images.proteinatlas.org/58931/132096_A_5_6.jpg	0	0.00128982	0	0	0	0	0	0.0634652	0	0.01	0	0	0	1	1	0.1	0	0	0	0.999986	1	0.36	0	0	0	0.997701	1	0.09	0	0	1	1.26e-06	0	0	3	Cytoplasmic	1	0.00473657	0	0	3	Cytoplasmic	0	4.19e-05	0
ENSG00000113658	HPA058931	SMAD5	SMAD family member 5	//images.proteinatlas.org/58931/132096_A_6_6.jpg	0	0.998904	1	0	0	0	0	0.978318	1	0.01	0	0	0	0.964307	1	0.1	0	0	0	0.999987	1	0.36	0	0	0	0.914596	1	0.09	0	0	1	2.89e-08	0	0	3	Cytoplasmic	1	0.000157528	0	0	3	Cytoplasmic	0	0.000845015	0
ENSG00000113721	CAB003842	PDGFRB	platelet derived growth factor receptor beta	//images.proteinatlas.org/3842/10254_A_4_6.jpg	1	1	1	1	2	Nuclear	0	0.199563	0	1	0	0	1	1	1	1	2	Nuclear	0	0.351792	0	1	0	0	0	0.0171342	0	1	0	0	0	2.09e-10	0	1	0	0	0	1.84e-07	0	1	0	0	1	0.999994	1
ENSG00000113721	CAB003842	PDGFRB	platelet derived growth factor receptor beta	//images.proteinatlas.org/3842/10254_A_5_6.jpg	1	0.999998	1	1	2	Nuclear	0	0.13925	0	1	0	0	1	1	1	1	2	Nuclear	0	0.1882	0	1	0	0	0	0.017657	0	1	0	0	0	3.73e-09	0	1	0	0	0	9.04e-07	0	1	0	0	1	0.999999	1
ENSG00000113721	CAB003842	PDGFRB	platelet derived growth factor receptor beta	//images.proteinatlas.org/3842/10254_A_6_6.jpg	1	0.999998	1	1	2	Nuclear	0	0.519113	0	1	0	0	1	1	1	1	2	Nuclear	0	0.294734	0	1	0	0	0	2.97e-05	0	1	0	0	0	5.96e-11	0	1	0	0	0	1.44e-06	0	1	0	0	1	0.999996	1
ENSG00000113758	HPA051452	DBN1	drebrin 1	//images.proteinatlas.org/51452/130373_A_5_6.jpg	1	1	1	0	3	Cytoplasmic.Membranous	0	0.0278295	0	0.05	0	0	0	0.0853034	0	0.22	0	0	0	0.0297121	0	0.58	0	0	0	0.0325107	0	0.19	0	0	0	0	0	0	0	0	0	2.56e-08	0	0	0	0	0	1.68e-07	0
ENSG00000113758	HPA051452	DBN1	drebrin 1	//images.proteinatlas.org/51452/130373_A_6_6.jpg	1	1	1	0	3	Cytoplasmic.Membranous	0	0.0044427	0	0.05	0	0	0	1.98e-05	0	0.22	0	0	0	0	0	0.57	0	0	0	0.0130411	0	0.19	0	0	0	2.98e-11	0	0	0	0	0	3.28e-10	0	0	0	0	0	4.88e-07	0
ENSG00000113758	HPA056940	DBN1	drebrin 1	//images.proteinatlas.org/56940/130362_A_5_6.jpg	1	0.579308	1	0	3	Cytoplasmic.Membranous	0	0.999865	1	0.02	0	0	0	1	1	0.12	0	0	0	0.999997	1	0.4	0	0	0	0.999947	1	0.11	0	0	0	0.000751178	0	0	0	0	0	0.989075	1	0	0	0	0	0.126389	0
ENSG00000113758	HPA056940	DBN1	drebrin 1	//images.proteinatlas.org/56940/130362_A_6_6.jpg	1	0.000977285	0	0	3	Cytoplasmic.Membranous	0	0.111306	0	0.02	0	0	0	0.843184	0	0.12	0	0	0	0.801638	0	0.39	0	0	0	0.999463	1	0.11	0	0	0	0.000570156	0	0	0	0	0	0.319363	0	0	0	0	0	0.000241146	0
ENSG00000113916	HPA004899	BCL6	B cell CLL/lymphoma 6	//images.proteinatlas.org/4899/15608_A_5_6.jpg	0	0.00065384	0	1	0	0	1	1	1	1	3	Nuclear	1	1	1	1	3	Nuclear	1	1	1	1	3	Nuclear	0	0.530965	0	1	0	0	0	0	0	0.91	0	0	0	8e-05	0	1	0	0	0	7.83e-06	0
ENSG00000113916	HPA004899	BCL6	B cell CLL/lymphoma 6	//images.proteinatlas.org/4899/15608_A_6_6.jpg	0	0.00503782	0	1	0	0	1	1	1	1	3	Nuclear	1	1	1	1	3	Nuclear	1	1	1	1	3	Nuclear	0	0.0105328	0	1	0	0	0	1.23e-07	0	0.9	0	0	0	7.04e-05	0	1	0	0	0	5.54e-09	0
ENSG00000113916	HPA004899	BCL6	B cell CLL/lymphoma 6	//images.proteinatlas.org/4899/15608_A_4_6.jpg	0	3.99e-05	0	1	0	0	1	1	1	1	3	Nuclear	1	1	1	1	3	Nuclear	1	1	1	1	3	Nuclear	0	0.193859	0	1	0	0	0	9.66e-09	0	0.9	0	0	0	4.85e-06	0	1	0	0	0	5.01e-07	0
ENSG00000115419	HPA036223	GLS	glutaminase	//images.proteinatlas.org/36223/75513_A_6_6.jpg	1	1	1	0.99	1	Cytoplasmic	1	1	1	0.53	1	Cytoplasmic	1	1	1	0.92	1	Cytoplasmic	1	1	1	0.99	1	Cytoplasmic	1	1	1	0.99	3	Cytoplasmic	0	0	0	0	0	0	1	1	1	0.99	1	Cytoplasmic	0	0	0
ENSG00000115419	HPA036223	GLS	glutaminase	//images.proteinatlas.org/36223/75513_A_4_6.jpg	1	0.999999	1	0.99	1	Cytoplasmic	1	1	1	0.53	1	Cytoplasmic	1	1	1	0.91	1	Cytoplasmic	1	1	1	0.99	1	Cytoplasmic	1	1	1	0.99	3	Cytoplasmic	0	0	0	0	0	0	1	1	1	0.98	1	Cytoplasmic	0	1.12e-05	0
ENSG00000115421	CAB017795	PAPOLG	poly(A) polymerase gamma	//images.proteinatlas.org/17795/41358_A_6_6.jpg	1	1	1	1	3	Nuclear.Cytoplasmic.Membranous	0	0.0383615	0	1	0	0	0	0.199086	0	1	0	0	1	1	1	1	1	Nuclear	1	1	1	1	2	Cytoplasmic.Membranous	0	1.01e-09	0	0.99	0	0	1	1	1	1	2	Cytoplasmic	0	0	0
ENSG00000115762	HPA075014	PLEKHB2	pleckstrin homology domain containing B2	//images.proteinatlas.org/75014/164271_A_5_6.jpg	1	0.998101	1	0	3	Cytoplasmic	0	0.98743	1	0	0	0	1	0.999941	1	0	1	Cytoplasmic	1	0.999876	1	0	1	Cytoplasmic	1	0.999841	1	0	2	Cytoplasmic	0	1.28e-05	0	0	0	0	1	0.111925	0	0	1	Cytoplasmic	0	0.000264759	0
ENSG00000115762	HPA075014	PLEKHB2	pleckstrin homology domain containing B2	//images.proteinatlas.org/75014/164271_A_6_6.jpg	1	0.0946001	1	0	3	Cytoplasmic	0	0.133764	0	0	0	0	1	1	1	0	1	Cytoplasmic	1	0.999393	1	0	1	Cytoplasmic	1	0.990995	1	0	2	Cytoplasmic	0	0	0	0	0	0	1	0.000622138	0	0	1	Cytoplasmic	0	1.32e-06	0
ENSG00000115762	HPA075014	PLEKHB2	pleckstrin homology domain containing B2	//images.proteinatlas.org/75014/164271_A_4_6.jpg	1	0.11264	1	0	3	Cytoplasmic	0	0.151014	0	0	0	0	1	0.995928	1	0	1	Cytoplasmic	1	0.99999	1	0	1	Cytoplasmic	1	0.999999	1	0	2	Cytoplasmic	0	2.12e-09	0	0	0	0	1	0.278921	0	0	1	Cytoplasmic	0	9.83e-10	0
ENSG00000115896	HPA031849	PLCL1	phospholipase C like 1 (inactive)	//images.proteinatlas.org/31849/68394_A_6_6.jpg	0	2.32e-05	0	0.99	0	0	0	0.0812124	0	0.8	0	0	1	1	1	0.98	3	Cytoplasmic	1	1	1	0.99	3	Cytoplasmic	1	1	1	0.99	3	Cytoplasmic	0	8.17e-09	0	0	0	0	1	0.999271	1	0.99	3	Cytoplasmic	0	2.28e-07	0
ENSG00000115896	HPA031849	PLCL1	phospholipase C like 1 (inactive)	//images.proteinatlas.org/31849/68394_A_4_6.jpg	0	5.97e-05	0	0.99	0	0	0	0.112093	0	0.78	0	0	1	1	1	0.98	3	Cytoplasmic	1	1	1	0.99	3	Cytoplasmic	1	1	1	0.99	3	Cytoplasmic	0	2.83e-09	0	0	0	0	1	0.999865	1	0.99	3	Cytoplasmic	0	0	0
ENSG00000115942	CAB003693	ORC2	origin recognition complex subunit 2	//images.proteinatlas.org/3693/10197_A_4_6.jpg	1	0.999997	1	1	2	Nuclear	1	1	1	1	2	Nuclear	1	1	1	1	3	Nuclear	1	1	1	1	3	Nuclear	0	0.046836	0	1	0	0	0	4.14e-09	0	1	0	0	0	7.18e-07	0	1	0	0	0	1.25e-06	0
ENSG00000115942	CAB003693	ORC2	origin recognition complex subunit 2	//images.proteinatlas.org/3693/10197_A_5_6.jpg	1	1	1	1	2	Nuclear	1	1	1	1	2	Nuclear	1	1	1	1	3	Nuclear	1	1	1	1	3	Nuclear	0	0.0374867	0	1	0	0	0	2.6e-08	0	1	0	0	0	2.51e-06	0	1	0	0	0	4.2e-05	0
ENSG00000115942	CAB003693	ORC2	origin recognition complex subunit 2	//images.proteinatlas.org/3693/10197_A_6_6.jpg	1	1	1	1	2	Nuclear	1	1	1	1	2	Nuclear	1	1	1	1	3	Nuclear	1	1	1	1	3	Nuclear	0	0.00671916	0	1	0	0	0	0	0	1	0	0	0	1.84e-06	0	1	0	0	0	2.09e-09	0
ENSG00000116017	HPA004793	ARID3A	AT-rich interaction domain 3A	//images.proteinatlas.org/4793/165722_A_5_6.jpg	0	1.75e-06	0	1	0	0	0	0.000116325	0	1	0	0	0	0.0020842	0	1	0	0	0	0.0122787	0	1	0	0	0	0.117961	0	1	0	0	0	0	0	0.94	0	0	0	1.16e-07	0	1	0	0	0	0	0
ENSG00000116017	HPA004793	ARID3A	AT-rich interaction domain 3A	//images.proteinatlas.org/4793/165722_A_6_6.jpg	0	1.28e-07	0	1	0	0	0	1.55e-06	0	1	0	0	0	0.0281818	0	1	0	0	0	0.889844	0	1	0	0	0	0.155661	0	1	0	0	0	0	0	0.94	0	0	0	0	0	1	0	0	0	2.64e-06	0
ENSG00000116017	HPA076330	ARID3A	AT-rich interaction domain 3A	//images.proteinatlas.org/76330/165564_A_5_6.jpg	0	0.997785	1	0	0	0	0	0.999983	1	0	0	0	1	0.97421	1	0	3	Nuclear	0	0.999999	1	0	0	0	0	0.214237	0	0	0	0	0	7.85e-07	0	0	0	0	1	0.503844	0	0	1	Cytoplasmic	0	1.38e-08	0
ENSG00000116017	HPA076330	ARID3A	AT-rich interaction domain 3A	//images.proteinatlas.org/76330/165564_A_6_6.jpg	0	0.640729	1	0	0	0	0	0.999903	1	0	0	0	1	0.999992	1	0	3	Nuclear	0	0.000654166	0	0	0	0	0	0.996003	1	0	0	0	0	2.98e-11	0	0	0	0	1	0.998993	1	0	1	Cytoplasmic	0	1.05e-06	0
ENSG00000116299	HPA070749	KIAA1324	KIAA1324	//images.proteinatlas.org/70749/160749_A_5_6.jpg	0	8.23e-06	0	0	0	0	0	8.05e-09	0	0	0	0	1	0.00278916	0	0.01	3	Nuclear	1	3.98e-05	0	0	3	Nuclear	1	1	1	0.01	3	Nuclear	0	0.0100795	0	0	0	0	0	0.991576	1	0	0	0	0	0.000250348	0
ENSG00000116299	HPA070749	KIAA1324	KIAA1324	//images.proteinatlas.org/70749/160749_A_6_6.jpg	0	0.594676	1	0	0	0	0	0.986803	1	0	0	0	1	0.0481968	0	0.01	3	Nuclear	1	3.01e-06	0	0	3	Nuclear	1	0.999986	1	0.01	3	Nuclear	0	4.43e-07	0	0	0	0	0	0.999998	1	0	0	0	0	1.34e-08	0
ENSG00000116299	HPA070749	KIAA1324	KIAA1324	//images.proteinatlas.org/70749/160749_A_4_6.jpg	0	0.0066873	0	0	0	0	0	0.942632	1	0	0	0	1	1	1	0	3	Nuclear	1	0.99904	1	0.04	3	Nuclear	1	0.260726	0	0.01	3	Nuclear	0	0.00124731	0	0	0	0	0	0.638778	0	0	0	0	0	0.0632864	0
ENSG00000116584	HPA043437	ARHGEF2	Rho/Rac guanine nucleotide exchange factor 2	//images.proteinatlas.org/43437/162932_A_5_6.jpg	1	0.999999	1	0.62	2	Cytoplasmic	0	0.076958	0	0.18	0	0	0	0.151484	0	0.48	0	0	1	1	1	0.84	3	Cytoplasmic	1	1	1	0.54	3	Cytoplasmic	0	0	0	0	0	0	0	2.01e-08	0	0.35	0	0	0	4.81e-07	0
ENSG00000116584	HPA043437	ARHGEF2	Rho/Rac guanine nucleotide exchange factor 2	//images.proteinatlas.org/43437/162932_A_6_6.jpg	1	0.999999	1	0.62	2	Cytoplasmic	0	0.0312567	0	0.18	0	0	0	0.316084	0	0.48	0	0	1	1	1	0.83	3	Cytoplasmic	1	1	1	0.53	3	Cytoplasmic	0	0	0	0	0	0	0	9.79e-07	0	0.34	0	0	0	2.34e-06	0
ENSG00000116703	HPA062235	PDC	phosducin	//images.proteinatlas.org/62235/161925_A_5_6.jpg	0	0.000189283	0	0	0	0	0	0.0379201	0	0	0	0	0	4.03e-05	0	0.06	0	0	1	0.000258944	0	0.25	3	Nuclear	1	0.013488	0	0.05	3	Nuclear	0	4.7e-08	0	0	0	0	0	0.942251	1	0	0	0	0	2.37e-06	0
ENSG00000116703	HPA062235	PDC	phosducin	//images.proteinatlas.org/62235/161925_A_6_6.jpg	0	0.000835923	0	0	0	0	0	4.73e-08	0	0	0	0	0	0.324899	0	0.06	0	0	1	0.999942	1	0.25	3	Nuclear	1	0.995509	1	0.05	3	Nuclear	0	8.94e-10	0	0	0	0	0	0.771161	0	0	0	0	0	8.95e-06	0
ENSG00000116703	HPA062235	PDC	phosducin	//images.proteinatlas.org/62235/161925_A_4_6.jpg	0	0.645974	1	0	0	0	0	0.60884	0	0	0	0	0	0.991058	1	0.06	0	0	1	0.873001	0	0.25	3	Nuclear	1	0.990716	1	0.05	3	Nuclear	0	9.37e-08	0	0	0	0	0	3.83e-06	0	0	0	0	0	0.00908605	0
ENSG00000116729	HPA069520	WLS	wntless Wnt ligand secretion mediator	//images.proteinatlas.org/69520/159246_A_5_6.jpg	0	0.329934	1	0	0	0	0	0.409153	0	0	0	0	0	1	1	0.01	0	0	1	1	1	0.08	3	Nuclear	1	1	1	0.02	3	Nuclear	1	0	0	0	2	Cytoplasmic.Membranous	1	0.837857	0	0	2	Cytoplasmic.Membranous	0	0.000261804	0
ENSG00000116729	HPA069520	WLS	wntless Wnt ligand secretion mediator	//images.proteinatlas.org/69520/159246_A_6_6.jpg	0	0.987279	1	0	0	0	0	1	1	0	0	0	0	0.999989	1	0.01	0	0	1	0.961066	1	0.08	3	Nuclear	1	0.903713	1	0.02	3	Nuclear	1	0.00181095	0	0	2	Cytoplasmic.Membranous	1	0.746259	0	0	2	Cytoplasmic.Membranous	0	0.198292	0
ENSG00000116729	HPA069520	WLS	wntless Wnt ligand secretion mediator	//images.proteinatlas.org/69520/159246_A_4_6.jpg	0	0.996677	1	0	0	0	0	0.0541502	0	0	0	0	0	0.998717	1	0.01	0	0	1	0.349707	0	0.08	3	Nuclear	1	0.932577	1	0.02	3	Nuclear	1	8.31e-09	0	0	2	Cytoplasmic.Membranous	1	0.316217	0	0	2	Cytoplasmic.Membranous	0	8.85e-06	0
ENSG00000116874	HPA069692	WARS2	tryptophanyl tRNA synthetase 2, mitochondrial	//images.proteinatlas.org/69692/157834_A_5_6.jpg	1	0.0007814	0	0	3	Cytoplasmic	1	1	1	0	2	Cytoplasmic	1	0.999994	1	0.01	3	Cytoplasmic	1	0.998412	1	0.08	3	Cytoplasmic	1	0.451989	0	0.02	1	Cytoplasmic	0	2.92e-06	0	0	0	0	1	3.74e-07	0	0	2	Cytoplasmic	1	1.28e-05	0
ENSG00000116874	HPA069692	WARS2	tryptophanyl tRNA synthetase 2, mitochondrial	//images.proteinatlas.org/69692/157834_A_6_6.jpg	1	0.0147562	0	0	3	Cytoplasmic	1	0.524141	0	0	2	Cytoplasmic	1	1	1	0.01	3	Cytoplasmic	1	1	1	0.08	3	Cytoplasmic	1	1	1	0.02	1	Cytoplasmic	0	3.72e-05	0	0	0	0	1	0.999192	1	0	2	Cytoplasmic	1	0.00633577	0
ENSG00000116874	HPA069692	WARS2	tryptophanyl tRNA synthetase 2, mitochondrial	//images.proteinatlas.org/69692/157834_A_4_6.jpg	1	0.389227	1	0	3	Cytoplasmic	1	0.999974	1	0	2	Cytoplasmic	1	0.834858	0	0.01	3	Cytoplasmic	1	1	1	0.08	3	Cytoplasmic	1	0.996409	1	0.02	1	Cytoplasmic	0	0.000798345	0	0	0	0	1	1	1	0	2	Cytoplasmic	1	2.34e-05	0
ENSG00000116984	HPA054915	MTR	5-methyltetrahydrofolate-homocysteine methyltransferase	//images.proteinatlas.org/54915/162632_A_5_6.jpg	1	4.09e-06	0	0	3	Cytoplasmic.Membranous	1	0.00152924	0	0.03	3	Cytoplasmic.Membranous	1	0.99942	1	0.17	2	Cytoplasmic.Membranous	1	0.999985	1	0.49	2	Cytoplasmic.Membranous	1	1	1	0.15	3	Cytoplasmic.Membranous	1	0	0	0	2	Cytoplasmic.Membranous	1	4.55e-06	0	0	1	Cytoplasmic	0	8.19e-08	0
ENSG00000116984	HPA054915	MTR	5-methyltetrahydrofolate-homocysteine methyltransferase	//images.proteinatlas.org/54915/162632_A_6_6.jpg	1	0.99986	1	0	3	Cytoplasmic.Membranous	1	0.927189	1	0.03	3	Cytoplasmic.Membranous	1	0.931788	1	0.17	2	Cytoplasmic.Membranous	1	0.970711	1	0.49	2	Cytoplasmic.Membranous	1	1	1	0.15	3	Cytoplasmic.Membranous	1	5.96e-10	0	0	2	Cytoplasmic.Membranous	1	0.0352919	0	0	1	Cytoplasmic	0	3.04e-07	0
ENSG00000116984	HPA054915	MTR	5-methyltetrahydrofolate-homocysteine methyltransferase	//images.proteinatlas.org/54915/162632_A_4_6.jpg	1	1	1	0	3	Cytoplasmic.Membranous	1	1	1	0.03	3	Cytoplasmic.Membranous	1	0.976819	1	0.17	2	Cytoplasmic.Membranous	1	0.893853	1	0.48	2	Cytoplasmic.Membranous	1	0.999829	1	0.15	3	Cytoplasmic.Membranous	1	2.73e-07	0	0	2	Cytoplasmic.Membranous	1	0.0900631	0	0	1	Cytoplasmic	0	6.35e-09	0
ENSG00000117245	HPA032085	KIF17	kinesin family member 17	//images.proteinatlas.org/32085/165088_A_5_6.jpg	0	1.56e-06	0	0.99	0	0	1	1	1	0.76	1	Cytoplasmic	1	1	1	0.98	2	Cytoplasmic	1	1	1	0.99	2	Cytoplasmic	1	1	1	0.99	3	Cytoplasmic	0	2.98e-11	0	0	0	0	0	2.74e-08	0	0.99	0	0	0	0	0
ENSG00000117245	HPA032085	KIF17	kinesin family member 17	//images.proteinatlas.org/32085/165088_A_6_6.jpg	0	0.000144765	0	0.99	0	0	1	1	1	0.75	1	Cytoplasmic	1	1	1	0.98	2	Cytoplasmic	1	1	1	0.99	2	Cytoplasmic	1	1	1	0.99	3	Cytoplasmic	0	0	0	0	0	0	0	3.86e-07	0	0.99	0	0	0	2.27e-07	0
ENSG00000117245	HPA032085	KIF17	kinesin family member 17	//images.proteinatlas.org/32085/165088_A_4_6.jpg	0	2.04e-05	0	0.99	0	0	1	1	1	0.75	1	Cytoplasmic	1	1	1	0.98	2	Cytoplasmic	1	1	1	0.99	2	Cytoplasmic	1	1	1	0.99	3	Cytoplasmic	0	2.98e-11	0	0	0	0	0	3.74e-07	0	0.99	0	0	0	2.98e-11	0
ENSG00000117505	HPA050785	DR1	down-regulator of transcription 1	//images.proteinatlas.org/50785/128859_A_6_6.jpg	0	2.64e-06	0	0	0	0	0	4.14e-07	0	0.06	0	0	1	1	1	0.24	2	Nuclear	1	1	1	0.6	3	Nuclear	0	0.249842	0	0.22	0	0	1	0.998438	1	0	2	Nuclear	1	1	1	0	1	Nuclear	1	0.999999	1
ENSG00000117505	HPA050785	DR1	down-regulator of transcription 1	//images.proteinatlas.org/50785/128859_A_4_6.jpg	0	6.61e-08	0	0	0	0	0	0.0167059	0	0.06	0	0	1	1	1	0.24	2	Nuclear	1	1	1	0.6	3	Nuclear	0	0.0820366	0	0.22	0	0	1	0.982539	1	0	2	Nuclear	1	1	1	0	1	Nuclear	1	1	1
ENSG00000117505	HPA055308	DR1	down-regulator of transcription 1	//images.proteinatlas.org/55308/128865_A_6_6.jpg	0	0.999988	1	0	0	0	0	0.999997	1	0.03	0	0	1	0.999998	1	0.15	3	Nuclear	1	0.788277	0	0.46	3	Nuclear	0	0.80468	0	0.14	0	0	1	7.31e-08	0	0	2	Nuclear	0	3.15e-05	0	0	0	0	0	0.00954261	0
ENSG00000117625	HPA007413	RCOR3	REST corepressor 3	//images.proteinatlas.org/7413/165530_A_5_6.jpg	1	1	1	1	3	Nuclear	0	0.164178	0	1	0	0	1	1	1	1	2	Nuclear	1	1	1	1	2	Nuclear	0	0.0653937	0	1	0	0	1	0.992852	1	0.01	2	Nuclear	1	1	1	1	2	Nuclear	0	1.22e-06	0
ENSG00000117625	HPA007413	RCOR3	REST corepressor 3	//images.proteinatlas.org/7413/165530_A_6_6.jpg	1	1	1	1	3	Nuclear	0	0.256523	0	1	0	0	1	1	1	1	2	Nuclear	1	1	1	1	2	Nuclear	0	0.385145	0	1	0	0	1	0.680938	0	0.01	2	Nuclear	1	0.999857	1	1	2	Nuclear	0	3.7e-09	0
ENSG00000117625	HPA071997	RCOR3	REST corepressor 3	//images.proteinatlas.org/71997/165540_A_5_6.jpg	1	0.963893	1	0	3	Nuclear	1	0.999964	1	0	3	Nuclear	0	0.999918	1	0	0	0	0	1	1	0.02	0	0	0	0.999994	1	0.01	0	0	1	1.19e-10	0	0	2	Nuclear	0	0.978773	1	0	0	0	0	3.15e-08	0
ENSG00000117625	HPA071997	RCOR3	REST corepressor 3	//images.proteinatlas.org/71997/165540_A_6_6.jpg	1	0.168106	1	0	3	Nuclear	1	4.05e-09	0	0	3	Nuclear	0	1.03e-07	0	0	0	0	0	0.000106018	0	0.02	0	0	0	0.99992	1	0.01	0	0	1	3.33e-08	0	0	2	Nuclear	0	0.999939	1	0	0	0	0	1.15e-06	0
ENSG00000117724	CAB070134	CENPF	centromere protein F	//images.proteinatlas.org/70134/149748_A_4_6.jpg	1	1	1	1	3	Nuclear	1	1	1	1	2	Nuclear	1	1	1	1	2	Nuclear	1	1	1	1	1	Nuclear	0	0.00659607	0	1	0	0	0	0	0	0.98	0	0	1	0.999997	1	1	3	Nuclear	0	2.63e-07	0
ENSG00000117724	CAB070134	CENPF	centromere protein F	//images.proteinatlas.org/70134/149748_A_6_6.jpg	1	0.999999	1	1	3	Nuclear	1	1	1	1	2	Nuclear	1	1	1	1	2	Nuclear	1	1	1	1	1	Nuclear	0	0.143451	0	1	0	0	0	0	0	0.98	0	0	1	0.999475	1	1	3	Nuclear	0	2.98e-11	0
ENSG00000117724	HPA064308	CENPF	centromere protein F	//images.proteinatlas.org/64308/146864_A_5_6.jpg	1	0.744997	1	0	3	Nuclear	1	7.17e-06	0	0	1	Cytoplasmic	1	0.0038097	0	0.04	2	Cytoplasmic	1	0.994853	1	0.2	1	Cytoplasmic	1	0.995233	1	0.04	1	Cytoplasmic	0	0.00184695	0	0	0	0	1	1	1	0	1	Cytoplasmic	0	0.00140329	0
ENSG00000117724	HPA064308	CENPF	centromere protein F	//images.proteinatlas.org/64308/146864_A_6_6.jpg	1	0.959841	1	0	3	Nuclear	1	0.0485067	0	0	1	Cytoplasmic	1	0.995712	1	0.04	2	Cytoplasmic	1	1	1	0.2	1	Cytoplasmic	1	1	1	0.04	1	Cytoplasmic	0	1.25e-05	0	0	0	0	1	0.999993	1	0	1	Cytoplasmic	0	0.00402801	0
ENSG00000117724	HPA064308	CENPF	centromere protein F	//images.proteinatlas.org/64308/146864_A_4_6.jpg	1	0.048597	0	0	3	Nuclear	1	0.999993	1	0	1	Cytoplasmic	1	1	1	0.04	2	Cytoplasmic	1	1	1	0.2	1	Cytoplasmic	1	0.999998	1	0.04	1	Cytoplasmic	0	3.87e-10	0	0	0	0	1	0.963294	1	0	1	Cytoplasmic	0	0.000633698	0
ENSG00000117906	HPA030694	RCN2	reticulocalbin 2	//images.proteinatlas.org/30694/70111_A_6_6.jpg	0	2.17e-06	0	0.99	0	0	0	0.00389661	0	0.9	0	0	1	1	1	0.99	3	Cytoplasmic.Membranous	1	1	1	1	3	Cytoplasmic.Membranous	1	1	1	1	2	Cytoplasmic	0	0	0	0	0	0	0	1.04e-08	0	0.99	0	0	0	1.16e-07	0
ENSG00000117906	HPA030694	RCN2	reticulocalbin 2	//images.proteinatlas.org/30694/70111_A_4_6.jpg	0	3.3e-05	0	0.99	0	0	0	0.0247449	0	0.9	0	0	1	1	1	0.99	3	Cytoplasmic.Membranous	1	1	1	1	3	Cytoplasmic.Membranous	1	1	1	1	2	Cytoplasmic	0	3.91e-08	0	0	0	0	0	1.85e-07	0	0.99	0	0	0	3.21e-06	0
ENSG00000117906	HPA030695	RCN2	reticulocalbin 2	//images.proteinatlas.org/30695/70120_A_6_6.jpg	1	0.999942	1	0.99	1	Cytoplasmic.Membranous	1	1	1	0.9	1	Cytoplasmic.Membranous	1	1	1	0.99	3	Cytoplasmic.Membranous	1	1	1	1	3	Cytoplasmic.Membranous	1	1	1	1	2	Cytoplasmic	0	0	0	0	0	0	0	1.65e-07	0	0.99	0	0	0	3.44e-07	0
ENSG00000117906	HPA030695	RCN2	reticulocalbin 2	//images.proteinatlas.org/30695/70120_A_4_6.jpg	1	1	1	0.99	1	Cytoplasmic.Membranous	1	1	1	0.9	1	Cytoplasmic.Membranous	1	1	1	0.99	3	Cytoplasmic.Membranous	1	1	1	1	3	Cytoplasmic.Membranous	1	1	1	1	2	Cytoplasmic	0	0	0	0	0	0	0	1.04e-06	0	0.99	0	0	0	1.12e-05	0
ENSG00000118231	HPA041269	CRYGD	crystallin gamma D	//images.proteinatlas.org/41269/167769_A_5_6.jpg	0	2.29e-06	0	0.92	0	0	0	0.247376	0	0.25	0	0	1	1	1	0.63	2	Cytoplasmic	0	0.820919	0	0.92	0	0	0	0.468972	0	0.87	0	0	0	0	0	0	0	0	0	1.06e-08	0	0.76	0	0	0	2.98e-11	0
ENSG00000118231	HPA041269	CRYGD	crystallin gamma D	//images.proteinatlas.org/41269/167769_A_6_6.jpg	0	0.00269508	0	0.91	0	0	0	0.783562	0	0.25	0	0	1	1	1	0.63	2	Cytoplasmic	0	0.884352	0	0.92	0	0	0	0.162418	0	0.87	0	0	0	1.19e-10	0	0	0	0	0	4.95e-08	0	0.75	0	0	0	2.12e-05	0
ENSG00000118407	HPA053564	FILIP1	filamin A interacting protein 1	//images.proteinatlas.org/53564/130396_A_5_6.jpg	1	0.999975	1	0	1	Cytoplasmic	0	0.00812672	0	0.04	0	0	0	0.403024	0	0.18	0	0	0	0.622481	0	0.5	0	0	1	1	1	0.15	3	Cytoplasmic	0	7.24e-09	0	0	0	0	1	1	1	0	1	Cytoplasmic	0	2e-09	0
ENSG00000118407	HPA053564	FILIP1	filamin A interacting protein 1	//images.proteinatlas.org/53564/130396_A_6_6.jpg	1	1	1	0	1	Cytoplasmic	0	0.509741	0	0.03	0	0	0	0.657679	0	0.18	0	0	0	0.197737	0	0.5	0	0	1	1	1	0.15	3	Cytoplasmic	0	0	0	0	0	0	1	0.999999	1	0	1	Cytoplasmic	0	1.26e-07	0
ENSG00000118432	HPA069945	CNR1	cannabinoid receptor 1	//images.proteinatlas.org/69945/166905_A_5_6.jpg	0	0.983874	1	0	0	0	0	0.848951	0	0	0	0	0	0.959505	1	0.01	0	0	0	0.995369	1	0.07	0	0	0	1	1	0.02	0	0	1	0	0	0	3	Membranous	0	0.418663	0	0	0	0	0	5.96e-10	0
ENSG00000118432	HPA069945	CNR1	cannabinoid receptor 1	//images.proteinatlas.org/69945/166905_A_6_6.jpg	0	0.999504	1	0	0	0	0	0.999627	1	0	0	0	0	1	1	0.01	0	0	0	1	1	0.07	0	0	0	0.999989	1	0.02	0	0	1	2.27e-06	0	0	3	Membranous	0	0.746011	0	0	0	0	0	8.03e-05	0
ENSG00000118473	HPA017963	SGIP1	SH3 domain GRB2 like endophilin interacting protein 1	//images.proteinatlas.org/17963/105059_A_6_6.jpg	0	0.000104146	0	1	0	0	1	1	1	1	3	Cytoplasmic.Membranous	1	1	1	1	2	Cytoplasmic.Membranous	0	0.849154	0	1	0	0	0	0.355614	0	1	0	0	0	0	0	0	0	0	0	1.73e-08	0	0.99	0	0	0	1.84e-08	0
ENSG00000118473	HPA017963	SGIP1	SH3 domain GRB2 like endophilin interacting protein 1	//images.proteinatlas.org/17963/105059_A_4_6.jpg	0	8.86e-05	0	1	0	0	1	1	1	1	3	Cytoplasmic.Membranous	1	1	1	1	2	Cytoplasmic.Membranous	0	0.222539	0	1	0	0	0	0.0446534	0	1	0	0	0	0	0	0	0	0	0	9.15e-08	0	0.99	0	0	0	4.28e-07	0
ENSG00000118596	HPA005911	SLC16A7	solute carrier family 16 member 7	//images.proteinatlas.org/5911/16288_A_5_6.jpg	0	2.75e-08	0	1	0	0	0	0.011935	0	1	0	0	0	0.00708122	0	1	0	0	0	0.383991	0	1	0	0	0	0.117093	0	1	0	0	0	2.98e-11	0	0.74	0	0	0	3.26e-08	0	1	0	0	1	1	1
ENSG00000118596	HPA005911	SLC16A7	solute carrier family 16 member 7	//images.proteinatlas.org/5911/16288_A_4_6.jpg	0	8.12e-05	0	1	0	0	0	0.00095775	0	1	0	0	0	0.183961	0	1	0	0	0	0.0109921	0	1	0	0	0	0.0904851	0	1	0	0	0	2.32e-09	0	0.71	0	0	0	6.99e-08	0	1	0	0	1	0.999996	1
ENSG00000119514	HPA048292	GALNT12	polypeptide N-acetylgalactosaminyltransferase 12	//images.proteinatlas.org/48292/118613_A_6_6.jpg	1	0.999996	1	0.02	3	Cytoplasmic	1	1	1	0.08	3	Cytoplasmic	1	1	1	0.28	3	Cytoplasmic	1	1	1	0.67	3	Cytoplasmic	1	1	1	0.26	2	Cytoplasmic	0	5.96e-11	0	0	0	0	1	0.999417	1	0	1	Cytoplasmic	0	2.58e-06	0
ENSG00000119514	HPA048292	GALNT12	polypeptide N-acetylgalactosaminyltransferase 12	//images.proteinatlas.org/48292/118613_A_4_6.jpg	1	1	1	0.02	3	Cytoplasmic	1	1	1	0.08	3	Cytoplasmic	1	1	1	0.28	3	Cytoplasmic	1	1	1	0.66	3	Cytoplasmic	1	1	1	0.26	2	Cytoplasmic	0	0	0	0	0	0	1	1	1	0	1	Cytoplasmic	0	4.38e-06	0
ENSG00000120725	HPA011949	SIL1	SIL1 nucleotide exchange factor	//images.proteinatlas.org/11949/28765_A_6_6.jpg	0	2.92e-05	0	1	0	0	1	1	1	1	3	Nuclear.Cytoplasmic.Membranous	1	1	1	1	3	Cytoplasmic.Membranous	1	1	1	1	3	Nuclear.Cytoplasmic.Membranous	1	1	1	1	2	Cytoplasmic.Membranous	0	7.24e-09	0	0	0	0	1	0.993806	1	1	2	Cytoplasmic.Membranous	0	1.92e-08	0
ENSG00000120756	HPA055744	PLS1	plastin 1	//images.proteinatlas.org/55744/127164_A_6_6.jpg	0	0.0116485	0	0	0	0	0	0.105979	0	0.03	0	0	0	0.00539926	0	0.13	0	0	0	0.997151	1	0.43	0	0	0	0.999374	1	0.12	0	0	1	0.00528337	0	0	2	Cytoplasmic	1	0.000728112	0	0	2	Cytoplasmic	0	0.00883844	0
ENSG00000120756	HPA055744	PLS1	plastin 1	//images.proteinatlas.org/55744/127164_A_4_6.jpg	0	0.0500287	0	0	0	0	0	0	0	0.02	0	0	0	0	0	0.13	0	0	0	0	0	0.43	0	0	0	1.03e-05	0	0.12	0	0	1	0.80777	1	0	2	Cytoplasmic	1	0.0684096	0	0	2	Cytoplasmic	0	3.93e-09	0
ENSG00000120949	HPA032081	TNFRSF8	TNF receptor superfamily member 8	//images.proteinatlas.org/32081/128895_A_6_6.jpg	0	3.64e-08	0	0.99	0	0	0	1.97e-08	0	0.76	0	0	0	0.272851	0	0.98	0	0	1	1	1	0.99	3	Nuclear	1	1	1	0.99	3	Nuclear	0	8.94e-11	0	0	0	0	0	6.61e-06	0	0.99	0	0	0	0	0
ENSG00000120949	HPA032081	TNFRSF8	TNF receptor superfamily member 8	//images.proteinatlas.org/32081/128895_A_4_6.jpg	0	2.09e-05	0	0.99	0	0	0	0.0122781	0	0.76	0	0	0	0.547517	0	0.98	0	0	1	1	1	0.99	3	Nuclear	1	1	1	0.99	3	Nuclear	0	0	0	0	0	0	0	1.29e-06	0	0.99	0	0	0	2.15e-08	0
ENSG00000121101	HPA077020	TEX14	testis expressed 14, intercellular bridge forming factor	//images.proteinatlas.org/77020/165790_A_5_6.jpg	0	0.00048701	0	0	0	0	0	6.99e-05	0	0	0	0	1	0.0176977	0	0	2	Cytoplasmic	1	0.416134	0	0	1	Cytoplasmic	1	1	1	0	3	Cytoplasmic	0	8.5e-08	0	0	0	0	0	0.986365	1	0	0	0	0	0.0225062	0
ENSG00000121101	HPA077020	TEX14	testis expressed 14, intercellular bridge forming factor	//images.proteinatlas.org/77020/165790_A_6_6.jpg	0	0.00125601	0	0	0	0	0	0.000126378	0	0	0	0	1	0.000337724	0	0	2	Cytoplasmic	1	0.999435	1	0	1	Cytoplasmic	1	0.994383	1	0	3	Cytoplasmic	0	0.00577326	0	0	0	0	0	0.999856	1	0	0	0	0	4.17e-10	0
ENSG00000121892	HPA036661	PDS5A	PDS5 cohesin associated factor A	//images.proteinatlas.org/36661/77015_A_6_6.jpg	0	1.44e-06	0	0.99	0	0	0	0.144979	0	0.52	0	0	0	0.0910748	0	0.9	0	0	0	0.76776	0	0.99	0	0	0	0.0643975	0	0.99	0	0	1	0.999487	1	0	3	Nuclear.Cytoplasmic.Membranous	1	0.997781	1	0.98	1	Nuclear	0	5.73e-06	0
ENSG00000121892	HPA036661	PDS5A	PDS5 cohesin associated factor A	//images.proteinatlas.org/36661/77015_A_4_6.jpg	0	3.17e-06	0	0.99	0	0	0	0.00706659	0	0.51	0	0	0	0.381665	0	0.9	0	0	0	0.896887	1	0.99	0	0	0	0.000111201	0	0.99	0	0	1	0.996903	1	0	3	Nuclear.Cytoplasmic.Membranous	1	1	1	0.98	1	Nuclear	0	7.27e-08	0
ENSG00000121892	HPA036662	PDS5A	PDS5 cohesin associated factor A	//images.proteinatlas.org/36662/76997_A_6_6.jpg	1	1	1	0.99	2	Nuclear	1	1	1	0.51	2	Nuclear	1	1	1	0.89	1	Nuclear	0	0.815141	0	0.99	0	0	0	0.0805661	0	0.99	0	0	1	0.999257	1	0	3	Nuclear	1	0.999999	1	0.98	3	Nuclear	1	1	1
ENSG00000121892	HPA036662	PDS5A	PDS5 cohesin associated factor A	//images.proteinatlas.org/36662/76997_A_4_6.jpg	1	1	1	0.99	2	Nuclear	1	1	1	0.5	2	Nuclear	1	1	1	0.89	1	Nuclear	0	0.0840513	0	0.99	0	0	0	0.00623965	0	0.99	0	0	1	0.999697	1	0	3	Nuclear	1	1	1	0.98	3	Nuclear	1	0.999998	1
ENSG00000122477	HPA077159	LRRC39	leucine rich repeat containing 39	//images.proteinatlas.org/77159/165997_A_5_6.jpg	0	0.0719067	1	0.07	0	0	0	0.0550596	0	0	0	0	0	0.244139	0	0	0	0	0	1	1	0	0	0	0	0.846006	0	0	0	0	1	0.00970897	0	0	3	Cytoplasmic.Membranous	1	0.128994	0	0	3	Nuclear	0	4e-08	0
ENSG00000122477	HPA077159	LRRC39	leucine rich repeat containing 39	//images.proteinatlas.org/77159/165997_A_6_6.jpg	0	0.00528763	0	0	0	0	0	9.95e-09	0	0	0	0	0	0.00649429	0	0	0	0	0	0.876806	0	0	0	0	0	0.27509	0	0	0	0	1	0.00643161	0	0	3	Cytoplasmic.Membranous	1	0.174997	0	0	3	Nuclear	0	2.98e-11	0
ENSG00000122512	CAB010235	PMS2	PMS1 homolog 2, mismatch repair system component	//images.proteinatlas.org/10235/27087_A_4_6.jpg	1	1	1	1	3	Nuclear	1	1	1	1	2	Nuclear	1	1	1	1	2	Nuclear	1	1	1	1	2	Nuclear	0	0.100203	0	1	0	0	1	0.970999	1	0.99	1	Nuclear	1	1	1	1	1	Nuclear	0	9.54e-06	0
ENSG00000122512	CAB010235	PMS2	PMS1 homolog 2, mismatch repair system component	//images.proteinatlas.org/10235/27087_A_5_6.jpg	1	1	1	1	3	Nuclear	1	1	1	1	2	Nuclear	1	1	1	1	2	Nuclear	1	1	1	1	2	Nuclear	0	0.121231	0	1	0	0	1	0.981349	1	0.99	1	Nuclear	1	1	1	1	1	Nuclear	0	4.72e-06	0
ENSG00000122512	CAB010235	PMS2	PMS1 homolog 2, mismatch repair system component	//images.proteinatlas.org/10235/27087_A_6_6.jpg	1	0.999999	1	1	3	Nuclear	1	1	1	1	2	Nuclear	1	1	1	1	2	Nuclear	1	1	1	1	2	Nuclear	0	0.00617793	0	1	0	0	1	0.990409	1	0.99	1	Nuclear	1	0.999884	1	1	1	Nuclear	0	7.81e-08	0
ENSG00000124212	HPA014193	PTGIS	prostaglandin I2 synthase	//images.proteinatlas.org/14193/38935_A_6_6.jpg	1	0.999999	1	1	3	Cytoplasmic.Membranous	1	1	1	1	1	Cytoplasmic.Membranous	1	1	1	1	1	Cytoplasmic.Membranous	0	0.072729	0	1	0	0	1	1	1	1	2	Cytoplasmic	0	2.77e-09	0	0	0	0	1	1	1	0.99	2	Cytoplasmic.Membranous	0	4.97e-06	0
ENSG00000124212	HPA014193	PTGIS	prostaglandin I2 synthase	//images.proteinatlas.org/14193/38935_A_4_6.jpg	1	1	1	1	3	Cytoplasmic.Membranous	1	1	1	1	1	Cytoplasmic.Membranous	1	1	1	1	1	Cytoplasmic.Membranous	0	0.625519	0	1	0	0	1	1	1	1	2	Cytoplasmic	0	6.91e-09	0	0	0	0	1	1	1	0.99	2	Cytoplasmic.Membranous	0	2.5e-05	0
ENSG00000124226	HPA021184	RNF114	ring finger protein 114	//images.proteinatlas.org/21184/168133_A_5_6.jpg	1	1	1	1	3	Nuclear.Cytoplasmic.Membranous	1	1	1	1	2	Nuclear.Cytoplasmic.Membranous	1	1	1	1	2	Nuclear.Cytoplasmic.Membranous	1	1	1	1	3	Nuclear.Cytoplasmic.Membranous	1	1	1	1	3	Nuclear.Cytoplasmic.Membranous	0	0	0	0	0	0	1	0.999829	1	0.99	2	Cytoplasmic.Membranous	0	2.59e-09	0
ENSG00000124226	HPA021184	RNF114	ring finger protein 114	//images.proteinatlas.org/21184/168133_A_6_6.jpg	1	1	1	1	3	Nuclear.Cytoplasmic.Membranous	1	1	1	1	2	Nuclear.Cytoplasmic.Membranous	1	1	1	1	2	Nuclear.Cytoplasmic.Membranous	1	1	1	1	3	Nuclear.Cytoplasmic.Membranous	1	1	1	1	3	Nuclear.Cytoplasmic.Membranous	0	1.7e-09	0	0	0	0	1	1	1	0.99	2	Cytoplasmic.Membranous	0	7.12e-09	0
ENSG00000124496	HPA059943	TRERF1	transcriptional regulating factor 1	//images.proteinatlas.org/59943/143481_A_5_6.jpg	1	0.963197	1	0	3	Nuclear	1	0.997245	1	0.01	3	Nuclear	0	1	1	0.09	0	0	0	0.999887	1	0.32	0	0	0	0.999993	1	0.08	0	0	1	3.05e-08	0	0	3	Nuclear	1	0.999342	1	0	1	Nuclear	0	0	0
ENSG00000124496	HPA059943	TRERF1	transcriptional regulating factor 1	//images.proteinatlas.org/59943/143481_A_6_6.jpg	1	0.99929	1	0	3	Nuclear	1	0.999954	1	0.01	3	Nuclear	0	1	1	0.08	0	0	0	0.999965	1	0.32	0	0	0	0.932475	1	0.08	0	0	1	2.09e-10	0	0	3	Nuclear	1	0.728685	0	0	1	Nuclear	0	0	0
ENSG00000124496	HPA059943	TRERF1	transcriptional regulating factor 1	//images.proteinatlas.org/59943/143481_A_4_6.jpg	1	0.904426	1	0	3	Nuclear	1	0.955483	1	0.01	3	Nuclear	0	0.981899	1	0.08	0	0	0	0.939085	1	0.32	0	0	0	0.999999	1	0.08	0	0	1	0.00434035	0	0	3	Nuclear	1	0.0863395	0	0	1	Nuclear	0	1.7e-07	0
ENSG00000124588	HPA021283	NQO2	N-ribosyldihydronicotinamide:quinone reductase 2	//images.proteinatlas.org/21283/49428_A_6_6.jpg	1	0.999961	1	1	1	Cytoplasmic	1	1	1	1	1	Cytoplasmic	1	1	1	1	1	Cytoplasmic	1	1	1	1	3	Cytoplasmic	1	1	1	1	3	Nuclear.Cytoplasmic	1	0.996094	1	0	1	Cytoplasmic	1	1	1	0.99	2	Cytoplasmic	1	0.999987	1
ENSG00000124588	HPA021283	NQO2	N-ribosyldihydronicotinamide:quinone reductase 2	//images.proteinatlas.org/21283/49428_A_4_6.jpg	1	1	1	1	1	Cytoplasmic	1	1	1	1	1	Cytoplasmic	1	1	1	1	1	Cytoplasmic	1	1	1	1	3	Cytoplasmic	1	1	1	1	3	Nuclear.Cytoplasmic	1	0.990416	1	0	1	Cytoplasmic	1	1	1	0.99	2	Cytoplasmic	1	0.999979	1
ENSG00000124610	HPA043753	HIST1H1A	histone cluster 1 H1 family member a	//images.proteinatlas.org/43753/167765_A_5_6.jpg	1	1	1	0.53	3	Nuclear	1	1	1	0.17	3	Nuclear	1	1	1	0.44	1	Nuclear	0	0.915772	1	0.82	0	0	0	0.328475	0	0.49	0	0	0	0	0	0	0	0	0	2.71e-07	0	0.3	0	0	0	0	0
ENSG00000124610	HPA043753	HIST1H1A	histone cluster 1 H1 family member a	//images.proteinatlas.org/43753/167765_A_6_6.jpg	1	1	1	0.53	3	Nuclear	1	1	1	0.17	3	Nuclear	1	1	1	0.43	1	Nuclear	0	0.453651	0	0.82	0	0	0	0.0125849	0	0.48	0	0	0	5.07e-10	0	0	0	0	0	4.59e-07	0	0.29	0	0	0	1.93e-08	0
ENSG00000124610	HPA056830	HIST1H1A	histone cluster 1 H1 family member a	//images.proteinatlas.org/56830/167774_A_5_6.jpg	1	0.999998	1	0	3	Nuclear	1	1	1	0.02	3	Nuclear	1	0.999884	1	0.12	1	Nuclear	0	1	1	0.41	0	0	0	0.971775	1	0.11	0	0	0	0.0261378	0	0	0	0	0	0.00335318	0	0	0	0	0	3.13e-08	0
ENSG00000124610	HPA056830	HIST1H1A	histone cluster 1 H1 family member a	//images.proteinatlas.org/56830/167774_A_6_6.jpg	1	0.01298	0	0	3	Nuclear	1	0.998455	1	0.02	3	Nuclear	1	1	1	0.12	1	Nuclear	0	1	1	0.41	0	0	0	0.99996	1	0.11	0	0	0	1.61e-06	0	0	0	0	0	0.874002	0	0	0	0	0	1.88e-05	0
ENSG00000125386	HPA043116	FAM193A	family with sequence similarity 193 member A	//images.proteinatlas.org/43116/93085_A_6_6.jpg	1	1	1	0.68	1	Membranous	1	1	1	0.18	1	Membranous	1	1	1	0.52	1	Membranous	0	0.0615106	0	0.86	0	0	1	1	1	0.59	3	Nuclear	1	0.992703	1	0	1	Cytoplasmic	1	1	1	0.41	1	Cytoplasmic	0	7.91e-08	0
ENSG00000125386	HPA043116	FAM193A	family with sequence similarity 193 member A	//images.proteinatlas.org/43116/93085_A_4_6.jpg	1	1	1	0.67	1	Membranous	1	1	1	0.18	1	Membranous	1	1	1	0.52	1	Membranous	0	0.561265	0	0.86	0	0	1	1	1	0.59	3	Nuclear	1	0.987833	1	0	1	Cytoplasmic	1	0.999972	1	0.41	1	Cytoplasmic	0	0	0
ENSG00000125398	CAB022456	SOX9	SRY-box 9	//images.proteinatlas.org/22456/155691_A_5_6.jpg	1	0.999988	1	1	1	Cytoplasmic	1	1	1	1	1	Cytoplasmic	1	1	1	1	1	Cytoplasmic	1	1	1	1	1	Cytoplasmic	1	1	1	1	1	Cytoplasmic	1	0.971588	1	0.99	3	Nuclear	0	3.43e-08	0	1	0	0	0	7.7e-07	0
ENSG00000125398	CAB022456	SOX9	SRY-box 9	//images.proteinatlas.org/22456/155691_A_6_6.jpg	1	1	1	1	1	Cytoplasmic	1	1	1	1	1	Cytoplasmic	1	1	1	1	1	Cytoplasmic	1	1	1	1	1	Cytoplasmic	1	1	1	1	1	Cytoplasmic	1	0.982634	1	0.99	3	Nuclear	0	5.11e-06	0	1	0	0	0	1.37e-08	0
ENSG00000125398	CAB068240	SOX9	SRY-box 9	//images.proteinatlas.org/68240/159895_A_4_6.jpg	0	0.000134525	0	1	0	0	0	0.429891	0	1	0	0	0	0.027023	0	1	0	0	0	0.600336	0	1	0	0	0	0.108647	0	1	0	0	0	0	0	0.98	0	0	0	3.64e-06	0	1	0	0	0	0	0
ENSG00000125398	CAB068240	SOX9	SRY-box 9	//images.proteinatlas.org/68240/159895_A_5_6.jpg	0	1.24e-07	0	1	0	0	0	2.13e-05	0	1	0	0	0	0.0146804	0	1	0	0	0	0.0534238	0	1	0	0	0	0.0736713	0	1	0	0	0	0	0	0.98	0	0	0	4.79e-08	0	1	0	0	0	7.17e-07	0
ENSG00000125398	CAB068240	SOX9	SRY-box 9	//images.proteinatlas.org/68240/159895_A_6_6.jpg	0	4.17e-10	0	1	0	0	0	2.98e-11	0	1	0	0	0	0.162682	0	1	0	0	0	0.0386126	0	1	0	0	0	0.00601514	0	1	0	0	0	0	0	0.98	0	0	0	5.78e-09	0	1	0	0	0	1.6e-07	0
ENSG00000125398	HPA001758	SOX9	SRY-box 9	//images.proteinatlas.org/1758/155436_A_5_6.jpg	0	6.56e-10	0	1	0	0	0	0	0	1	0	0	0	6.79e-06	0	1	0	0	0	0.238151	0	1	0	0	0	0.0366967	0	1	0	0	1	0.997164	1	0.98	2	Nuclear	0	1.6e-08	0	1	0	0	0	4.47e-10	0
ENSG00000125398	HPA001758	SOX9	SRY-box 9	//images.proteinatlas.org/1758/155436_A_6_6.jpg	0	1.69e-06	0	1	0	0	0	0.115202	0	1	0	0	0	0.0293025	0	1	0	0	0	0.759241	0	1	0	0	0	0.0496027	0	1	0	0	1	0.97627	1	0.98	2	Nuclear	0	5.9e-09	0	1	0	0	0	1.15e-07	0
ENSG00000125398	HPA001758	SOX9	SRY-box 9	//images.proteinatlas.org/1758/155436_A_4_6.jpg	0	5.96e-10	0	1	0	0	0	7.24e-05	0	1	0	0	0	3.52e-09	0	1	0	0	0	0.0101986	0	1	0	0	0	0.0229294	0	1	0	0	1	0.999724	1	0.98	2	Nuclear	0	2.76e-08	0	1	0	0	0	1.5e-05	0
ENSG00000125775	HPA064490	SDCBP2	syndecan binding protein 2	//images.proteinatlas.org/64490/160216_A_5_6.jpg	0	0.153515	1	0	0	0	0	0.999868	1	0	0	0	1	1	1	0.04	3	Nuclear	1	0.999998	1	0.2	3	Nuclear	1	0.999999	1	0.04	2	Nuclear	0	3.05e-07	0	0	0	0	0	0.479901	0	0	0	0	0	1.27e-05	0
ENSG00000125775	HPA064490	SDCBP2	syndecan binding protein 2	//images.proteinatlas.org/64490/160216_A_6_6.jpg	0	0.98857	1	0	0	0	0	0.114495	0	0	0	0	1	0.889931	1	0.04	3	Nuclear	1	0.938231	1	0.2	3	Nuclear	1	0.999933	1	0.04	2	Nuclear	0	0	0	0	0	0	0	0.0853755	0	0	0	0	0	0.0711709	0
ENSG00000125775	HPA064490	SDCBP2	syndecan binding protein 2	//images.proteinatlas.org/64490/160216_A_4_6.jpg	0	0.354287	1	0	0	0	0	0.979187	1	0	0	0	1	0.99915	1	0.04	3	Nuclear	1	1	1	0.19	3	Nuclear	1	0.0340095	0	0.04	2	Nuclear	0	0.000201591	0	0	0	0	0	1	1	0	0	0	0	6.69e-07	0
ENSG00000126467	HPA045729	TSKS	testis specific serine kinase substrate	//images.proteinatlas.org/45729/161149_A_5_6.jpg	0	0.000115621	0	0.19	0	0	0	1.9e-07	0	0.12	0	0	0	0.578386	0	0.34	0	0	1	1	1	0.75	3	Cytoplasmic	1	1	1	0.36	3	Cytoplasmic	0	0	0	0	0	0	0	2.46e-07	0	0.09	0	0	0	1.07e-05	0
ENSG00000126467	HPA045729	TSKS	testis specific serine kinase substrate	//images.proteinatlas.org/45729/161149_A_6_6.jpg	0	3.64e-05	0	0.17	0	0	0	6.56e-05	0	0.12	0	0	0	0.189683	0	0.34	0	0	1	1	1	0.75	3	Cytoplasmic	1	1	1	0.36	3	Cytoplasmic	0	6.11e-09	0	0	0	0	0	1.35e-07	0	0.09	0	0	0	5.84e-09	0
ENSG00000126767	CAB003808	ELK1	ELK1, ETS transcription factor	//images.proteinatlas.org/3808/17999_A_4_6.jpg	1	0.999999	1	1	2	Nuclear	1	1	1	1	2	Nuclear	0	0.132956	0	1	0	0	0	0.598702	0	1	0	0	0	0.562003	0	1	0	0	0	9.33e-09	0	1	0	0	1	0.999916	1	1	2	Nuclear	1	0.999946	1
ENSG00000126767	CAB003808	ELK1	ELK1, ETS transcription factor	//images.proteinatlas.org/3808/17999_A_5_6.jpg	1	1	1	1	2	Nuclear	1	1	1	1	2	Nuclear	0	0.759982	0	1	0	0	0	0.294638	0	1	0	0	0	2.96e-05	0	1	0	0	0	1.25e-09	0	1	0	0	1	0.99999	1	1	2	Nuclear	1	0.999996	1
ENSG00000126767	CAB003808	ELK1	ELK1, ETS transcription factor	//images.proteinatlas.org/3808/17999_A_6_6.jpg	1	1	1	1	2	Nuclear	1	1	1	1	2	Nuclear	0	0.550507	0	1	0	0	0	0.585022	0	1	0	0	0	0.339695	0	1	0	0	0	5.96e-11	0	1	0	0	1	0.999908	1	1	2	Nuclear	1	0.999995	1
ENSG00000126767	HPA036084	ELK1	ELK1, ETS transcription factor	//images.proteinatlas.org/36084/122841_A_6_6.jpg	1	1	1	0.99	2	Nuclear	1	1	1	0.54	2	Nuclear	0	0.639106	0	0.94	0	0	0	0.647146	0	0.99	0	0	0	2.68e-06	0	0.99	0	0	0	5.66e-10	0	0	0	0	1	1	1	0.99	2	Nuclear.Cytoplasmic	1	1	1
ENSG00000126767	HPA036084	ELK1	ELK1, ETS transcription factor	//images.proteinatlas.org/36084/122841_A_4_6.jpg	1	1	1	0.99	2	Nuclear	1	1	1	0.54	2	Nuclear	0	0.0801674	0	0.93	0	0	0	0.0205501	0	0.99	0	0	0	0.097074	0	0.99	0	0	0	1.76e-09	0	0	0	0	1	0.999936	1	0.99	2	Nuclear.Cytoplasmic	1	1	1
ENSG00000126768	HPA029093	TIMM17B	translocase of inner mitochondrial membrane 17B	//images.proteinatlas.org/29093/60962_A_5_6.jpg	1	0.999941	1	0.99	3	Cytoplasmic.Membranous	0	0.0332483	0	0.98	0	0	0	7.37e-07	0	0.99	0	0	0	2.91e-05	0	1	0	0	1	1	1	1	2	Cytoplasmic.Membranous	0	2.06e-09	0	0	0	0	1	0.99996	1	0.99	1	Cytoplasmic.Membranous	0	3.78e-08	0
ENSG00000126768	HPA029093	TIMM17B	translocase of inner mitochondrial membrane 17B	//images.proteinatlas.org/29093/60962_A_6_6.jpg	1	1	1	0.99	3	Cytoplasmic.Membranous	0	0.0558933	0	0.98	0	0	0	0.299012	0	0.99	0	0	0	0.580442	0	1	0	0	1	1	1	1	2	Cytoplasmic.Membranous	0	2.68e-10	0	0	0	0	1	1	1	0.99	1	Cytoplasmic.Membranous	0	4.91e-07	0
ENSG00000126768	HPA029093	TIMM17B	translocase of inner mitochondrial membrane 17B	//images.proteinatlas.org/29093/60962_A_4_6.jpg	1	0.999999	1	0.99	3	Cytoplasmic.Membranous	0	0.299077	0	0.98	0	0	0	4.2e-05	0	0.99	0	0	0	0.847541	0	1	0	0	1	1	1	1	2	Cytoplasmic.Membranous	0	0	0	0	0	0	1	0.999982	1	0.99	1	Cytoplasmic.Membranous	0	5.52e-08	0
ENSG00000128040	CAB020824	SPINK2	serine peptidase inhibitor, Kazal type 2	//images.proteinatlas.org/20824/45947_A_4_6.jpg	0	4.33e-06	0	1	0	0	0	0.149013	0	1	0	0	1	1	1	1	3	Cytoplasmic.Membranous	1	1	1	1	3	Cytoplasmic.Membranous	1	1	1	1	3	Cytoplasmic.Membranous	0	8.64e-10	0	0.99	0	0	0	1.94e-05	0	1	0	0	0	0	0
ENSG00000128040	CAB020824	SPINK2	serine peptidase inhibitor, Kazal type 2	//images.proteinatlas.org/20824/45947_A_6_6.jpg	0	1.5e-05	0	1	0	0	0	0.153294	0	1	0	0	1	1	1	1	3	Cytoplasmic.Membranous	1	1	1	1	3	Cytoplasmic.Membranous	1	1	1	1	3	Cytoplasmic.Membranous	0	5.1e-09	0	0.99	0	0	0	2.16e-06	0	1	0	0	0	1.56e-07	0
ENSG00000128040	HPA026813	SPINK2	serine peptidase inhibitor, Kazal type 2	//images.proteinatlas.org/26813/57093_A_6_6.jpg	0	1.38e-05	0	1	0	0	0	0.168487	0	0.99	0	0	1	1	1	1	3	Cytoplasmic.Membranous	1	1	1	1	3	Cytoplasmic.Membranous	1	1	1	1	3	Cytoplasmic.Membranous	0	0	0	0	0	0	1	0.998792	1	0.99	1	Cytoplasmic.Membranous	0	5.14e-08	0
ENSG00000128040	HPA026813	SPINK2	serine peptidase inhibitor, Kazal type 2	//images.proteinatlas.org/26813/57093_A_4_6.jpg	0	1.63e-05	0	1	0	0	0	0.0481653	0	0.99	0	0	1	1	1	1	3	Cytoplasmic.Membranous	1	1	1	1	3	Cytoplasmic.Membranous	1	1	1	1	3	Cytoplasmic.Membranous	0	0	0	0	0	0	1	0.999294	1	0.99	1	Cytoplasmic.Membranous	0	1.65e-08	0
ENSG00000128283	HPA006379	CDC42EP1	CDC42 effector protein 1	//images.proteinatlas.org/6379/17324_A_6_6.jpg	0	1.35e-05	0	1	0	0	0	0.0376889	0	1	0	0	0	0.306591	0	1	0	0	1	1	1	1	3	Cytoplasmic.Membranous	0	0.00790873	0	1	0	0	0	1.28e-07	0	0.41	0	0	1	0.999771	1	1	1	Cytoplasmic	0	8e-06	0
ENSG00000128283	HPA006379	CDC42EP1	CDC42 effector protein 1	//images.proteinatlas.org/6379/17324_A_4_6.jpg	0	0.000224248	0	1	0	0	0	0.244916	0	1	0	0	0	0.443784	0	1	0	0	1	1	1	1	3	Cytoplasmic.Membranous	0	0.204826	0	1	0	0	0	3.61e-09	0	0.39	0	0	1	0.999972	1	1	1	Cytoplasmic	0	2.76e-08	0
ENSG00000128564	HPA072505	VGF	VGF nerve growth factor inducible	//images.proteinatlas.org/72505/162348_A_5_6.jpg	1	0.984276	1	0	2	Cytoplasmic	1	0.983305	1	0	2	Cytoplasmic	1	0.998946	1	0	2	Cytoplasmic	0	0.999991	1	0.02	0	0	0	1	1	0.01	0	0	0	6.62e-07	0	0	0	0	0	0.855573	0	0	0	0	0	6.63e-08	0
ENSG00000128564	HPA072505	VGF	VGF nerve growth factor inducible	//images.proteinatlas.org/72505/162348_A_6_6.jpg	1	1	1	0	2	Cytoplasmic	1	0.999977	1	0	2	Cytoplasmic	1	1	1	0	2	Cytoplasmic	0	1	1	0.02	0	0	0	1	1	0.01	0	0	0	0	0	0	0	0	0	0.0055634	0	0	0	0	0	8.1e-08	0
ENSG00000128872	HPA041365	TMOD2	tropomodulin 2	//images.proteinatlas.org/41365/88253_A_6_6.jpg	0	9.96e-05	0	0.91	0	0	0	0.13913	0	0.25	0	0	1	1	1	0.62	3	Cytoplasmic.Membranous	1	1	1	0.92	3	Cytoplasmic.Membranous	1	1	1	0.86	3	Cytoplasmic.Membranous	0	5.96e-11	0	0	0	0	0	3.08e-07	0	0.75	0	0	0	1.14e-08	0
ENSG00000128872	HPA041365	TMOD2	tropomodulin 2	//images.proteinatlas.org/41365/88253_A_4_6.jpg	0	2.32e-09	0	0.91	0	0	0	0.102833	0	0.25	0	0	1	1	1	0.62	3	Cytoplasmic.Membranous	1	1	1	0.92	3	Cytoplasmic.Membranous	1	1	1	0.86	3	Cytoplasmic.Membranous	0	8.94e-11	0	0	0	0	0	7.88e-07	0	0.75	0	0	0	1.19e-10	0
ENSG00000128944	HPA042027	KNSTRN	kinetochore localized astrin/SPAG5 binding protein	//images.proteinatlas.org/42027/165486_A_5_6.jpg	0	3.16e-06	0	0.83	0	0	0	0.103371	0	0.22	0	0	1	1	1	0.58	3	Cytoplasmic.Membranous	1	1	1	0.9	3	Cytoplasmic.Membranous	1	1	1	0.79	2	Cytoplasmic	0	0	0	0	0	0	1	0.999985	1	0.66	1	Cytoplasmic	0	1.25e-05	0
ENSG00000128944	HPA042027	KNSTRN	kinetochore localized astrin/SPAG5 binding protein	//images.proteinatlas.org/42027/165486_A_6_6.jpg	0	9.84e-07	0	0.82	0	0	0	0.000203514	0	0.22	0	0	1	1	1	0.58	3	Cytoplasmic.Membranous	1	1	1	0.89	3	Cytoplasmic.Membranous	1	1	1	0.79	2	Cytoplasmic	0	0	0	0	0	0	1	1	1	0.66	1	Cytoplasmic	0	6.57e-07	0
ENSG00000129219	HPA013397	PLD2	phospholipase D2	//images.proteinatlas.org/13397/41684_A_6_6.jpg	1	1	1	1	3	Cytoplasmic	1	1	1	1	3	Cytoplasmic	0	0.0710889	0	1	0	0	0	0.637837	0	1	0	0	1	1	1	1	1	Cytoplasmic	0	2.09e-10	0	0	0	0	1	0.999969	1	1	1	Cytoplasmic	0	8.9e-08	0
ENSG00000129219	HPA013397	PLD2	phospholipase D2	//images.proteinatlas.org/13397/41684_A_4_6.jpg	1	1	1	1	3	Cytoplasmic	1	1	1	1	3	Cytoplasmic	0	0.211946	0	1	0	0	0	0.0153604	0	1	0	0	1	1	1	1	1	Cytoplasmic	0	1.19e-10	0	0	0	0	1	0.999992	1	1	1	Cytoplasmic	0	4.77e-10	0
ENSG00000129474	HPA006171	AJUBA	ajuba LIM protein	//images.proteinatlas.org/6171/18067_A_5_6.jpg	1	1	1	1	2	Nuclear	1	1	1	1	2	Nuclear	1	1	1	1	2	Nuclear	1	1	1	1	3	Nuclear	1	1	1	1	2	Cytoplasmic.Membranous	0	0	0	0.57	0	0	1	0.999998	1	1	1	Cytoplasmic	0	3.53e-06	0
ENSG00000129474	HPA006171	AJUBA	ajuba LIM protein	//images.proteinatlas.org/6171/18067_A_6_6.jpg	1	0.999997	1	1	2	Nuclear	1	1	1	1	2	Nuclear	1	1	1	1	2	Nuclear	1	1	1	1	3	Nuclear	1	1	1	1	2	Cytoplasmic.Membranous	0	4.24e-08	0	0.55	0	0	1	0.999408	1	1	1	Cytoplasmic	0	0.000115496	0
ENSG00000129474	HPA006171	AJUBA	ajuba LIM protein	//images.proteinatlas.org/6171/18067_A_4_6.jpg	1	1	1	1	2	Nuclear	1	1	1	1	2	Nuclear	1	1	1	1	2	Nuclear	1	1	1	1	3	Nuclear	1	1	1	1	2	Cytoplasmic.Membranous	0	4.02e-09	0	0.52	0	0	1	1	1	1	1	Cytoplasmic	0	3.49e-06	0
ENSG00000129646	HPA052219	QRICH2	glutamine rich 2	//images.proteinatlas.org/52219/163913_A_5_6.jpg	1	1	1	0	2	Nuclear	1	1	1	0.05	2	Nuclear	0	0.0823004	0	0.21	0	0	0	0.0922427	0	0.54	0	0	1	1	1	0.18	2	Cytoplasmic.Membranous	0	3.34e-08	0	0	0	0	0	3.99e-07	0	0	0	0	0	0	0
ENSG00000129646	HPA052219	QRICH2	glutamine rich 2	//images.proteinatlas.org/52219/163913_A_6_6.jpg	1	0.999996	1	0	2	Nuclear	1	1	1	0.04	2	Nuclear	0	0.00122099	0	0.21	0	0	0	0.290324	0	0.54	0	0	1	1	1	0.17	2	Cytoplasmic.Membranous	0	2.51e-08	0	0	0	0	0	8.25e-08	0	0	0	0	0	2.38e-08	0
ENSG00000130023	HPA041741	ERMARD	ER membrane associated RNA degradation	//images.proteinatlas.org/41741/91619_A_6_6.jpg	1	0.999982	1	0.88	3	Cytoplasmic.Membranous	1	1	1	0.23	2	Cytoplasmic.Membranous	1	1	1	0.59	1	Cytoplasmic.Membranous	1	1	1	0.9	1	Cytoplasmic.Membranous	1	1	1	0.82	1	Cytoplasmic.Membranous	0	0	0	0	0	0	1	1	1	0.71	1	Cytoplasmic.Membranous	1	0.999998	1
ENSG00000130023	HPA041741	ERMARD	ER membrane associated RNA degradation	//images.proteinatlas.org/41741/91619_A_4_6.jpg	1	1	1	0.87	3	Cytoplasmic.Membranous	1	1	1	0.23	2	Cytoplasmic.Membranous	1	1	1	0.59	1	Cytoplasmic.Membranous	1	1	1	0.9	1	Cytoplasmic.Membranous	1	1	1	0.81	1	Cytoplasmic.Membranous	0	0	0	0	0	0	1	0.999997	1	0.7	1	Cytoplasmic.Membranous	1	0.999892	1
ENSG00000130720	HPA055353	FIBCD1	fibrinogen C domain containing 1	//images.proteinatlas.org/55353/134805_A_5_6.jpg	1	0.11626	1	0	3	Cytoplasmic	0	0.0659678	0	0.03	0	0	0	1	1	0.14	0	0	0	0.999997	1	0.45	0	0	0	0.999968	1	0.13	0	0	0	0	0	0	0	0	0	9.18e-08	0	0	0	0	1	1.58e-05	0
ENSG00000130720	HPA055353	FIBCD1	fibrinogen C domain containing 1	//images.proteinatlas.org/55353/134805_A_6_6.jpg	1	0.999883	1	0	3	Cytoplasmic	0	0.75433	0	0.03	0	0	0	0.999916	1	0.14	0	0	0	0.999981	1	0.45	0	0	0	0.47211	0	0.13	0	0	0	7.21e-07	0	0	0	0	0	0.995118	1	0	0	0	1	0	0
ENSG00000130720	HPA055353	FIBCD1	fibrinogen C domain containing 1	//images.proteinatlas.org/55353/134805_A_4_6.jpg	1	0.990979	1	0	3	Cytoplasmic	0	0.603756	0	0.03	0	0	0	1	1	0.14	0	0	0	0.953823	1	0.45	0	0	0	1	1	0.13	0	0	0	0	0	0	0	0	0	0.999995	1	0	0	0	1	0.348995	0
ENSG00000130935	HPA022010	NOL11	nucleolar protein 11	//images.proteinatlas.org/22010/51696_A_6_6.jpg	1	1	1	1	2	Nuclear	0	0.386295	0	0.99	0	0	0	0.11616	0	1	0	0	0	0.0163404	0	1	0	0	0	0.046793	0	1	0	0	1	0.99992	1	0	2	Nuclear	1	0.999916	1	0.99	2	Nuclear.Cytoplasmic	0	0	0
ENSG00000130935	HPA022010	NOL11	nucleolar protein 11	//images.proteinatlas.org/22010/51696_A_4_6.jpg	1	1	1	1	2	Nuclear	0	0.00964591	0	0.99	0	0	0	0.198633	0	1	0	0	0	0.189521	0	1	0	0	0	0.329598	0	1	0	0	1	0.999781	1	0	2	Nuclear	1	1	1	0.99	2	Nuclear.Cytoplasmic	0	5.91e-06	0
ENSG00000131504	HPA004916	DIAPH1	diaphanous related formin 1	//images.proteinatlas.org/4916/17699_A_6_6.jpg	1	0.999999	1	1	3	Nuclear.Cytoplasmic.Membranous	1	1	1	1	3	Nuclear.Cytoplasmic.Membranous	0	0.244973	0	1	0	0	1	1	1	1	1	Nuclear.Cytoplasmic	1	1	1	1	1	Nuclear.Cytoplasmic	0	1.07e-08	0	0.89	0	0	0	6.52e-06	0	1	0	0	0	1.35e-07	0
ENSG00000131504	HPA004916	DIAPH1	diaphanous related formin 1	//images.proteinatlas.org/4916/17699_A_4_6.jpg	1	1	1	1	3	Nuclear.Cytoplasmic.Membranous	1	1	1	1	3	Nuclear.Cytoplasmic.Membranous	0	0.337244	0	1	0	0	1	1	1	1	1	Nuclear.Cytoplasmic	1	1	1	1	1	Nuclear.Cytoplasmic	0	2.18e-09	0	0.89	0	0	0	1.84e-05	0	1	0	0	0	1.76e-09	0
ENSG00000131864	HPA076515	USP29	ubiquitin specific peptidase 29	//images.proteinatlas.org/76515/167535_A_6_6.jpg	0	0.000638778	0	0	0	0	0	0.000661456	0	0	0	0	0	0.933228	1	0	0	0	0	0.967407	1	0	0	0	0	0.99999	1	0	0	0	1	1.01e-07	0	0	3	Nuclear	0	0.29581	0	0	0	0	0	1.93e-08	0
ENSG00000131914	CAB020785	LIN28A	lin-28 homolog A	//images.proteinatlas.org/20785/164815_A_5_6.jpg	1	0.999984	1	1	2	Nuclear	1	1	1	1	2	Nuclear	1	1	1	1	2	Nuclear	1	1	1	1	2	Nuclear	0	0.508911	0	1	0	0	0	0	0	0.99	0	0	0	1.79e-06	0	1	0	0	0	4.02e-09	0
ENSG00000131914	CAB020785	LIN28A	lin-28 homolog A	//images.proteinatlas.org/20785/164815_A_6_6.jpg	1	1	1	1	2	Nuclear	1	1	1	1	2	Nuclear	1	1	1	1	2	Nuclear	1	1	1	1	2	Nuclear	0	0.0711019	0	1	0	0	0	2.98e-11	0	0.99	0	0	0	1.71e-07	0	1	0	0	0	5.37e-07	0
ENSG00000132274	HPA003575	TRIM22	tripartite motif containing 22	//images.proteinatlas.org/3575/96883_A_6_6.jpg	1	0.999954	1	1	2	Nuclear.Cytoplasmic	0	0.0540952	0	1	0	0	0	0.0641813	0	1	0	0	1	1	1	1	2	Nuclear	1	1	1	1	2	Nuclear	0	4.68e-09	0	0.96	0	0	1	0.99997	1	1	2	Nuclear.Cytoplasmic	1	0.999919	1
ENSG00000132274	HPA003575	TRIM22	tripartite motif containing 22	//images.proteinatlas.org/3575/96883_A_4_6.jpg	1	1	1	1	2	Nuclear.Cytoplasmic	0	0.339476	0	1	0	0	0	0.25707	0	1	0	0	1	1	1	1	2	Nuclear	1	1	1	1	2	Nuclear	0	5.36e-10	0	0.96	0	0	1	1	1	1	2	Nuclear.Cytoplasmic	1	0.999998	1
ENSG00000132613	HPA066469	MTSS1L	MTSS1L, I-BAR domain containing	//images.proteinatlas.org/66469/168369_A_5_6.jpg	0	1	1	0	0	0	0	0.997141	1	0	0	0	0	0.900414	1	0.03	0	0	0	0.985646	1	0.16	0	0	0	0.952449	1	0.03	0	0	1	0.997128	1	0	2	Cytoplasmic	0	0.999784	1	0	0	0	0	2.08e-07	0
ENSG00000132613	HPA066469	MTSS1L	MTSS1L, I-BAR domain containing	//images.proteinatlas.org/66469/168369_A_6_6.jpg	0	0.998883	1	0	0	0	0	0.998481	1	0	0	0	0	0.990812	1	0.03	0	0	0	0.999799	1	0.15	0	0	0	0.688325	0	0.03	0	0	1	0	0	0	2	Cytoplasmic	0	1	1	0	0	0	0	2.24e-08	0
ENSG00000132792	HPA027907	CTNNBL1	catenin beta like 1	//images.proteinatlas.org/27907/63475_A_6_6.jpg	1	0.999999	1	1	2	Nuclear.Cytoplasmic.Membranous	1	1	1	0.99	1	Nuclear	0	0.662147	0	0.99	0	0	1	1	1	1	2	Nuclear	1	1	1	1	2	Cytoplasmic	1	0.995088	1	0	1	Nuclear	1	1	1	0.99	2	Cytoplasmic.Membranous	0	2.43e-05	0
ENSG00000133101	HPA077614	CCNA1	cyclin A1	//images.proteinatlas.org/77614/166493_A_4_6.jpg	0	0.0314397	0	0	0	0	1	0.34368	0	0	2	Cytoplasmic	1	0.999983	1	0	2	Cytoplasmic	0	1	1	0	0	0	0	1	1	0	0	0	0	1.2e-06	0	0	0	0	0	0.0228213	0	0	0	0	0	1.88e-09	0
ENSG00000133101	HPA077614	CCNA1	cyclin A1	//images.proteinatlas.org/77614/166493_A_5_6.jpg	0	0.999833	1	0	0	0	1	0.35807	0	0	2	Cytoplasmic	1	0.794287	0	0	2	Cytoplasmic	0	0.00923525	0	0	0	0	0	0.999959	1	0	0	0	0	0.000851795	0	0	0	0	0	0.63553	0	0	0	0	0	5.51e-05	0
ENSG00000133101	HPA077614	CCNA1	cyclin A1	//images.proteinatlas.org/77614/166493_A_6_6.jpg	0	0.00696152	0	0	0	0	1	0.908726	1	0	2	Cytoplasmic	1	0.999708	1	0	2	Cytoplasmic	0	0.99948	1	0	0	0	0	0.999934	1	0	0	0	0	7.79e-07	0	0	0	0	0	0.999998	1	0	0	0	0	3.03e-05	0
ENSG00000133422	HPA000436	MORC2	MORC family CW-type zinc finger 2	//images.proteinatlas.org/436/1684_A_5_6.jpg	1	0.999999	1	1	2	Nuclear	1	1	1	1	2	Nuclear	1	1	1	1	2	Nuclear	1	1	1	1	2	Nuclear	0	0.134477	0	1	0	0	1	0.953436	1	0.98	2	Cytoplasmic	1	0.996611	1	1	1	Cytoplasmic.Membranous	0	3.23e-05	0
ENSG00000133422	HPA000436	MORC2	MORC family CW-type zinc finger 2	//images.proteinatlas.org/436/1684_A_6_6.jpg	1	1	1	1	2	Nuclear	1	1	1	1	2	Nuclear	1	1	1	1	2	Nuclear	1	1	1	1	2	Nuclear	0	0.176021	0	1	0	0	1	0.998316	1	0.98	2	Cytoplasmic	1	1	1	1	1	Cytoplasmic.Membranous	0	2.87e-06	0
ENSG00000133422	HPA000436	MORC2	MORC family CW-type zinc finger 2	//images.proteinatlas.org/436/1684_A_4_6.jpg	1	1	1	1	2	Nuclear	1	1	1	1	2	Nuclear	1	1	1	1	2	Nuclear	1	1	1	1	2	Nuclear	0	0.0988878	0	1	0	0	1	0.999736	1	0.98	2	Cytoplasmic	1	0.999997	1	1	1	Cytoplasmic.Membranous	0	1.2e-07	0
ENSG00000134057	CAB000115	CCNB1	cyclin B1	//images.proteinatlas.org/115/2043_A_4_6.jpg	1	0.999998	1	1	2	Cytoplasmic	1	1	1	1	2	Cytoplasmic	1	1	1	1	2	Cytoplasmic	0	0.0319889	0	1	0	0	0	0.0176155	0	1	0	0	0	0	0	1	0	0	0	2.63e-07	0	1	0	0	0	6.42e-06	0
ENSG00000134057	CAB000115	CCNB1	cyclin B1	//images.proteinatlas.org/115/2043_A_5_6.jpg	1	1	1	1	2	Cytoplasmic	1	1	1	1	2	Cytoplasmic	1	1	1	1	2	Cytoplasmic	0	0.261259	0	1	0	0	0	0.00187301	0	1	0	0	0	2.21e-09	0	1	0	0	0	1.09e-06	0	1	0	0	0	2.05e-07	0
ENSG00000134057	CAB000115	CCNB1	cyclin B1	//images.proteinatlas.org/115/2043_A_6_6.jpg	1	0.999999	1	1	2	Cytoplasmic	1	1	1	1	2	Cytoplasmic	1	1	1	1	2	Cytoplasmic	0	0.475741	0	1	0	0	0	0.0883121	0	1	0	0	0	1.59e-08	0	1	0	0	0	7.03e-07	0	1	0	0	0	2.69e-07	0
ENSG00000134057	CAB003804	CCNB1	cyclin B1	//images.proteinatlas.org/3804/10580_A_4_6.jpg	1	1	1	1	3	Cytoplasmic	1	1	1	1	3	Cytoplasmic	1	1	1	1	3	Cytoplasmic	0	0.402368	0	1	0	0	0	0.0206495	0	1	0	0	0	0	0	1	0	0	0	0	0	1	0	0	0	0	0
ENSG00000134057	CAB003804	CCNB1	cyclin B1	//images.proteinatlas.org/3804/10580_A_5_6.jpg	1	1	1	1	3	Cytoplasmic	1	1	1	1	3	Cytoplasmic	1	1	1	1	3	Cytoplasmic	0	0.363725	0	1	0	0	0	1.52e-06	0	1	0	0	0	0	0	1	0	0	0	1.14e-07	0	1	0	0	0	4.03e-06	0
ENSG00000134057	CAB003804	CCNB1	cyclin B1	//images.proteinatlas.org/3804/10580_A_6_6.jpg	1	1	1	1	3	Cytoplasmic	1	1	1	1	3	Cytoplasmic	1	1	1	1	3	Cytoplasmic	0	0.0639032	0	1	0	0	0	0.0366584	0	1	0	0	0	2.98e-11	0	1	0	0	0	3.9e-07	0	1	0	0	0	1.06e-08	0
ENSG00000134057	HPA061448	CCNB1	cyclin B1	//images.proteinatlas.org/61448/155325_A_5_6.jpg	1	1	1	0	3	Cytoplasmic	1	0.992719	1	0	3	Cytoplasmic	1	0.0193864	0	0.07	2	Cytoplasmic	0	0.0370887	0	0.27	0	0	0	0.999814	1	0.06	0	0	0	0.0877728	0	0	0	0	0	0.99743	1	0	0	0	0	0.356525	0
ENSG00000134057	HPA061448	CCNB1	cyclin B1	//images.proteinatlas.org/61448/155325_A_6_6.jpg	1	1.83e-06	0	0	3	Cytoplasmic	1	0.15671	0	0	3	Cytoplasmic	1	0.0120064	0	0.07	2	Cytoplasmic	0	0.0248688	0	0.27	0	0	0	0.227849	0	0.06	0	0	0	0.989599	1	0	0	0	0	0.974193	1	0	0	0	0	0.000559935	0
ENSG00000134057	HPA061448	CCNB1	cyclin B1	//images.proteinatlas.org/61448/155325_A_4_6.jpg	1	0.000462422	0	0	3	Cytoplasmic	1	0.00701807	0	0	3	Cytoplasmic	1	0.999849	1	0.07	2	Cytoplasmic	0	1	1	0.27	0	0	0	1	1	0.06	0	0	0	0	0	0	0	0	0	0.99993	1	0	0	0	0	5.36e-08	0
ENSG00000134152	HPA062573	KATNBL1	katanin regulatory subunit B1 like 1	//images.proteinatlas.org/62573/140372_A_5_6.jpg	0	0.223039	1	0	0	0	0	0.000292628	0	0	0	0	0	6.54e-06	0	0.06	0	0	1	0.209771	0	0.24	3	Nuclear	0	0.722098	0	0.05	0	0	0	0.0148661	0	0	0	0	1	0.908597	1	0	1	Cytoplasmic.Membranous	0	1.41e-05	0
ENSG00000134152	HPA062573	KATNBL1	katanin regulatory subunit B1 like 1	//images.proteinatlas.org/62573/140372_A_6_6.jpg	0	0.994698	1	0	0	0	0	0.622854	0	0	0	0	0	0.999925	1	0.06	0	0	1	1	1	0.24	3	Nuclear	0	0.99683	1	0.05	0	0	0	0.00103501	0	0	0	0	1	0.999768	1	0	1	Cytoplasmic.Membranous	0	1.04e-05	0
ENSG00000134152	HPA062573	KATNBL1	katanin regulatory subunit B1 like 1	//images.proteinatlas.org/62573/140372_A_4_6.jpg	0	0.0191751	0	0	0	0	0	0.000801153	0	0	0	0	0	0.657977	0	0.05	0	0	1	0.999949	1	0.24	3	Nuclear	0	0.997548	1	0.05	0	0	0	0.0618618	0	0	0	0	1	1	1	0	1	Cytoplasmic.Membranous	0	0.00111364	0
ENSG00000134982	HPA013349	APC	APC, WNT signaling pathway regulator	//images.proteinatlas.org/13349/165147_A_6_6.jpg	1	1	1	1	2	Cytoplasmic	0	6e-05	0	1	0	0	0	3.66e-06	0	1	0	0	0	0.235142	0	1	0	0	0	0.0252081	0	1	0	0	0	0	0	0	0	0	1	0.999897	1	1	2	Cytoplasmic	0	0	0
ENSG00000135052	CAB015341	GOLM1	golgi membrane protein 1	//images.proteinatlas.org/15341/37233_A_4_6.jpg	1	0.982615	1	1	3	Nuclear	1	0.994763	1	1	3	Nuclear	1	0.31106	0	1	3	Nuclear	0	0.734218	0	1	0	0	0	0.981526	1	1	0	0	0	9.5e-05	0	0.99	0	0	0	0.987673	1	1	0	0	0	9.54e-07	0
ENSG00000135052	CAB015341	GOLM1	golgi membrane protein 1	//images.proteinatlas.org/15341/37233_A_6_6.jpg	1	0.945045	1	1	3	Nuclear	1	0.999976	1	1	3	Nuclear	1	0.99807	1	1	3	Nuclear	0	0.994985	1	1	0	0	0	1	1	1	0	0	0	0.00289227	0	0.99	0	0	0	1	1	1	0	0	0	1.58e-05	0
ENSG00000135052	HPA010638	GOLM1	golgi membrane protein 1	//images.proteinatlas.org/10638/28255_A_6_6.jpg	1	1	1	1	3	Cytoplasmic	1	1	1	1	3	Cytoplasmic	1	1	1	1	3	Cytoplasmic	1	1	1	1	3	Cytoplasmic	1	1	1	1	3	Cytoplasmic	0	1.49e-09	0	0	0	0	1	1	1	1	3	Cytoplasmic	0	3.08e-07	0
ENSG00000135052	HPA011929	GOLM1	golgi membrane protein 1	//images.proteinatlas.org/11929/29073_A_6_6.jpg	0	7.02e-05	0	1	0	0	1	1	1	1	2	Cytoplasmic	1	1	1	1	2	Cytoplasmic	1	1	1	1	2	Cytoplasmic	0	0.0318089	0	1	0	0	0	1.05e-08	0	0	0	0	1	0.999722	1	1	2	Cytoplasmic	0	5.91e-05	0
ENSG00000135148	HPA039254	TRAFD1	TRAF-type zinc finger domain containing 1	//images.proteinatlas.org/39254/86073_A_6_6.jpg	0	1.14e-05	0	0.98	0	0	1	1	1	0.34	3	Cytoplasmic	1	1	1	0.74	3	Cytoplasmic	0	0.0544314	0	0.97	0	0	0	0.00162932	0	0.97	0	0	0	0	0	0	0	0	0	3.01e-06	0	0.91	0	0	0	4.87e-05	0
ENSG00000135148	HPA039254	TRAFD1	TRAF-type zinc finger domain containing 1	//images.proteinatlas.org/39254/86073_A_4_6.jpg	0	5.93e-06	0	0.98	0	0	1	1	1	0.34	3	Cytoplasmic	1	1	1	0.74	3	Cytoplasmic	0	0.259627	0	0.97	0	0	0	0.0155823	0	0.97	0	0	0	1.49e-10	0	0	0	0	0	2.47e-07	0	0.91	0	0	0	1.02e-08	0
ENSG00000135148	HPA039266	TRAFD1	TRAF-type zinc finger domain containing 1	//images.proteinatlas.org/39266/86077_A_6_6.jpg	0	4.29e-07	0	0.98	0	0	1	1	1	0.34	3	Nuclear.Cytoplasmic.Membranous	1	1	1	0.73	3	Nuclear.Cytoplasmic.Membranous	0	0.203277	0	0.97	0	0	0	0.13509	0	0.97	0	0	0	0	0	0	0	0	1	0.999959	1	0.91	2	Cytoplasmic.Membranous	0	3e-08	0
ENSG00000135148	HPA039266	TRAFD1	TRAF-type zinc finger domain containing 1	//images.proteinatlas.org/39266/86077_A_4_6.jpg	0	1.52e-05	0	0.98	0	0	1	1	1	0.33	3	Nuclear.Cytoplasmic.Membranous	1	1	1	0.73	3	Nuclear.Cytoplasmic.Membranous	0	0.11488	0	0.97	0	0	0	0.00637269	0	0.97	0	0	0	0	0	0	0	0	1	0.997948	1	0.9	2	Cytoplasmic.Membranous	0	1.45e-08	0
ENSG00000135338	HPA029055	LCA5	LCA5, lebercilin	//images.proteinatlas.org/29055/159223_A_5_6.jpg	0	9.8e-06	0	0.99	0	0	0	6.43e-05	0	0.99	0	0	0	0.302139	0	0.99	0	0	0	0.806235	0	1	0	0	1	1	1	1	2	Cytoplasmic	0	2.98e-10	0	0	0	0	1	1	1	0.99	2	Cytoplasmic	0	0	0
ENSG00000135338	HPA029055	LCA5	LCA5, lebercilin	//images.proteinatlas.org/29055/159223_A_6_6.jpg	0	0.000692251	0	0.99	0	0	0	1.04e-05	0	0.99	0	0	0	0.700322	0	0.99	0	0	0	0.931926	1	1	0	0	1	1	1	1	2	Cytoplasmic	0	1.79e-10	0	0	0	0	1	1	1	0.99	2	Cytoplasmic	0	2.4e-05	0
ENSG00000135338	HPA029055	LCA5	LCA5, lebercilin	//images.proteinatlas.org/29055/159223_A_4_6.jpg	0	1.52e-05	0	0.99	0	0	0	0.000640564	0	0.99	0	0	0	0.3999	0	0.99	0	0	0	0.66911	0	1	0	0	1	1	1	1	2	Cytoplasmic	0	1.49e-10	0	0	0	0	1	1	1	0.99	2	Cytoplasmic	0	2.68e-06	0
ENSG00000135390	HPA051469	ATP5MC2	ATP synthase membrane subunit c locus 2	//images.proteinatlas.org/51469/116332_A_6_6.jpg	1	1	1	0	2	Cytoplasmic	1	1	1	0.05	2	Cytoplasmic	1	1	1	0.22	2	Cytoplasmic	0	0.653447	0	0.57	0	0	0	0.170467	0	0.19	0	0	0	8.52e-09	0	0	0	0	1	0.999968	1	0	1	Cytoplasmic	0	1.39e-05	0
ENSG00000135390	HPA051469	ATP5MC2	ATP synthase membrane subunit c locus 2	//images.proteinatlas.org/51469/116332_A_4_6.jpg	1	1	1	0	2	Cytoplasmic	1	1	1	0.05	2	Cytoplasmic	1	1	1	0.22	2	Cytoplasmic	0	0.46723	0	0.57	0	0	0	0.0213219	0	0.19	0	0	0	9.24e-09	0	0	0	0	1	0.999783	1	0	1	Cytoplasmic	0	2.13e-06	0
ENSG00000135472	HPA018790	FAIM2	Fas apoptotic inhibitory molecule 2	//images.proteinatlas.org/18790/42241_A_6_6.jpg	0	5.6e-05	0	1	0	0	0	0.0680217	0	1	0	0	0	0.0637595	0	1	0	0	1	1	1	1	3	Cytoplasmic.Membranous	1	1	1	1	3	Cytoplasmic.Membranous	0	1.14e-07	0	0	0	0	0	4.48e-07	0	0.99	0	0	0	1.77e-05	0
ENSG00000135472	HPA018790	FAIM2	Fas apoptotic inhibitory molecule 2	//images.proteinatlas.org/18790/42241_A_4_6.jpg	0	2.92e-06	0	1	0	0	0	0.00414834	0	1	0	0	0	0.192056	0	1	0	0	1	1	1	1	3	Cytoplasmic.Membranous	1	1	1	1	3	Cytoplasmic.Membranous	0	0	0	0	0	0	0	3.39e-06	0	0.99	0	0	0	3.87e-10	0
ENSG00000135637	HPA056946	CCDC142	coiled-coil domain containing 142	//images.proteinatlas.org/56946/128888_A_6_6.jpg	0	0.0067161	0	0	0	0	0	2.54e-08	0	0.02	0	0	0	0.999842	1	0.11	0	0	0	1	1	0.39	0	0	1	0.640188	0	0.11	3	Cytoplasmic.Membranous	0	0	0	0	0	0	0	0.626785	0	0	0	0	0	0.308257	0
ENSG00000135637	HPA056946	CCDC142	coiled-coil domain containing 142	//images.proteinatlas.org/56946/128888_A_4_6.jpg	0	5.74e-05	0	0	0	0	0	0.0235327	0	0.02	0	0	0	0.561618	0	0.11	0	0	0	0.999928	1	0.39	0	0	1	0.997498	1	0.11	3	Cytoplasmic.Membranous	0	9.34e-08	0	0	0	0	0	0.998177	1	0	0	0	0	0.144473	0
ENSG00000135824	HPA076764	RGS8	regulator of G protein signaling 8	//images.proteinatlas.org/76764/165426_A_5_6.jpg	1	0.15436	1	0	2	Cytoplasmic	0	0.989002	1	0	0	0	0	1	1	0	0	0	0	0.999962	1	0	0	0	0	0.999996	1	0	0	0	0	6.5e-05	0	0	0	0	0	0.913489	1	0	0	0	0	4.86e-09	0
ENSG00000135824	HPA076764	RGS8	regulator of G protein signaling 8	//images.proteinatlas.org/76764/165426_A_6_6.jpg	1	0.996594	1	0	2	Cytoplasmic	0	0.996722	1	0	0	0	0	0.999961	1	0	0	0	0	0.990455	1	0	0	0	0	0.996411	1	0	0	0	0	0.00163474	0	0	0	0	0	0.990935	1	0	0	0	0	1.13e-09	0
ENSG00000136449	HPA023257	MYCBPAP	MYCBP associated protein	//images.proteinatlas.org/23257/162793_A_5_6.jpg	0	6.24e-05	0	1	0	0	0	0.0301086	0	0.99	0	0	1	1	1	1	2	Cytoplasmic	1	1	1	1	2	Cytoplasmic	1	1	1	1	1	Cytoplasmic	0	0	0	0	0	0	0	7.76e-06	0	0.99	0	0	0	9.24e-09	0
ENSG00000136449	HPA023257	MYCBPAP	MYCBP associated protein	//images.proteinatlas.org/23257/162793_A_6_6.jpg	0	1.86e-05	0	1	0	0	0	0.00366801	0	0.99	0	0	1	1	1	1	2	Cytoplasmic	1	1	1	1	2	Cytoplasmic	1	1	1	1	1	Cytoplasmic	0	6.85e-09	0	0	0	0	0	7.17e-08	0	0.99	0	0	0	0	0
ENSG00000136643	HPA026531	RPS6KC1	ribosomal protein S6 kinase C1	//images.proteinatlas.org/26531/60542_A_5_6.jpg	1	0.999996	1	1	3	Cytoplasmic	0	0.295812	0	0.99	0	0	0	0.19652	0	1	0	0	0	0.0302947	0	1	0	0	0	0.248003	0	1	0	0	0	6.66e-08	0	0	0	0	0	7.19e-08	0	0.99	0	0	0	8.29e-06	0
ENSG00000136643	HPA026531	RPS6KC1	ribosomal protein S6 kinase C1	//images.proteinatlas.org/26531/60542_A_6_6.jpg	1	1	1	1	3	Cytoplasmic	0	0.596288	0	0.99	0	0	0	0.665894	0	1	0	0	0	0.396045	0	1	0	0	0	0.0207096	0	1	0	0	0	0	0	0	0	0	0	1.26e-05	0	0.99	0	0	0	6.56e-10	0
ENSG00000136643	HPA026531	RPS6KC1	ribosomal protein S6 kinase C1	//images.proteinatlas.org/26531/60542_A_4_6.jpg	1	0.999357	1	1	3	Cytoplasmic	0	0.0373688	0	0.99	0	0	0	0.00143034	0	1	0	0	0	0.00509568	0	1	0	0	0	0.430248	0	1	0	0	0	9.21e-09	0	0	0	0	0	0	0	0.99	0	0	0	7.24e-08	0
ENSG00000136732	HPA008965	GYPC	glycophorin C (Gerbich blood group)	//images.proteinatlas.org/8965/24657_A_5_6.jpg	1	1	1	1	3	Cytoplasmic	0	0.146027	0	1	0	0	0	0.114659	0	1	0	0	0	0.000239078	0	1	0	0	0	0.0452076	0	1	0	0	1	0.998866	1	0	1	Cytoplasmic	1	0.999979	1	1	1	Cytoplasmic	0	8.94e-10	0
ENSG00000136732	HPA008965	GYPC	glycophorin C (Gerbich blood group)	//images.proteinatlas.org/8965/24657_A_6_6.jpg	1	1	1	1	3	Cytoplasmic	0	0.696843	0	1	0	0	0	0.19716	0	1	0	0	0	0.739198	0	1	0	0	0	0.0254022	0	1	0	0	1	0.998439	1	0	1	Cytoplasmic	1	0.999918	1	1	1	Cytoplasmic	0	3.87e-10	0
ENSG00000136732	HPA008965	GYPC	glycophorin C (Gerbich blood group)	//images.proteinatlas.org/8965/24657_A_4_6.jpg	1	1	1	1	3	Cytoplasmic	0	0.334572	0	1	0	0	0	4.33e-05	0	1	0	0	0	0.00323717	0	1	0	0	0	0.220126	0	1	0	0	1	0.997835	1	0	1	Cytoplasmic	1	1	1	1	1	Cytoplasmic	0	0.000134102	0
ENSG00000136826	HPA002926	KLF4	Kruppel like factor 4	//images.proteinatlas.org/2926/8748_A_5_6.jpg	1	1	1	1	1	Nuclear	0	0.16597	0	1	0	0	0	0.286358	0	1	0	0	1	1	1	1	3	Nuclear	0	0.285124	0	1	0	0	0	3.31e-09	0	0.97	0	0	1	1	1	1	2	Nuclear.Cytoplasmic	0	0	0
ENSG00000136826	HPA002926	KLF4	Kruppel like factor 4	//images.proteinatlas.org/2926/8748_A_6_6.jpg	1	1	1	1	1	Nuclear	0	0.500357	0	1	0	0	0	0.00114586	0	1	0	0	1	1	1	1	3	Nuclear	0	0.0217001	0	1	0	0	0	7.39e-09	0	0.97	0	0	1	0.999998	1	1	2	Nuclear.Cytoplasmic	0	1.17e-08	0
ENSG00000136826	HPA002926	KLF4	Kruppel like factor 4	//images.proteinatlas.org/2926/8748_A_4_6.jpg	1	1	1	1	1	Nuclear	0	0.0622105	0	1	0	0	0	0.403127	0	1	0	0	1	1	1	1	3	Nuclear	0	0.846314	0	1	0	0	0	5.96e-11	0	0.97	0	0	1	0.999872	1	1	2	Nuclear.Cytoplasmic	0	1.19e-10	0
ENSG00000136897	HPA022925	MRPL50	mitochondrial ribosomal protein L50	//images.proteinatlas.org/22925/50325_A_6_6.jpg	1	1	1	1	2	Cytoplasmic	0	0.0399182	0	0.99	0	0	0	0.000257884	0	1	0	0	0	7.45e-10	0	1	0	0	0	0.164594	0	1	0	0	0	0	0	0	0	0	1	1	1	0.99	3	Nuclear.Cytoplasmic	0	0	0
ENSG00000136897	HPA022925	MRPL50	mitochondrial ribosomal protein L50	//images.proteinatlas.org/22925/50325_A_4_6.jpg	1	1	1	1	2	Cytoplasmic	0	0.208419	0	0.99	0	0	0	0.726674	0	1	0	0	0	0.157769	0	1	0	0	0	0.359109	0	1	0	0	0	0	0	0	0	0	1	0.999736	1	0.99	3	Nuclear.Cytoplasmic	0	1.66e-06	0
ENSG00000137166	HPA007176	FOXP4	forkhead box P4	//images.proteinatlas.org/7176/19027_A_5_6.jpg	1	1	1	1	3	Nuclear	1	1	1	1	3	Nuclear	0	0.512184	0	1	0	0	0	0.263075	0	1	0	0	0	0.00302492	0	1	0	0	0	1.64e-09	0	0.02	0	0	1	0.999991	1	1	2	Cytoplasmic.Membranous	0	5.49e-08	0
ENSG00000137166	HPA007176	FOXP4	forkhead box P4	//images.proteinatlas.org/7176/19027_A_6_6.jpg	1	1	1	1	3	Nuclear	1	1	1	1	3	Nuclear	0	0.367546	0	1	0	0	0	0.00815661	0	1	0	0	0	0.0393839	0	1	0	0	0	1.24e-08	0	0.02	0	0	1	0.99999	1	1	2	Cytoplasmic.Membranous	0	1.66e-06	0
ENSG00000137166	HPA007176	FOXP4	forkhead box P4	//images.proteinatlas.org/7176/19027_A_4_6.jpg	1	1	1	1	3	Nuclear	1	1	1	1	3	Nuclear	0	0.0507644	0	1	0	0	0	0.337672	0	1	0	0	0	0.0661219	0	1	0	0	0	0	0	0.02	0	0	1	1	1	1	2	Cytoplasmic.Membranous	0	2.58e-08	0
ENSG00000137200	HPA029954	CMTR1	cap methyltransferase 1	//images.proteinatlas.org/29954/64545_A_5_6.jpg	1	1	1	0.99	3	Nuclear	1	1	1	0.95	2	Nuclear	0	0.00174905	0	0.99	0	0	0	0.0255391	0	1	0	0	0	0.061574	0	1	0	0	1	0.980701	1	0	3	Nuclear	0	9.54e-10	0	0.99	0	0	0	7.49e-08	0
ENSG00000137200	HPA029954	CMTR1	cap methyltransferase 1	//images.proteinatlas.org/29954/64545_A_6_6.jpg	1	1	1	0.99	3	Nuclear	1	1	1	0.95	2	Nuclear	0	0.296271	0	0.99	0	0	0	0.250463	0	1	0	0	0	0.29261	0	1	0	0	1	0.861464	1	0	3	Nuclear	0	2.68e-10	0	0.99	0	0	0	8.94e-11	0
ENSG00000137200	HPA029954	CMTR1	cap methyltransferase 1	//images.proteinatlas.org/29954/64545_A_4_6.jpg	1	0.999998	1	0.99	3	Nuclear	1	1	1	0.95	2	Nuclear	0	0.0108893	0	0.99	0	0	0	0.6651	0	1	0	0	0	0.257274	0	1	0	0	1	0.934482	1	0	3	Nuclear	0	1.07e-09	0	0.99	0	0	0	5.41e-06	0
ENSG00000137200	HPA029979	CMTR1	cap methyltransferase 1	//images.proteinatlas.org/29979/68100_A_6_6.jpg	1	1	1	0.99	2	Nuclear	1	1	1	0.94	2	Nuclear	0	0.261739	0	0.99	0	0	0	7.38e-07	0	1	0	0	0	0.000285772	0	1	0	0	1	0.999998	1	0	3	Nuclear	0	3.58e-09	0	0.99	0	0	0	1.5e-07	0
ENSG00000137200	HPA029979	CMTR1	cap methyltransferase 1	//images.proteinatlas.org/29979/68100_A_4_6.jpg	1	1	1	0.99	2	Nuclear	1	1	1	0.94	2	Nuclear	0	0.0258495	0	0.99	0	0	0	0.0694353	0	1	0	0	0	0.0925918	0	1	0	0	1	0.990314	1	0	3	Nuclear	0	6.35e-09	0	0.99	0	0	0	1.61e-08	0
ENSG00000137200	HPA029980	CMTR1	cap methyltransferase 1	//images.proteinatlas.org/29980/64515_A_6_6.jpg	1	0.999993	1	0.99	2	Nuclear	1	1	1	0.94	2	Nuclear	0	0.00231832	0	0.99	0	0	0	0.0259428	0	1	0	0	0	0.0872744	0	1	0	0	1	0.998258	1	0	3	Nuclear	0	1.07e-07	0	0.99	0	0	0	2.59e-07	0
ENSG00000137200	HPA029980	CMTR1	cap methyltransferase 1	//images.proteinatlas.org/29980/64515_A_4_6.jpg	1	1	1	0.99	2	Nuclear	1	1	1	0.94	2	Nuclear	0	0.716975	0	0.99	0	0	0	0.467642	0	1	0	0	0	0.201299	0	1	0	0	1	0.982798	1	0	3	Nuclear	0	5.96e-11	0	0.99	0	0	0	2.03e-05	0
ENSG00000137411	HPA070267	VARS2	valyl-tRNA synthetase 2, mitochondrial	//images.proteinatlas.org/70267/154911_A_5_6.jpg	1	0.592733	1	0	3	Nuclear.Cytoplasmic.Membranous	0	0.732396	0	0	0	0	0	1	1	0.01	0	0	0	1	1	0.07	0	0	0	1	1	0.01	0	0	1	0.000293071	0	0	2	Cytoplasmic.Membranous	1	1	1	0	2	Cytoplasmic.Membranous	0	1.12e-06	0
ENSG00000137411	HPA070267	VARS2	valyl-tRNA synthetase 2, mitochondrial	//images.proteinatlas.org/70267/154911_A_6_6.jpg	1	0.52024	1	0	3	Nuclear.Cytoplasmic.Membranous	0	0.363464	0	0	0	0	0	0.999814	1	0.01	0	0	0	0.998682	1	0.07	0	0	0	1	1	0.01	0	0	1	0.00940594	0	0	2	Cytoplasmic.Membranous	1	0.999984	1	0	2	Cytoplasmic.Membranous	0	1.74e-07	0
ENSG00000137411	HPA070267	VARS2	valyl-tRNA synthetase 2, mitochondrial	//images.proteinatlas.org/70267/154911_A_4_6.jpg	1	1	1	0	3	Nuclear.Cytoplasmic.Membranous	0	1	1	0	0	0	0	1	1	0.01	0	0	0	1	1	0.06	0	0	0	0.999082	1	0.01	0	0	1	0	0	0	2	Cytoplasmic.Membranous	1	0.999909	1	0	2	Cytoplasmic.Membranous	0	0.000249379	0
ENSG00000137547	HPA044425	MRPL15	mitochondrial ribosomal protein L15	//images.proteinatlas.org/44425/102610_A_6_6.jpg	1	1	1	0.4	2	Cytoplasmic	1	1	1	0.15	1	Cytoplasmic	1	1	1	0.4	2	Cytoplasmic	1	1	1	0.8	2	Cytoplasmic	1	1	1	0.45	3	Cytoplasmic	0	0	0	0	0	0	1	0.999999	1	0.23	1	Cytoplasmic	0	4.41e-07	0
ENSG00000137547	HPA044425	MRPL15	mitochondrial ribosomal protein L15	//images.proteinatlas.org/44425/102610_A_4_6.jpg	1	1	1	0.4	2	Cytoplasmic	1	1	1	0.15	1	Cytoplasmic	1	1	1	0.4	2	Cytoplasmic	1	1	1	0.8	2	Cytoplasmic	1	1	1	0.45	3	Cytoplasmic	0	0	0	0	0	0	1	0.999945	1	0.22	1	Cytoplasmic	0	2.26e-09	0
ENSG00000138738	HPA051406	PRDM5	PR/SET domain 5	//images.proteinatlas.org/51406/120810_A_6_6.jpg	1	0.999991	1	0	3	Nuclear	1	1	1	0.05	3	Nuclear	0	0.179218	0	0.23	0	0	1	1	1	0.59	2	Cytoplasmic	0	0.0225954	0	0.2	0	0	1	0.997571	1	0	3	Nuclear	1	0.999938	1	0	2	Cytoplasmic	1	0.999983	1
ENSG00000138738	HPA051406	PRDM5	PR/SET domain 5	//images.proteinatlas.org/51406/120810_A_4_6.jpg	1	1	1	0	3	Nuclear	1	1	1	0.05	3	Nuclear	0	0.134143	0	0.23	0	0	1	1	1	0.58	2	Cytoplasmic	0	0.0418485	0	0.2	0	0	1	1	1	0	3	Nuclear	1	1	1	0	2	Cytoplasmic	1	1	1
ENSG00000138778	HPA042294	CENPE	centromere protein E	//images.proteinatlas.org/42294/167979_A_5_6.jpg	1	1	1	0.8	3	Nuclear	1	1	1	0.21	3	Nuclear	0	0.180663	0	0.57	0	0	0	0.00405	0	0.89	0	0	0	1.17e-06	0	0.75	0	0	1	0.99827	1	0	2	Nuclear	1	1	1	0.63	2	Nuclear	1	1	1
ENSG00000138778	HPA042294	CENPE	centromere protein E	//images.proteinatlas.org/42294/167979_A_6_6.jpg	1	1	1	0.79	3	Nuclear	1	1	1	0.21	3	Nuclear	0	0.265612	0	0.57	0	0	0	0.50615	0	0.88	0	0	0	0.0902198	0	0.74	0	0	1	0.999464	1	0	2	Nuclear	1	1	1	0.61	2	Nuclear	1	1	1
ENSG00000139112	HPA051386	GABARAPL1	GABA type A receptor associated protein like 1	//images.proteinatlas.org/51386/120862_A_6_6.jpg	0	2.36e-06	0	0	0	0	0	0.0097304	0	0.05	0	0	1	1	1	0.23	3	Membranous	1	1	1	0.59	3	Membranous	1	1	1	0.2	2	Membranous	0	0	0	0	0	0	1	0.999995	1	0	3	Cytoplasmic.Membranous	1	0.999995	1
ENSG00000139112	HPA051386	GABARAPL1	GABA type A receptor associated protein like 1	//images.proteinatlas.org/51386/120862_A_4_6.jpg	0	7.14e-05	0	0	0	0	0	0.068365	0	0.05	0	0	1	1	1	0.23	3	Membranous	1	1	1	0.59	3	Membranous	1	1	1	0.2	2	Membranous	0	0	0	0	0	0	1	1	1	0	3	Cytoplasmic.Membranous	1	0.999996	1
ENSG00000139146	HPA057585	SINHCAF	SIN3-HDAC complex associated factor	//images.proteinatlas.org/57585/163806_A_5_6.jpg	0	0.866205	1	0	0	0	0	0.999786	1	0.02	0	0	0	0.99998	1	0.11	0	0	0	0.999706	1	0.39	0	0	0	0.999999	1	0.1	0	0	1	1.73e-08	0	0	2	Cytoplasmic	0	0.960765	1	0	0	0	0	3.05e-07	0
ENSG00000139146	HPA057585	SINHCAF	SIN3-HDAC complex associated factor	//images.proteinatlas.org/57585/163806_A_6_6.jpg	0	0.448266	1	0	0	0	0	7.22e-05	0	0.02	0	0	0	0.970091	1	0.11	0	0	0	0.000367492	0	0.38	0	0	0	0.240699	0	0.1	0	0	1	6.56e-07	0	0	2	Cytoplasmic	0	0.0991894	0	0	0	0	0	0.188375	0
ENSG00000139163	HPA029407	ETNK1	ethanolamine kinase 1	//images.proteinatlas.org/29407/63429_A_6_6.jpg	0	3.01e-06	0	0.99	0	0	0	0.1478	0	0.98	0	0	1	1	1	0.99	3	Cytoplasmic.Membranous	0	0.482837	0	1	0	0	0	0.14595	0	1	0	0	0	1.08e-07	0	0	0	0	0	8.68e-07	0	0.99	0	0	0	3.58e-05	0
ENSG00000139291	HPA016830	TMEM19	transmembrane protein 19	//images.proteinatlas.org/16830/39049_A_6_6.jpg	1	1	1	1	3	Nuclear	0	0.526378	0	1	0	0	0	0.259957	0	1	0	0	0	0.238355	0	1	0	0	1	1	1	1	2	Cytoplasmic.Membranous	0	0	0	0	0	0	1	1	1	0.99	3	Cytoplasmic.Membranous	0	1.23e-07	0
ENSG00000139291	HPA016830	TMEM19	transmembrane protein 19	//images.proteinatlas.org/16830/39049_A_4_6.jpg	1	1	1	1	3	Nuclear	0	0.18177	0	1	0	0	0	0.269133	0	1	0	0	0	0.918838	1	1	0	0	1	1	1	1	2	Cytoplasmic.Membranous	0	2.09e-10	0	0	0	0	1	0.999801	1	0.99	3	Cytoplasmic.Membranous	0	1.61e-06	0
ENSG00000139567	HPA007041	ACVRL1	activin A receptor like type 1	//images.proteinatlas.org/7041/21213_A_5_6.jpg	0	0.000676042	0	1	0	0	0	0.0154379	0	1	0	0	0	0.364468	0	1	0	0	1	1	1	1	3	Nuclear	1	1	1	1	3	Nuclear	0	6.79e-09	0	0.06	0	0	1	1	1	1	1	Cytoplasmic.Membranous	0	0.00175766	0
ENSG00000139567	HPA007041	ACVRL1	activin A receptor like type 1	//images.proteinatlas.org/7041/21213_A_6_6.jpg	0	0.00505322	0	1	0	0	0	0.236819	0	1	0	0	0	0.628491	0	1	0	0	1	1	1	1	3	Nuclear	1	1	1	1	3	Nuclear	0	0	0	0.06	0	0	1	1	1	1	1	Cytoplasmic.Membranous	0	2.98e-11	0
ENSG00000139567	HPA007041	ACVRL1	activin A receptor like type 1	//images.proteinatlas.org/7041/21213_A_4_6.jpg	0	7.52e-05	0	1	0	0	0	0.079886	0	1	0	0	0	0.231408	0	1	0	0	1	1	1	1	3	Nuclear	1	1	1	1	3	Nuclear	0	1.75e-08	0	0.05	0	0	1	1	1	1	1	Cytoplasmic.Membranous	0	3.25e-09	0
ENSG00000139908	HPA077103	TSSK4	testis specific serine kinase 4	//images.proteinatlas.org/77103/165752_A_5_6.jpg	0	1.12e-07	0	0	0	0	0	0.0164155	0	0	0	0	0	0.999974	1	0	0	0	1	1	1	0	2	Cytoplasmic	0	1	1	0	0	0	0	0	0	0	0	0	0	0.00164305	0	0	0	0	0	0	0
ENSG00000139908	HPA077103	TSSK4	testis specific serine kinase 4	//images.proteinatlas.org/77103/165752_A_6_6.jpg	0	5.91e-06	0	0	0	0	0	0.995172	1	0	0	0	0	0.542515	0	0	0	0	1	0.999321	1	0	2	Cytoplasmic	0	0.995282	1	0	0	0	0	0.718309	0	0	0	0	0	0.969329	1	0	0	0	0	0.363149	0
ENSG00000140044	HPA059511	JDP2	Jun dimerization protein 2	//images.proteinatlas.org/59511/133427_A_5_6.jpg	1	0.0237522	0	0	2	Nuclear	0	0.523516	0	0.01	0	0	0	1	1	0.09	0	0	0	0.975639	1	0.34	0	0	0	0.99995	1	0.09	0	0	1	0.0005425	0	0	2	Nuclear	1	0.978544	1	0	3	Nuclear	0	4.4e-08	0
ENSG00000140044	HPA059511	JDP2	Jun dimerization protein 2	//images.proteinatlas.org/59511/133427_A_6_6.jpg	1	0.999812	1	0	2	Nuclear	0	0.998399	1	0.01	0	0	0	0.38134	0	0.09	0	0	0	0.986438	1	0.34	0	0	0	1	1	0.09	0	0	1	0.000169559	0	0	2	Nuclear	1	1	1	0	3	Nuclear	0	0.690519	0
ENSG00000140157	HPA067160	NIPA2	non imprinted in Prader-Willi/Angelman syndrome 2	//images.proteinatlas.org/67160/153978_A_5_6.jpg	1	0.716623	1	0	2	Cytoplasmic.Membranous	1	0.000341178	0	0	1	Cytoplasmic	1	0.996366	1	0.02	1	Cytoplasmic.Membranous	1	0.854197	0	0.14	1	Cytoplasmic.Membranous	1	0.999784	1	0.03	2	Cytoplasmic.Membranous	0	0.846599	1	0	0	0	1	0.583333	0	0	1	Cytoplasmic.Membranous	0	0	0
ENSG00000140157	HPA067160	NIPA2	non imprinted in Prader-Willi/Angelman syndrome 2	//images.proteinatlas.org/67160/153978_A_6_6.jpg	1	0.00260009	0	0	2	Cytoplasmic.Membranous	1	4.22e-05	0	0	1	Cytoplasmic	1	0.776217	0	0.02	1	Cytoplasmic.Membranous	1	0.999981	1	0.14	1	Cytoplasmic.Membranous	1	0.999879	1	0.03	2	Cytoplasmic.Membranous	0	0.0119726	0	0	0	0	1	0.928859	1	0	1	Cytoplasmic.Membranous	0	2.28e-08	0
ENSG00000140157	HPA067160	NIPA2	non imprinted in Prader-Willi/Angelman syndrome 2	//images.proteinatlas.org/67160/153978_A_4_6.jpg	1	0.000206205	0	0	2	Cytoplasmic.Membranous	1	0.232726	0	0	1	Cytoplasmic	1	0.991562	1	0.02	1	Cytoplasmic.Membranous	1	0.999044	1	0.13	1	Cytoplasmic.Membranous	1	1	1	0.03	2	Cytoplasmic.Membranous	0	7.45e-10	0	0	0	0	1	0.000585136	0	0	1	Cytoplasmic.Membranous	0	1.88e-08	0
ENSG00000140395	HPA039932	WDR61	WD repeat domain 61	//images.proteinatlas.org/39932/96271_A_6_6.jpg	1	1	1	0.97	3	Nuclear	1	1	1	0.3	2	Nuclear.Cytoplasmic.Membranous	1	1	1	0.69	3	Nuclear.Cytoplasmic.Membranous	1	1	1	0.96	2	Nuclear.Cytoplasmic.Membranous	1	1	1	0.95	2	Cytoplasmic.Membranous	1	0.982762	1	0	1	Nuclear.Cytoplasmic.Membranous	1	1	1	0.85	2	Nuclear.Cytoplasmic.Membranous	0	1.49e-06	0
ENSG00000140395	HPA039932	WDR61	WD repeat domain 61	//images.proteinatlas.org/39932/96271_A_4_6.jpg	1	0.999999	1	0.96	3	Nuclear	1	1	1	0.3	2	Nuclear.Cytoplasmic.Membranous	1	1	1	0.69	3	Nuclear.Cytoplasmic.Membranous	1	1	1	0.96	2	Nuclear.Cytoplasmic.Membranous	1	1	1	0.94	2	Cytoplasmic.Membranous	1	0.993324	1	0	1	Nuclear.Cytoplasmic.Membranous	1	1	1	0.84	2	Nuclear.Cytoplasmic.Membranous	0	5.52e-07	0
ENSG00000140395	HPA040065	WDR61	WD repeat domain 61	//images.proteinatlas.org/40065/96284_A_6_6.jpg	1	0.999997	1	0.96	3	Nuclear	1	1	1	0.3	2	Nuclear.Cytoplasmic.Membranous	1	1	1	0.69	3	Nuclear.Cytoplasmic.Membranous	1	1	1	0.95	3	Nuclear.Cytoplasmic.Membranous	1	1	1	0.94	2	Cytoplasmic.Membranous	1	0.998352	1	0	1	Nuclear.Cytoplasmic.Membranous	1	0.999914	1	0.84	2	Nuclear.Cytoplasmic.Membranous	0	5.23e-07	0
ENSG00000140395	HPA040065	WDR61	WD repeat domain 61	//images.proteinatlas.org/40065/96284_A_4_6.jpg	1	0.999999	1	0.96	3	Nuclear	1	1	1	0.29	2	Nuclear.Cytoplasmic.Membranous	1	1	1	0.69	3	Nuclear.Cytoplasmic.Membranous	1	1	1	0.94	3	Nuclear.Cytoplasmic.Membranous	1	1	1	0.94	2	Cytoplasmic.Membranous	1	0.989667	1	0	1	Nuclear.Cytoplasmic.Membranous	1	1	1	0.84	2	Nuclear.Cytoplasmic.Membranous	0	2.02e-07	0
ENSG00000142273	CAB008087	CBLC	Cbl proto-oncogene C	//images.proteinatlas.org/8087/20530_A_4_6.jpg	1	1	1	1	3	Cytoplasmic	1	1	1	1	2	Cytoplasmic	0	0.0495473	0	1	0	0	0	0.402972	0	1	0	0	0	0.00102279	0	1	0	0	0	1.79e-09	0	0.99	0	0	1	0.999705	1	1	3	Cytoplasmic	0	0	0
ENSG00000142273	CAB008087	CBLC	Cbl proto-oncogene C	//images.proteinatlas.org/8087/20530_A_5_6.jpg	1	1	1	1	3	Cytoplasmic	1	1	1	1	2	Cytoplasmic	0	0.0399309	0	1	0	0	0	0.472129	0	1	0	0	0	0.184221	0	1	0	0	0	9.65e-08	0	0.99	0	0	1	0.999391	1	1	3	Cytoplasmic	0	8.81e-07	0
ENSG00000142273	CAB008087	CBLC	Cbl proto-oncogene C	//images.proteinatlas.org/8087/20530_A_6_6.jpg	1	1	1	1	3	Cytoplasmic	1	1	1	1	2	Cytoplasmic	0	0.121735	0	1	0	0	0	0.542953	0	1	0	0	0	0.19147	0	1	0	0	0	2.35e-08	0	0.99	0	0	1	0.999995	1	1	3	Cytoplasmic	0	8.56e-06	0
ENSG00000142687	HPA072692	KIAA0319L	KIAA0319 like	//images.proteinatlas.org/72692/166451_A_5_6.jpg	0	0.999667	1	0	0	0	1	1	1	0	2	Cytoplasmic	1	0.999152	1	0	2	Cytoplasmic	0	0.990493	1	0.02	0	0	0	1	1	0	0	0	1	1.38e-06	0	0	2	Cytoplasmic	0	0.290063	0	0	0	0	0	3.49e-09	0
ENSG00000142687	HPA072692	KIAA0319L	KIAA0319 like	//images.proteinatlas.org/72692/166451_A_6_6.jpg	0	0.810591	1	0	0	0	1	0.195626	0	0	2	Cytoplasmic	1	0.00359188	0	0	2	Cytoplasmic	0	0.999474	1	0.02	0	0	0	0.0389058	0	0	0	0	1	6.15e-07	0	0	2	Cytoplasmic	0	1	1	0	0	0	0	5.96e-10	0
ENSG00000142687	HPA072692	KIAA0319L	KIAA0319 like	//images.proteinatlas.org/72692/166451_A_4_6.jpg	0	2.34e-05	0	0	0	0	1	0.00314556	0	0	2	Cytoplasmic	1	0.98478	1	0	2	Cytoplasmic	0	0.000952763	0	0.02	0	0	0	0.999919	1	0	0	0	1	8.02e-06	0	0	2	Cytoplasmic	0	3.99e-07	0	0	0	0	0	2.34e-06	0
ENSG00000143093	HPA060302	STRIP1	striatin interacting protein 1	//images.proteinatlas.org/60302/137332_A_5_6.jpg	1	0.0328081	0	0	2	Cytoplasmic	0	0.0379106	0	0.01	0	0	0	0.999178	1	0.08	0	0	0	0.997665	1	0.32	0	0	1	1	1	0.08	1	Cytoplasmic	0	0	0	0	0	0	0	8.33e-06	0	0	0	0	0	2.64e-05	0
ENSG00000143093	HPA060302	STRIP1	striatin interacting protein 1	//images.proteinatlas.org/60302/137332_A_6_6.jpg	1	0.201203	1	0	2	Cytoplasmic	0	0.736602	0	0.01	0	0	0	0.999575	1	0.08	0	0	0	0.999998	1	0.31	0	0	1	0.963788	1	0.08	1	Cytoplasmic	0	4.39e-05	0	0	0	0	0	0.115869	0	0	0	0	0	0.00710291	0
ENSG00000143093	HPA060302	STRIP1	striatin interacting protein 1	//images.proteinatlas.org/60302/137332_A_4_6.jpg	1	0.00551319	0	0	2	Cytoplasmic	0	0.999961	1	0.01	0	0	0	0.999977	1	0.08	0	0	0	0.999999	1	0.31	0	0	1	1	1	0.08	1	Cytoplasmic	0	0	0	0	0	0	0	0.0522973	0	0	0	0	0	3.28e-10	0
ENSG00000143157	HPA031630	POGK	pogo transposable element derived with KRAB domain	//images.proteinatlas.org/31630/66707_A_5_6.jpg	0	1.15e-05	0	0.99	0	0	0	0.0312404	0	0.83	0	0	0	0.497635	0	0.99	0	0	0	0.863596	0	0.99	0	0	0	0.41161	0	0.99	0	0	1	0.908256	1	0	3	Nuclear	0	1.53e-07	0	0.99	0	0	1	0.999997	1
ENSG00000143157	HPA031630	POGK	pogo transposable element derived with KRAB domain	//images.proteinatlas.org/31630/66707_A_6_6.jpg	0	3.08e-06	0	0.99	0	0	0	4.2e-07	0	0.82	0	0	0	0.0322042	0	0.99	0	0	0	0.0476768	0	0.99	0	0	0	0.0777789	0	0.99	0	0	1	0.999664	1	0	3	Nuclear	0	8.61e-08	0	0.99	0	0	1	1	1
ENSG00000143157	HPA031630	POGK	pogo transposable element derived with KRAB domain	//images.proteinatlas.org/31630/66707_A_4_6.jpg	0	8.96e-07	0	0.99	0	0	0	0.0149621	0	0.82	0	0	0	0.533688	0	0.99	0	0	0	0.00621925	0	0.99	0	0	0	0.05754	0	0.99	0	0	1	0.991273	1	0	3	Nuclear	0	5.75e-09	0	0.99	0	0	1	0.999999	1
ENSG00000143498	HPA054334	TAF1A	TATA-box binding protein associated factor, RNA polymerase I subunit A	//images.proteinatlas.org/54334/126991_A_6_6.jpg	1	0.91844	1	0	3	Nuclear	1	0.852314	1	0.03	2	Nuclear	1	0.324227	0	0.18	1	Nuclear	0	0.983741	1	0.49	0	0	0	0.998898	1	0.15	0	0	0	0.0126278	0	0	0	0	1	0.999984	1	0	2	Nuclear	0	8.97e-05	0
ENSG00000143498	HPA054334	TAF1A	TATA-box binding protein associated factor, RNA polymerase I subunit A	//images.proteinatlas.org/54334/126991_A_4_6.jpg	1	1	1	0	3	Nuclear	1	0.999992	1	0.03	2	Nuclear	1	0.681394	0	0.18	1	Nuclear	0	0.230019	0	0.49	0	0	0	0.0110141	0	0.15	0	0	0	2.98e-11	0	0	0	0	1	0.0089895	0	0	2	Nuclear	0	1.15e-06	0
ENSG00000143553	HPA046974	SNAPIN	SNAP associated protein	//images.proteinatlas.org/46974/105950_A_6_6.jpg	0	2.22e-06	0	0.07	0	0	0	1.52e-09	0	0.1	0	0	0	0.046822	0	0.31	0	0	0	0.558771	0	0.71	0	0	0	0.0384937	0	0.3	0	0	1	0.986561	1	0	3	Cytoplasmic.Membranous	1	1	1	0.01	3	Cytoplasmic.Membranous	0	1.15e-07	0
ENSG00000143553	HPA046974	SNAPIN	SNAP associated protein	//images.proteinatlas.org/46974/105950_A_4_6.jpg	0	2.97e-06	0	0.06	0	0	0	0.0929346	0	0.1	0	0	0	6.81e-05	0	0.31	0	0	0	0.571738	0	0.71	0	0	0	0.068003	0	0.3	0	0	1	0.98565	1	0	3	Cytoplasmic.Membranous	1	0.999973	1	0	3	Cytoplasmic.Membranous	0	4.44e-06	0
ENSG00000143554	HPA067508	SLC27A3	solute carrier family 27 member 3	//images.proteinatlas.org/67508/167510_A_5_6.jpg	0	0.000120129	0	0	0	0	0	0.00476496	0	0	0	0	0	0.983115	1	0.02	0	0	0	0.999984	1	0.12	0	0	1	0.999999	1	0.03	3	Cytoplasmic	1	0.330892	0	0	3	Cytoplasmic	0	0.999998	1	0	0	0	0	0.0492252	0
ENSG00000143554	HPA067508	SLC27A3	solute carrier family 27 member 3	//images.proteinatlas.org/67508/167510_A_6_6.jpg	0	0.00452573	0	0	0	0	0	0.99962	1	0	0	0	0	0.887151	1	0.02	0	0	0	0.998676	1	0.12	0	0	1	0.999992	1	0.03	3	Cytoplasmic	1	0.0442153	0	0	3	Cytoplasmic	0	0.864866	0	0	0	0	0	0.000359333	0
ENSG00000143575	HPA055141	HAX1	HCLS1 associated protein X-1	//images.proteinatlas.org/55141/124877_A_6_6.jpg	1	3.4e-06	0	0	2	Cytoplasmic.Membranous	0	0.162052	0	0.03	0	0	0	1	1	0.16	0	0	0	0.999789	1	0.48	0	0	0	0.534725	0	0.14	0	0	0	2.83e-05	0	0	0	0	0	7.03e-08	0	0	0	0	0	2.09e-10	0
ENSG00000143575	HPA055141	HAX1	HCLS1 associated protein X-1	//images.proteinatlas.org/55141/124877_A_4_6.jpg	1	0.00291092	0	0	2	Cytoplasmic.Membranous	0	0.00761545	0	0.03	0	0	0	0.97893	1	0.16	0	0	0	0.999883	1	0.48	0	0	0	0.995685	1	0.14	0	0	0	6.85e-10	0	0	0	0	0	0.923838	1	0	0	0	0	1.23e-07	0
ENSG00000143595	HPA065947	AQP10	aquaporin 10	//images.proteinatlas.org/65947/154828_A_5_6.jpg	0	0.999975	1	0	0	0	0	0.999997	1	0	0	0	0	1	1	0.04	0	0	1	1	1	0.19	3	Nuclear.Cytoplasmic	1	0.999229	1	0.04	3	Nuclear.Cytoplasmic	0	7.64e-08	0	0	0	0	0	0.81955	0	0	0	0	0	0	0
ENSG00000143595	HPA065947	AQP10	aquaporin 10	//images.proteinatlas.org/65947/154828_A_6_6.jpg	0	1.88e-07	0	0	0	0	0	7.12e-06	0	0	0	0	0	0.948137	1	0.04	0	0	1	0.994801	1	0.18	3	Nuclear.Cytoplasmic	1	1	1	0.04	3	Nuclear.Cytoplasmic	0	0.000124072	0	0	0	0	0	0.382076	0	0	0	0	0	2.53e-07	0
ENSG00000143595	HPA065947	AQP10	aquaporin 10	//images.proteinatlas.org/65947/154828_A_4_6.jpg	0	0.164444	1	0	0	0	0	0.999082	1	0	0	0	0	0.998359	1	0.04	0	0	1	0.975696	1	0.18	3	Nuclear.Cytoplasmic	1	0.999817	1	0.04	3	Nuclear.Cytoplasmic	0	0.0104126	0	0	0	0	0	0.000187886	0	0	0	0	0	9.53e-08	0
ENSG00000143624	HPA074391	INTS3	integrator complex subunit 3	//images.proteinatlas.org/74391/163811_A_5_6.jpg	1	0.979804	1	0	3	Nuclear	1	0.0387421	0	0	3	Nuclear	0	1	1	0	0	0	0	0.992797	1	0	0	0	0	1	1	0	0	0	1	0	0	0	1	Nuclear	1	0.99956	1	0	2	Nuclear	0	0	0
ENSG00000143624	HPA074391	INTS3	integrator complex subunit 3	//images.proteinatlas.org/74391/163811_A_6_6.jpg	1	0.750863	1	0	3	Nuclear	1	0.955536	1	0	3	Nuclear	0	0.800125	0	0	0	0	0	1	1	0	0	0	0	0.999999	1	0	0	0	1	0.00654152	0	0	1	Nuclear	1	0.95754	1	0	2	Nuclear	0	0.000461362	0
ENSG00000143815	HPA049840	LBR	lamin B receptor	//images.proteinatlas.org/49840/111393_A_6_6.jpg	1	1	1	0.01	3	Nuclear.Membranous	1	1	1	0.06	3	Nuclear.Membranous	0	0.0270698	0	0.26	0	0	0	4.43e-07	0	0.63	0	0	0	0.0854996	0	0.24	0	0	0	0	0	0	0	0	0	8.94e-11	0	0	0	0	0	3.49e-09	0
ENSG00000143815	HPA049840	LBR	lamin B receptor	//images.proteinatlas.org/49840/111393_A_4_6.jpg	1	1	1	0.01	3	Nuclear.Membranous	1	1	1	0.06	3	Nuclear.Membranous	0	0.828605	0	0.26	0	0	0	0.960191	1	0.62	0	0	0	0.0960365	0	0.23	0	0	0	0	0	0	0	0	0	2.47e-06	0	0	0	0	0	8.99e-08	0
ENSG00000144366	HPA020587	GULP1	GULP, engulfment adaptor PTB domain containing 1	//images.proteinatlas.org/20587/50061_A_5_6.jpg	0	1.65e-05	0	1	0	0	1	1	1	1	1	Cytoplasmic	1	1	1	1	3	Cytoplasmic	1	1	1	1	3	Cytoplasmic	1	1	1	1	2	Cytoplasmic	1	0.886596	1	0	1	Cytoplasmic	1	1	1	0.99	1	Cytoplasmic	0	5.36e-10	0
ENSG00000144366	HPA020587	GULP1	GULP, engulfment adaptor PTB domain containing 1	//images.proteinatlas.org/20587/50061_A_6_6.jpg	0	0.00060541	0	1	0	0	1	1	1	1	1	Cytoplasmic	1	1	1	1	3	Cytoplasmic	1	1	1	1	3	Cytoplasmic	1	1	1	1	2	Cytoplasmic	1	0.967549	1	0	1	Cytoplasmic	1	0.999986	1	0.99	1	Cytoplasmic	0	4.42e-07	0
ENSG00000144366	HPA020587	GULP1	GULP, engulfment adaptor PTB domain containing 1	//images.proteinatlas.org/20587/50061_A_4_6.jpg	0	0.000148597	0	1	0	0	1	1	1	1	1	Cytoplasmic	1	1	1	1	3	Cytoplasmic	1	1	1	1	3	Cytoplasmic	1	1	1	1	2	Cytoplasmic	1	0.959933	1	0	1	Cytoplasmic	1	0.999812	1	0.99	1	Cytoplasmic	0	0	0
ENSG00000144554	CAB016117	FANCD2	Fanconi anemia complementation group D2	//images.proteinatlas.org/16117/159931_A_5_6.jpg	1	1	1	1	3	Nuclear	1	1	1	1	3	Nuclear	1	1	1	1	3	Nuclear	0	0.461833	0	1	0	0	0	0.0613174	0	1	0	0	0	1.79e-10	0	0.99	0	0	1	0.999989	1	1	2	Nuclear	0	4.47e-06	0
ENSG00000144554	CAB016117	FANCD2	Fanconi anemia complementation group D2	//images.proteinatlas.org/16117/159931_A_6_6.jpg	1	1	1	1	3	Nuclear	1	1	1	1	3	Nuclear	1	1	1	1	3	Nuclear	0	0.919869	1	1	0	0	0	0.381349	0	1	0	0	0	1.79e-10	0	0.99	0	0	1	0.999861	1	1	2	Nuclear	0	6e-06	0
ENSG00000144747	HPA008729	TMF1	TATA element modulatory factor 1	//images.proteinatlas.org/8729/23724_A_5_6.jpg	0	1.28e-06	0	1	0	0	0	0.022496	0	1	0	0	1	1	1	1	3	Cytoplasmic	1	1	1	1	3	Cytoplasmic	1	1	1	1	3	Cytoplasmic	0	0	0	0	0	0	1	0.999914	1	1	3	Cytoplasmic	0	3.33e-07	0
ENSG00000144747	HPA008729	TMF1	TATA element modulatory factor 1	//images.proteinatlas.org/8729/23724_A_6_6.jpg	0	0.000127274	0	1	0	0	0	0.0749094	0	1	0	0	1	1	1	1	3	Cytoplasmic	1	1	1	1	3	Cytoplasmic	1	1	1	1	3	Cytoplasmic	0	4.34e-08	0	0	0	0	1	0.999826	1	1	3	Cytoplasmic	0	5.93e-08	0
ENSG00000144747	HPA008729	TMF1	TATA element modulatory factor 1	//images.proteinatlas.org/8729/23724_A_4_6.jpg	0	6.01e-05	0	1	0	0	0	0.00572402	0	1	0	0	1	1	1	1	3	Cytoplasmic	1	1	1	1	3	Cytoplasmic	1	1	1	1	3	Cytoplasmic	0	6.02e-09	0	0	0	0	1	0.999994	1	1	3	Cytoplasmic	0	6.27e-06	0
ENSG00000144749	HPA011846	LRIG1	leucine rich repeats and immunoglobulin like domains 1	//images.proteinatlas.org/11846/31149_A_6_6.jpg	0	3.94e-07	0	1	0	0	0	0.103685	0	1	0	0	0	0.131867	0	1	0	0	0	0.246783	0	1	0	0	0	0.00234908	0	1	0	0	1	0.998399	1	0	3	Cytoplasmic	1	1	1	1	2	Cytoplasmic	0	1.74e-06	0
ENSG00000144749	HPA011846	LRIG1	leucine rich repeats and immunoglobulin like domains 1	//images.proteinatlas.org/11846/31149_A_4_6.jpg	0	2.76e-05	0	1	0	0	0	0.0109351	0	1	0	0	0	0.00449709	0	1	0	0	0	0.757226	0	1	0	0	0	0.232578	0	1	0	0	1	0.996791	1	0	3	Cytoplasmic	1	0.999316	1	1	2	Cytoplasmic	0	8e-05	0
ENSG00000145022	HPA007342	TCTA	T cell leukemia translocation altered	//images.proteinatlas.org/7342/20409_A_5_6.jpg	0	3.08e-05	0	1	0	0	0	0.0250684	0	1	0	0	0	0.0173433	0	1	0	0	0	0.257255	0	1	0	0	0	0.17178	0	1	0	0	1	0.999527	1	0.01	3	Nuclear.Cytoplasmic.Membranous	1	0.999999	1	1	3	Nuclear.Cytoplasmic.Membranous	1	0.999996	1
ENSG00000145022	HPA007342	TCTA	T cell leukemia translocation altered	//images.proteinatlas.org/7342/20409_A_6_6.jpg	0	3.62e-07	0	1	0	0	0	0.00344006	0	1	0	0	0	0.0816847	0	1	0	0	0	0.458851	0	1	0	0	0	0.0843042	0	1	0	0	1	0.999842	1	0.01	3	Nuclear.Cytoplasmic.Membranous	1	0.999971	1	1	3	Nuclear.Cytoplasmic.Membranous	1	0.999993	1
ENSG00000145022	HPA007342	TCTA	T cell leukemia translocation altered	//images.proteinatlas.org/7342/20409_A_4_6.jpg	0	1.07e-05	0	1	0	0	0	4.47e-05	0	1	0	0	0	0.151632	0	1	0	0	0	0.260971	0	1	0	0	0	0.128328	0	1	0	0	1	0.991652	1	0.01	3	Nuclear.Cytoplasmic.Membranous	1	0.999971	1	1	3	Nuclear.Cytoplasmic.Membranous	1	0.999996	1
ENSG00000145220	HPA035881	LYAR	Ly1 antibody reactive	//images.proteinatlas.org/35881/166132_A_5_6.jpg	0	2.34e-05	0	0.99	0	0	0	0.0108563	0	0.57	0	0	1	1	1	0.95	1	Nuclear	1	1	1	0.99	3	Nuclear	0	0.172701	0	0.99	0	0	0	0	0	0	0	0	0	4.84e-05	0	0.99	0	0	0	1.7e-09	0
ENSG00000145220	HPA035881	LYAR	Ly1 antibody reactive	//images.proteinatlas.org/35881/166132_A_6_6.jpg	0	3.08e-08	0	0.99	0	0	0	0.224948	0	0.56	0	0	1	1	1	0.95	1	Nuclear	1	1	1	0.99	3	Nuclear	0	0.109938	0	0.99	0	0	0	0	0	0	0	0	0	1.37e-09	0	0.99	0	0	0	0	0
ENSG00000145386	CAB000114	CCNA2	cyclin A2	//images.proteinatlas.org/114/162272_A_4_6.jpg	1	0.999997	1	1	3	Nuclear	0	0.0043574	0	1	0	0	0	0.000152199	0	1	0	0	0	0.000474512	0	1	0	0	0	9.53e-06	0	1	0	0	0	8.94e-11	0	1	0	0	0	7e-09	0	1	0	0	0	0	0
ENSG00000145386	CAB000114	CCNA2	cyclin A2	//images.proteinatlas.org/114/162272_A_5_6.jpg	1	1	1	1	3	Nuclear	0	0.0941215	0	1	0	0	0	0.254848	0	1	0	0	0	0.0876309	0	1	0	0	0	0.000649191	0	1	0	0	0	0	0	1	0	0	0	8.76e-08	0	1	0	0	0	1.06e-08	0
ENSG00000145386	CAB000114	CCNA2	cyclin A2	//images.proteinatlas.org/114/162272_A_6_6.jpg	1	0.999999	1	1	3	Nuclear	0	0.0229148	0	1	0	0	0	0.00144254	0	1	0	0	0	0.495081	0	1	0	0	0	0.0285584	0	1	0	0	0	0	0	1	0	0	0	4.52e-08	0	1	0	0	0	9.3e-07	0
ENSG00000146386	HPA030217	ABRACL	ABRA C-terminal like	//images.proteinatlas.org/30217/65251_A_6_6.jpg	0	1.01e-06	0	0.99	0	0	0	0	0	0.92	0	0	0	1.8e-07	0	0.99	0	0	0	0.279656	0	1	0	0	0	0.0122896	0	1	0	0	1	0.999926	1	0	3	Cytoplasmic.Membranous	1	0.99985	1	0.99	1	Cytoplasmic.Membranous	0	4.53e-09	0
ENSG00000146386	HPA030217	ABRACL	ABRA C-terminal like	//images.proteinatlas.org/30217/65251_A_4_6.jpg	0	1.33e-05	0	0.99	0	0	0	0.1032	0	0.91	0	0	0	0.0812698	0	0.99	0	0	0	0.657685	0	1	0	0	0	0.083345	0	1	0	0	1	1	1	0	3	Cytoplasmic.Membranous	1	0.999926	1	0.99	1	Cytoplasmic.Membranous	0	1.03e-05	0
ENSG00000146535	CAB010046	GNA12	G protein subunit alpha 12	//images.proteinatlas.org/10046/32595_A_4_6.jpg	0	4.22e-06	0	1	0	0	0	3.56e-05	0	1	0	0	0	0.000347483	0	1	0	0	0	0.472139	0	1	0	0	1	1	1	1	3	Nuclear.Cytoplasmic.Membranous	0	1.58e-09	0	0.99	0	0	1	0.99985	1	1	2	Cytoplasmic.Membranous	0	2.68e-10	0
ENSG00000146535	CAB010046	GNA12	G protein subunit alpha 12	//images.proteinatlas.org/10046/32595_A_5_6.jpg	0	3.3e-06	0	1	0	0	0	0.00445755	0	1	0	0	0	0.0171759	0	1	0	0	0	0.339909	0	1	0	0	1	1	1	1	3	Nuclear.Cytoplasmic.Membranous	0	1.1e-09	0	0.99	0	0	1	0.999993	1	1	2	Cytoplasmic.Membranous	0	0	0
ENSG00000146535	CAB010046	GNA12	G protein subunit alpha 12	//images.proteinatlas.org/10046/32595_A_6_6.jpg	0	6.78e-08	0	1	0	0	0	4.14e-05	0	1	0	0	0	0.023137	0	1	0	0	0	0.347444	0	1	0	0	1	1	1	1	3	Nuclear.Cytoplasmic.Membranous	0	0	0	0.99	0	0	1	0.999998	1	1	2	Cytoplasmic.Membranous	0	0	0
ENSG00000147872	CAB037331	PLIN2	perilipin 2	//images.proteinatlas.org/37331/118530_A_4_6.jpg	0	1.06e-08	0	1	0	0	0	2.44e-07	0	1	0	0	0	0.000440327	0	1	0	0	0	0.00152686	0	1	0	0	0	9.04e-08	0	1	0	0	1	0.998279	1	0.99	3	Cytoplasmic	0	1.19e-09	0	1	0	0	0	1.64e-08	0
ENSG00000147872	CAB037331	PLIN2	perilipin 2	//images.proteinatlas.org/37331/118530_A_6_6.jpg	0	0	0	1	0	0	0	0.000332268	0	1	0	0	0	0.0557622	0	1	0	0	0	0.00877528	0	1	0	0	0	3.7e-06	0	1	0	0	1	0.999415	1	0.98	3	Cytoplasmic	0	2.29e-08	0	1	0	0	0	3.46e-05	0
ENSG00000147872	HPA016607	PLIN2	perilipin 2	//images.proteinatlas.org/16607/118521_A_6_6.jpg	0	1.72e-06	0	1	0	0	0	0.000165088	0	1	0	0	0	1.83e-05	0	1	0	0	0	0.000972015	0	1	0	0	0	0.00748017	0	1	0	0	1	0.985027	1	0	3	Cytoplasmic	0	2.65e-07	0	0.99	0	0	0	4.28e-05	0
ENSG00000147872	HPA016607	PLIN2	perilipin 2	//images.proteinatlas.org/16607/118521_A_4_6.jpg	0	4.62e-07	0	1	0	0	0	0.00012296	0	1	0	0	0	8.44e-08	0	1	0	0	0	0.047515	0	1	0	0	0	0.0563145	0	1	0	0	1	0.999816	1	0	3	Cytoplasmic	0	0	0	0.99	0	0	0	3.96e-09	0
ENSG00000148204	HPA043674	CRB2	crumbs 2, cell polarity complex component	//images.proteinatlas.org/43674/99420_A_6_6.jpg	0	8.81e-07	0	0.54	0	0	0	6.65e-07	0	0.17	0	0	0	0.11008	0	0.45	0	0	1	1	1	0.82	3	Nuclear	1	1	1	0.5	3	Nuclear	0	8.94e-11	0	0	0	0	0	2.68e-06	0	0.3	0	0	0	0	0
ENSG00000148204	HPA043674	CRB2	crumbs 2, cell polarity complex component	//images.proteinatlas.org/43674/99420_A_4_6.jpg	0	1.83e-05	0	0.53	0	0	0	0.0583998	0	0.17	0	0	0	0.374426	0	0.45	0	0	1	1	1	0.82	3	Nuclear	1	1	1	0.49	3	Nuclear	0	5.96e-11	0	0	0	0	0	8.54e-06	0	0.3	0	0	0	4.67e-07	0
ENSG00000148516	CAB058686	ZEB1	zinc finger E-box binding homeobox 1	//images.proteinatlas.org/58686/125920_A_4_6.jpg	0	4.03e-07	0	1	0	0	0	0.0141302	0	1	0	0	0	0.141896	0	1	0	0	0	0.0380976	0	1	0	0	0	0.025384	0	1	0	0	0	5.96e-11	0	0.98	0	0	0	2.18e-07	0	1	0	0	1	0.999989	1
ENSG00000148516	CAB058686	ZEB1	zinc finger E-box binding homeobox 1	//images.proteinatlas.org/58686/125920_A_6_6.jpg	0	7.34e-06	0	1	0	0	0	0.153074	0	1	0	0	0	0.514825	0	1	0	0	0	0.0796746	0	1	0	0	0	0.078455	0	1	0	0	0	5.9e-08	0	0.98	0	0	0	2.73e-06	0	1	0	0	1	0.999996	1
ENSG00000148516	HPA027524	ZEB1	zinc finger E-box binding homeobox 1	//images.proteinatlas.org/27524/168290_A_5_6.jpg	1	0.999987	1	1	2	Nuclear	0	0.169489	0	0.99	0	0	0	0.138946	0	0.99	0	0	0	0.0325158	0	1	0	0	0	0.131336	0	1	0	0	0	0	0	0	0	0	0	2.38e-10	0	0.99	0	0	1	0.999997	1
ENSG00000148516	HPA027524	ZEB1	zinc finger E-box binding homeobox 1	//images.proteinatlas.org/27524/168290_A_6_6.jpg	1	1	1	1	2	Nuclear	0	0.185895	0	0.99	0	0	0	2.98e-06	0	0.99	0	0	0	0.309451	0	1	0	0	0	0.00822854	0	1	0	0	0	0	0	0	0	0	0	3.89e-07	0	0.99	0	0	1	0.999999	1
ENSG00000148680	HPA073617	HTR7	5-hydroxytryptamine receptor 7	//images.proteinatlas.org/73617/165167_A_5_6.jpg	1	0.286824	1	0	3	Cytoplasmic	1	0.0168505	0	0	3	Cytoplasmic	1	0.681382	0	0	3	Cytoplasmic	1	0.996378	1	0.01	3	Cytoplasmic	0	0.310073	0	0	0	0	0	8.9e-08	0	0	0	0	0	0.000161484	0	0	0	0	0	2.98e-11	0
ENSG00000148680	HPA073617	HTR7	5-hydroxytryptamine receptor 7	//images.proteinatlas.org/73617/165167_A_6_6.jpg	1	0.285812	1	0	3	Cytoplasmic	1	0.29416	0	0	3	Cytoplasmic	1	0.999454	1	0	3	Cytoplasmic	1	0.973105	1	0.01	3	Cytoplasmic	0	0.981503	1	0	0	0	0	2.98e-11	0	0	0	0	0	9.03e-09	0	0	0	0	0	1.12e-06	0
ENSG00000148798	HPA008057	INA	internexin neuronal intermediate filament protein alpha	//images.proteinatlas.org/8057/26144_A_5_6.jpg	0	2.23e-05	0	1	0	0	0	0.000279237	0	1	0	0	0	0.0230718	0	1	0	0	0	0.823856	0	1	0	0	0	0.107335	0	1	0	0	1	0.784173	1	0	3	Cytoplasmic	1	1	1	1	3	Cytoplasmic	0	0	0
ENSG00000148798	HPA008057	INA	internexin neuronal intermediate filament protein alpha	//images.proteinatlas.org/8057/26144_A_6_6.jpg	0	2.23e-08	0	1	0	0	0	0.00362704	0	1	0	0	0	8.86e-06	0	1	0	0	0	0.0142754	0	1	0	0	0	3.47e-05	0	1	0	0	1	0.997317	1	0	3	Cytoplasmic	1	1	1	1	3	Cytoplasmic	0	0	0
ENSG00000148798	HPA008057	INA	internexin neuronal intermediate filament protein alpha	//images.proteinatlas.org/8057/26144_A_4_6.jpg	0	4.69e-06	0	1	0	0	0	0.0898368	0	1	0	0	0	7.12e-05	0	1	0	0	0	0.189467	0	1	0	0	0	0.00872625	0	1	0	0	1	0.980512	1	0	3	Cytoplasmic	1	0.999995	1	1	3	Cytoplasmic	0	1.31e-08	0
ENSG00000148840	HPA038511	PPRC1	peroxisome proliferator-activated receptor gamma, coactivator-related 1	//images.proteinatlas.org/38511/79692_A_6_6.jpg	1	1	1	0.99	3	Nuclear.Cytoplasmic	1	1	1	0.37	3	Nuclear.Cytoplasmic	0	0.301172	0	0.78	0	0	0	0.713507	0	0.98	0	0	0	5.63e-05	0	0.98	0	0	0	3.4e-09	0	0	0	0	0	1.02e-08	0	0.94	0	0	0	1.41e-08	0
ENSG00000148840	HPA038511	PPRC1	peroxisome proliferator-activated receptor gamma, coactivator-related 1	//images.proteinatlas.org/38511/79692_A_4_6.jpg	1	1	1	0.99	3	Nuclear.Cytoplasmic	1	1	1	0.37	3	Nuclear.Cytoplasmic	0	0.422161	0	0.78	0	0	0	0.323337	0	0.98	0	0	0	0.102113	0	0.98	0	0	0	0	0	0	0	0	0	6.17e-09	0	0.93	0	0	0	4.68e-08	0
ENSG00000149115	HPA037930	TNKS1BP1	tankyrase 1 binding protein 1	//images.proteinatlas.org/37930/82182_A_6_6.jpg	1	1	1	0.99	1	Cytoplasmic	1	1	1	0.41	1	Cytoplasmic	1	1	1	0.81	1	Cytoplasmic	1	1	1	0.99	3	Cytoplasmic	1	1	1	0.99	3	Cytoplasmic	1	0.898125	1	0	1	Cytoplasmic	1	0.999903	1	0.96	1	Cytoplasmic	1	0.999986	1
ENSG00000149115	HPA037930	TNKS1BP1	tankyrase 1 binding protein 1	//images.proteinatlas.org/37930/82182_A_4_6.jpg	1	1	1	0.99	1	Cytoplasmic	1	1	1	0.41	1	Cytoplasmic	1	1	1	0.81	1	Cytoplasmic	1	1	1	0.99	3	Cytoplasmic	1	1	1	0.99	3	Cytoplasmic	1	0.990991	1	0	1	Cytoplasmic	1	1	1	0.96	1	Cytoplasmic	1	0.999938	1
ENSG00000149218	HPA010517	ENDOD1	endonuclease domain containing 1	//images.proteinatlas.org/10517/26768_A_5_6.jpg	1	1	1	1	3	Cytoplasmic.Membranous	1	1	1	1	2	Cytoplasmic	1	1	1	1	2	Cytoplasmic	0	0.562076	0	1	0	0	1	1	1	1	1	Cytoplasmic	0	7.78e-09	0	0	0	0	1	0.999571	1	1	2	Cytoplasmic	1	0.999876	1
ENSG00000149218	HPA010517	ENDOD1	endonuclease domain containing 1	//images.proteinatlas.org/10517/26768_A_6_6.jpg	1	1	1	1	3	Cytoplasmic.Membranous	1	1	1	1	2	Cytoplasmic	1	1	1	1	2	Cytoplasmic	0	0.747494	0	1	0	0	1	1	1	1	1	Cytoplasmic	0	6.29e-09	0	0	0	0	1	0.999999	1	1	2	Cytoplasmic	1	0.999873	1
ENSG00000149218	HPA010517	ENDOD1	endonuclease domain containing 1	//images.proteinatlas.org/10517/26768_A_4_6.jpg	1	0.999998	1	1	3	Cytoplasmic.Membranous	1	1	1	1	2	Cytoplasmic	1	1	1	1	2	Cytoplasmic	0	0.0423725	0	1	0	0	1	1	1	1	1	Cytoplasmic	0	1.1e-08	0	0	0	0	1	0.999989	1	1	2	Cytoplasmic	1	1	1
ENSG00000149243	HPA070736	KLHL35	kelch like family member 35	//images.proteinatlas.org/70736/167473_A_6_6.jpg	0	0.999998	1	0	0	0	1	0.996899	1	0	2	Cytoplasmic.Membranous	1	0.00201765	0	0.01	3	Cytoplasmic.Membranous	0	0.196225	0	0.05	0	0	0	1	1	0.01	0	0	0	5.82e-07	0	0	0	0	0	0.999133	1	0	0	0	0	1.89e-08	0
ENSG00000149503	CAB013292	INCENP	inner centromere protein	//images.proteinatlas.org/13292/31224_A_6_6.jpg	0	0.000418636	0	1	0	0	1	1	1	1	3	Nuclear	1	1	1	1	3	Nuclear	0	0.121978	0	1	0	0	0	0.0657038	0	1	0	0	0	0	0	0.99	0	0	1	0.99974	1	1	2	Cytoplasmic	0	1.7e-07	0
ENSG00000149503	HPA051339	INCENP	inner centromere protein	//images.proteinatlas.org/51339/165108_A_5_6.jpg	0	0.0425018	0	0	0	0	0	0.244093	0	0.06	0	0	1	0.999792	1	0.24	2	Nuclear	1	0.999996	1	0.6	3	Nuclear	0	0.991671	1	0.22	0	0	1	1.9e-06	0	0	2	Nuclear	1	0.999815	1	0	1	Nuclear	1	2.42e-07	0
ENSG00000149503	HPA051339	INCENP	inner centromere protein	//images.proteinatlas.org/51339/165108_A_6_6.jpg	0	6.13e-05	0	0	0	0	0	0.38757	0	0.06	0	0	1	0.999989	1	0.24	2	Nuclear	1	0.999849	1	0.6	3	Nuclear	0	0.998403	1	0.22	0	0	1	1.23e-06	0	0	2	Nuclear	1	0.999932	1	0	1	Nuclear	1	0.00217712	0
ENSG00000149503	HPA051339	INCENP	inner centromere protein	//images.proteinatlas.org/51339/165108_A_4_6.jpg	0	0.999986	1	0	0	0	0	0.812881	0	0.06	0	0	1	0.99956	1	0.24	2	Nuclear	1	0.999397	1	0.59	3	Nuclear	0	0.999934	1	0.21	0	0	1	1.25e-09	0	0	2	Nuclear	1	0.000206577	0	0	1	Nuclear	1	0.00230755	0
ENSG00000149599	HPA076649	DUSP15	dual specificity phosphatase 15	//images.proteinatlas.org/76649/165294_A_5_6.jpg	0	0.904063	1	0	0	0	0	0.39442	0	0	0	0	1	0.994887	1	0	2	Cytoplasmic.Membranous	1	1	1	0	2	Cytoplasmic	0	0.973097	1	0	0	0	0	2.21e-07	0	0	0	0	0	0	0	0	0	0	0	5.72e-09	0
ENSG00000149599	HPA076649	DUSP15	dual specificity phosphatase 15	//images.proteinatlas.org/76649/165294_A_6_6.jpg	0	0.938911	1	0	0	0	0	0.176123	0	0	0	0	1	1.32e-05	0	0	2	Cytoplasmic.Membranous	1	0.998802	1	0	2	Cytoplasmic	0	0.637985	0	0	0	0	0	1.99e-05	0	0	0	0	0	0.00162962	0	0	0	0	0	4.37e-07	0
ENSG00000149948	CAB017809	HMGA2	high mobility group AT-hook 2	//images.proteinatlas.org/17809/160414_A_4_6.jpg	1	1	1	1	3	Nuclear	1	1	1	1	3	Nuclear	0	0.196179	0	1	0	0	0	0.572621	0	1	0	0	0	0.149003	0	1	0	0	0	1.28e-08	0	0.99	0	0	0	4.94e-07	0	1	0	0	0	3.92e-08	0
ENSG00000149948	CAB017809	HMGA2	high mobility group AT-hook 2	//images.proteinatlas.org/17809/160414_A_5_6.jpg	1	1	1	1	3	Nuclear	1	1	1	1	3	Nuclear	0	0.0836916	0	1	0	0	0	0.00429866	0	1	0	0	0	0.0423144	0	1	0	0	0	2.98e-11	0	0.99	0	0	0	4.86e-07	0	1	0	0	0	7.8e-06	0
ENSG00000149948	CAB017809	HMGA2	high mobility group AT-hook 2	//images.proteinatlas.org/17809/160414_A_6_6.jpg	1	1	1	1	3	Nuclear	1	1	1	1	3	Nuclear	0	0.0159492	0	1	0	0	0	0.734414	0	1	0	0	0	0.115243	0	1	0	0	0	8.49e-09	0	0.99	0	0	0	9.5e-08	0	1	0	0	0	1.63e-06	0
ENSG00000149948	HPA039076	HMGA2	high mobility group AT-hook 2	//images.proteinatlas.org/39076/160425_A_5_6.jpg	1	1	1	0.98	3	Nuclear	1	1	1	0.36	2	Nuclear	0	0.658937	0	0.76	0	0	0	0.605821	0	0.97	0	0	0	0.178319	0	0.98	0	0	0	0	0	0	0	0	0	5.12e-07	0	0.92	0	0	0	2.2e-05	0
ENSG00000149948	HPA039076	HMGA2	high mobility group AT-hook 2	//images.proteinatlas.org/39076/160425_A_6_6.jpg	1	1	1	0.98	3	Nuclear	1	1	1	0.35	2	Nuclear	0	0.00117562	0	0.76	0	0	0	0.0782152	0	0.97	0	0	0	0.0125367	0	0.98	0	0	0	0	0	0	0	0	0	2.41e-08	0	0.92	0	0	0	0	0
ENSG00000149948	HPA039076	HMGA2	high mobility group AT-hook 2	//images.proteinatlas.org/39076/160425_A_4_6.jpg	1	1	1	0.98	3	Nuclear	1	1	1	0.35	2	Nuclear	0	0.000431187	0	0.75	0	0	0	0.000106245	0	0.97	0	0	0	0.0476311	0	0.98	0	0	0	0	0	0	0	0	0	1.47e-07	0	0.92	0	0	0	0	0
ENSG00000150867	HPA068771	PIP4K2A	phosphatidylinositol-5-phosphate 4-kinase type 2 alpha	//images.proteinatlas.org/68771/155336_A_5_6.jpg	1	0.742499	1	0	2	Nuclear	1	0.997747	1	0	3	Nuclear	0	0.992236	1	0.02	0	0	0	1	1	0.1	0	0	0	0.00540897	0	0.02	0	0	0	0.000247042	0	0	0	0	1	0.345781	0	0	3	Nuclear	0	4.55e-05	0
ENSG00000150867	HPA068771	PIP4K2A	phosphatidylinositol-5-phosphate 4-kinase type 2 alpha	//images.proteinatlas.org/68771/155336_A_6_6.jpg	1	0.719332	1	0	2	Nuclear	1	0.535718	0	0	3	Nuclear	0	0.969564	1	0.02	0	0	0	1	1	0.09	0	0	0	1	1	0.02	0	0	0	3.8e-06	0	0	0	0	1	0.999732	1	0	3	Nuclear	0	0.000166624	0
ENSG00000150867	HPA068771	PIP4K2A	phosphatidylinositol-5-phosphate 4-kinase type 2 alpha	//images.proteinatlas.org/68771/155336_A_4_6.jpg	1	1	1	0	2	Nuclear	1	1	1	0	3	Nuclear	0	0.999999	1	0.01	0	0	0	1	1	0.09	0	0	0	0.563646	0	0.02	0	0	0	0	0	0	0	0	1	0.0405812	0	0	3	Nuclear	0	0.00018984	0
ENSG00000151726	HPA011316	ACSL1	acyl-CoA synthetase long chain family member 1	//images.proteinatlas.org/11316/166918_A_5_6.jpg	0	3.09e-07	0	1	0	0	0	4.02e-07	0	1	0	0	0	0.00315148	0	1	0	0	1	1	1	1	3	Cytoplasmic.Membranous	1	1	1	1	3	Cytoplasmic.Membranous	0	8.94e-11	0	0	0	0	1	1	1	1	2	Cytoplasmic.Membranous	0	2.38e-09	0
ENSG00000151726	HPA011316	ACSL1	acyl-CoA synthetase long chain family member 1	//images.proteinatlas.org/11316/166918_A_6_6.jpg	0	4.14e-07	0	1	0	0	0	0.00186721	0	1	0	0	0	0.0739317	0	1	0	0	1	1	1	1	3	Cytoplasmic.Membranous	1	1	1	1	3	Cytoplasmic.Membranous	0	0	0	0	0	0	1	1	1	1	2	Cytoplasmic.Membranous	0	3.01e-06	0
ENSG00000152193	HPA034785	RNF219	ring finger protein 219	//images.proteinatlas.org/34785/71672_A_6_6.jpg	1	1	1	0.99	3	Nuclear	1	1	1	0.66	1	Cytoplasmic	1	1	1	0.98	2	Cytoplasmic.Membranous	1	1	1	0.99	2	Cytoplasmic.Membranous	1	1	1	0.99	1	Cytoplasmic.Membranous	0	2.98e-11	0	0	0	0	1	0.997424	1	0.99	1	Cytoplasmic	0	1.02e-06	0
ENSG00000152193	HPA034785	RNF219	ring finger protein 219	//images.proteinatlas.org/34785/71672_A_4_6.jpg	1	1	1	0.99	3	Nuclear	1	1	1	0.66	1	Cytoplasmic	1	1	1	0.98	2	Cytoplasmic.Membranous	1	1	1	0.99	2	Cytoplasmic.Membranous	1	1	1	0.99	1	Cytoplasmic.Membranous	0	0	0	0	0	0	1	0.999997	1	0.99	1	Cytoplasmic	0	3.97e-06	0
ENSG00000152193	HPA034786	RNF219	ring finger protein 219	//images.proteinatlas.org/34786/71680_A_6_6.jpg	1	0.999998	1	0.99	3	Nuclear.Cytoplasmic	1	1	1	0.66	1	Cytoplasmic	1	1	1	0.97	1	Cytoplasmic.Membranous	1	1	1	0.99	1	Cytoplasmic.Membranous	1	1	1	0.99	1	Cytoplasmic.Membranous	0	0	0	0	0	0	1	0.999802	1	0.99	1	Cytoplasmic	0	0	0
ENSG00000152193	HPA034786	RNF219	ring finger protein 219	//images.proteinatlas.org/34786/71680_A_4_6.jpg	1	1	1	0.99	3	Nuclear.Cytoplasmic	1	1	1	0.66	1	Cytoplasmic	1	1	1	0.97	1	Cytoplasmic.Membranous	1	1	1	0.99	1	Cytoplasmic.Membranous	1	1	1	0.99	1	Cytoplasmic.Membranous	0	6.62e-09	0	0	0	0	1	0.999389	1	0.99	1	Cytoplasmic	0	1.62e-07	0
ENSG00000152253	HPA047144	SPC25	SPC25, NDC80 kinetochore complex component	//images.proteinatlas.org/47144/105531_A_6_6.jpg	1	1	1	0.05	3	Cytoplasmic.Membranous	1	1	1	0.09	2	Cytoplasmic.Membranous	1	1	1	0.3	2	Cytoplasmic.Membranous	1	1	1	0.7	2	Cytoplasmic.Membranous	0	0.0122486	0	0.29	0	0	0	5.36e-10	0	0	0	0	0	3.06e-05	0	0	0	0	0	1.64e-09	0
ENSG00000152253	HPA047144	SPC25	SPC25, NDC80 kinetochore complex component	//images.proteinatlas.org/47144/105531_A_4_6.jpg	1	1	1	0.05	3	Cytoplasmic.Membranous	1	1	1	0.09	2	Cytoplasmic.Membranous	1	1	1	0.3	2	Cytoplasmic.Membranous	1	1	1	0.7	2	Cytoplasmic.Membranous	0	0.221111	0	0.29	0	0	0	3.42e-07	0	0	0	0	0	1.76e-08	0	0	0	0	0	3.03e-08	0
ENSG00000152463	HPA037947	OLAH	oleoyl-ACP hydrolase	//images.proteinatlas.org/37947/87075_A_6_6.jpg	0	4.31e-08	0	0.99	0	0	0	6.61e-07	0	0.4	0	0	0	0.109685	0	0.81	0	0	1	1	1	0.98	3	Nuclear	1	1	1	0.99	3	Nuclear	0	0	0	0	0	0	1	0.999034	1	0.95	3	Cytoplasmic	0	0	0
ENSG00000152463	HPA037947	OLAH	oleoyl-ACP hydrolase	//images.proteinatlas.org/37947/87075_A_4_6.jpg	0	6.12e-06	0	0.99	0	0	0	1.24e-06	0	0.39	0	0	0	0.0122917	0	0.81	0	0	1	1	1	0.98	3	Nuclear	1	1	1	0.99	3	Nuclear	0	0	0	0	0	0	1	0.998579	1	0.95	3	Cytoplasmic	0	3.28e-09	0
ENSG00000152463	HPA037948	OLAH	oleoyl-ACP hydrolase	//images.proteinatlas.org/37948/87084_A_6_6.jpg	0	2.58e-06	0	0.99	0	0	0	9.81e-07	0	0.39	0	0	0	0.0417715	0	0.81	0	0	1	1	1	0.98	3	Nuclear.Cytoplasmic	1	1	1	0.99	3	Nuclear.Cytoplasmic	0	0	0	0	0	0	0	6.09e-08	0	0.95	0	0	0	0	0
ENSG00000152463	HPA037948	OLAH	oleoyl-ACP hydrolase	//images.proteinatlas.org/37948/87084_A_4_6.jpg	0	5.79e-05	0	0.99	0	0	0	0.00908718	0	0.39	0	0	0	0.662849	0	0.8	0	0	1	1	1	0.98	3	Nuclear.Cytoplasmic	1	1	1	0.99	3	Nuclear.Cytoplasmic	0	0	0	0	0	0	0	3.25e-06	0	0.94	0	0	0	1.17e-08	0
ENSG00000152611	HPA058495	CAPSL	calcyphosine like	//images.proteinatlas.org/58495/136709_A_5_6.jpg	1	4.39e-06	0	0	3	Nuclear	0	0.248071	0	0.02	0	0	0	0.598559	0	0.1	0	0	0	0.999908	1	0.37	0	0	0	0.89688	1	0.1	0	0	0	0.499287	0	0	0	0	0	0.999994	1	0	0	0	0	1.47e-05	0
ENSG00000152611	HPA058495	CAPSL	calcyphosine like	//images.proteinatlas.org/58495/136709_A_6_6.jpg	1	0.015607	0	0	3	Nuclear	0	0.602551	0	0.02	0	0	0	1	1	0.1	0	0	0	1	1	0.36	0	0	0	1	1	0.09	0	0	0	0.0377523	0	0	0	0	0	0.999941	1	0	0	0	0	7.62e-05	0
ENSG00000152611	HPA058495	CAPSL	calcyphosine like	//images.proteinatlas.org/58495/136709_A_4_6.jpg	1	0.999914	1	0	3	Nuclear	0	0.996739	1	0.02	0	0	0	0.546317	0	0.1	0	0	0	0.987898	1	0.36	0	0	0	0.79591	0	0.09	0	0	0	0.0225802	0	0	0	0	0	1	1	0	0	0	0	0	0
ENSG00000153037	HPA029272	SRP19	signal recognition particle 19	//images.proteinatlas.org/29272/62405_A_4_6.jpg	0	6.71e-05	0	0.99	0	0	0	0.437454	0	0.98	0	0	0	0.754989	0	0.99	0	0	0	0.36872	0	1	0	0	0	0.214047	0	1	0	0	1	0.984218	1	0	3	Nuclear	1	0.999984	1	0.99	2	Nuclear	0	8.28e-07	0
ENSG00000153046	HPA035578	CDYL	chromodomain Y like	//images.proteinatlas.org/35578/133965_A_5_6.jpg	1	1	1	0.99	3	Nuclear	1	1	1	0.61	3	Nuclear	0	0.235599	0	0.96	0	0	0	0.101105	0	0.99	0	0	0	0.116741	0	0.99	0	0	1	0.999987	1	0	3	Nuclear	1	1	1	0.99	3	Nuclear	1	1	1
ENSG00000153046	HPA035578	CDYL	chromodomain Y like	//images.proteinatlas.org/35578/133965_A_6_6.jpg	1	0.999994	1	0.99	3	Nuclear	1	1	1	0.6	3	Nuclear	0	0.236291	0	0.96	0	0	0	0.249055	0	0.99	0	0	0	0.27655	0	0.99	0	0	1	0.972557	1	0	3	Nuclear	1	1	1	0.99	3	Nuclear	1	1	1
ENSG00000153046	HPA035578	CDYL	chromodomain Y like	//images.proteinatlas.org/35578/133965_A_4_6.jpg	1	1	1	0.99	3	Nuclear	1	1	1	0.59	3	Nuclear	0	0.00202605	0	0.96	0	0	0	0.000217472	0	0.99	0	0	0	0.0609584	0	0.99	0	0	1	0.999995	1	0	3	Nuclear	1	1	1	0.99	3	Nuclear	1	1	1
ENSG00000153048	HPA051911	CARHSP1	calcium regulated heat stable protein 1	//images.proteinatlas.org/51911/118805_A_4_6.jpg	1	1	1	0	1	Cytoplasmic.Membranous	1	1	1	0.05	1	Cytoplasmic.Membranous	1	1	1	0.22	1	Cytoplasmic.Membranous	1	1	1	0.56	1	Cytoplasmic.Membranous	1	1	1	0.19	3	Cytoplasmic.Membranous	1	0.992696	1	0	1	Nuclear.Cytoplasmic	1	1	1	0	2	Nuclear.Cytoplasmic.Membranous	0	2.03e-06	0
ENSG00000153140	HPA035608	CETN3	centrin 3	//images.proteinatlas.org/35608/72053_A_6_6.jpg	0	1.27e-08	0	0.99	0	0	0	0.00621001	0	0.59	0	0	1	1	1	0.96	3	Nuclear	1	1	1	0.99	2	Cytoplasmic	0	0.00205076	0	0.99	0	0	0	0	0	0	0	0	0	4.38e-09	0	0.99	0	0	0	0	0
ENSG00000153140	HPA035608	CETN3	centrin 3	//images.proteinatlas.org/35608/72053_A_4_6.jpg	0	2.06e-06	0	0.99	0	0	0	0.023254	0	0.59	0	0	1	1	1	0.95	3	Nuclear	1	1	1	0.99	2	Cytoplasmic	0	0.0562467	0	0.99	0	0	0	2.53e-09	0	0	0	0	0	2.47e-09	0	0.99	0	0	0	3.26e-06	0
ENSG00000153140	HPA063704	CETN3	centrin 3	//images.proteinatlas.org/63704/167752_A_5_6.jpg	0	0.00269057	0	0	0	0	0	0.999965	1	0	0	0	1	0.99956	1	0.05	3	Cytoplasmic	1	0.682462	0	0.21	1	Cytoplasmic	0	0.999338	1	0.04	0	0	0	1.76e-06	0	0	0	0	0	0.805282	0	0	0	0	0	0.000151373	0
ENSG00000153140	HPA063704	CETN3	centrin 3	//images.proteinatlas.org/63704/167752_A_6_6.jpg	0	0.0278565	0	0	0	0	0	0.994042	1	0	0	0	1	0.98248	1	0.05	3	Cytoplasmic	1	0.999974	1	0.2	1	Cytoplasmic	0	1	1	0.04	0	0	0	2.98e-11	0	0	0	0	0	0.00584524	0	0	0	0	0	2.67e-07	0
ENSG00000153446	HPA016934	C16orf89	chromosome 16 open reading frame 89	//images.proteinatlas.org/16934/165344_A_5_6.jpg	0	2.43e-07	0	1	0	0	0	0.0468235	0	1	0	0	1	1	1	1	2	Nuclear	1	1	1	1	1	Nuclear	0	0.0888301	0	1	0	0	0	0	0	0	0	0	0	0	0	0.99	0	0	0	1.11e-08	0
ENSG00000153446	HPA016934	C16orf89	chromosome 16 open reading frame 89	//images.proteinatlas.org/16934/165344_A_6_6.jpg	0	1.64e-05	0	1	0	0	0	0.083303	0	1	0	0	1	1	1	1	2	Nuclear	1	1	1	1	1	Nuclear	0	0.0915167	0	1	0	0	0	0	0	0	0	0	0	9.39e-09	0	0.99	0	0	0	0	0
ENSG00000153446	HPA016934	C16orf89	chromosome 16 open reading frame 89	//images.proteinatlas.org/16934/165344_A_4_6.jpg	0	1.7e-08	0	1	0	0	0	0.113915	0	1	0	0	1	1	1	1	2	Nuclear	1	1	1	1	1	Nuclear	0	0.178035	0	1	0	0	0	7.15e-10	0	0	0	0	0	3.51e-06	0	0.99	0	0	0	6.26e-10	0
ENSG00000153498	HPA048349	SPACA7	sperm acrosome associated 7	//images.proteinatlas.org/48349/165219_A_6_6.jpg	0	5.97e-05	0	0.02	0	0	0	9.82e-05	0	0.08	0	0	0	0.30384	0	0.28	0	0	1	1	1	0.65	3	Nuclear	1	1	1	0.26	3	Nuclear	0	1.16e-09	0	0	0	0	0	2.01e-07	0	0	0	0	0	1.25e-09	0
ENSG00000153827	HPA036835	TRIP12	thyroid hormone receptor interactor 12	//images.proteinatlas.org/36835/134227_A_5_6.jpg	1	0.999992	1	0.99	3	Nuclear.Cytoplasmic.Membranous	0	0.172495	0	0.46	0	0	1	1	1	0.87	2	Nuclear.Cytoplasmic.Membranous	1	1	1	0.99	2	Nuclear.Cytoplasmic.Membranous	0	0.0268331	0	0.99	0	0	0	0	0	0	0	0	0	4.11e-07	0	0.98	0	0	0	1.53e-08	0
ENSG00000153827	HPA036835	TRIP12	thyroid hormone receptor interactor 12	//images.proteinatlas.org/36835/134227_A_6_6.jpg	1	0.999999	1	0.99	3	Nuclear.Cytoplasmic.Membranous	0	0.115836	0	0.46	0	0	1	1	1	0.87	2	Nuclear.Cytoplasmic.Membranous	1	1	1	0.99	2	Nuclear.Cytoplasmic.Membranous	0	0.0852373	0	0.99	0	0	0	0	0	0	0	0	0	6.44e-08	0	0.97	0	0	0	0	0
ENSG00000153827	HPA036835	TRIP12	thyroid hormone receptor interactor 12	//images.proteinatlas.org/36835/134227_A_4_6.jpg	1	0.999999	1	0.99	3	Nuclear.Cytoplasmic.Membranous	0	0.0772314	0	0.46	0	0	1	1	1	0.87	2	Nuclear.Cytoplasmic.Membranous	1	1	1	0.99	2	Nuclear.Cytoplasmic.Membranous	0	0.0244133	0	0.99	0	0	0	0	0	0	0	0	0	1.28e-07	0	0.97	0	0	0	0	0
ENSG00000153827	HPA045893	TRIP12	thyroid hormone receptor interactor 12	//images.proteinatlas.org/45893/134224_A_5_6.jpg	1	1	1	0.15	3	Nuclear.Cytoplasmic.Membranous	1	1	1	0.11	3	Nuclear.Cytoplasmic.Membranous	1	1	1	0.34	2	Cytoplasmic.Membranous	1	1	1	0.74	2	Nuclear.Cytoplasmic.Membranous	1	1	1	0.35	3	Cytoplasmic.Membranous	1	0.998863	1	0	2	Nuclear.Membranous	1	1	1	0.08	1	Nuclear	0	7.66e-06	0
ENSG00000153827	HPA045893	TRIP12	thyroid hormone receptor interactor 12	//images.proteinatlas.org/45893/134224_A_6_6.jpg	1	0.999996	1	0.15	3	Nuclear.Cytoplasmic.Membranous	1	1	1	0.11	3	Nuclear.Cytoplasmic.Membranous	1	1	1	0.34	2	Cytoplasmic.Membranous	1	1	1	0.74	2	Nuclear.Cytoplasmic.Membranous	1	1	1	0.35	3	Cytoplasmic.Membranous	1	0.983353	1	0	2	Nuclear.Membranous	1	0.999795	1	0.08	1	Nuclear	0	3.82e-06	0
ENSG00000153827	HPA045893	TRIP12	thyroid hormone receptor interactor 12	//images.proteinatlas.org/45893/134224_A_4_6.jpg	1	1	1	0.14	3	Nuclear.Cytoplasmic.Membranous	1	1	1	0.11	3	Nuclear.Cytoplasmic.Membranous	1	1	1	0.33	2	Cytoplasmic.Membranous	1	1	1	0.74	2	Nuclear.Cytoplasmic.Membranous	1	1	1	0.35	3	Cytoplasmic.Membranous	1	0.985029	1	0	2	Nuclear.Membranous	1	1	1	0.07	1	Nuclear	0	1.25e-05	0
ENSG00000153933	HPA017167	DGKE	diacylglycerol kinase epsilon	//images.proteinatlas.org/17167/39714_A_6_6.jpg	0	3.57e-06	0	1	0	0	0	8.45e-06	0	1	0	0	0	0.0151942	0	1	0	0	0	0.407336	0	1	0	0	1	1	1	1	3	Cytoplasmic	0	0	0	0	0	0	0	1.01e-06	0	0.99	0	0	1	0.999967	1
ENSG00000153933	HPA017167	DGKE	diacylglycerol kinase epsilon	//images.proteinatlas.org/17167/39714_A_4_6.jpg	0	0.000141648	0	1	0	0	0	0.048093	0	1	0	0	0	0.129947	0	1	0	0	0	0.811789	0	1	0	0	1	1	1	1	3	Cytoplasmic	0	8.05e-10	0	0	0	0	0	2.44e-07	0	0.99	0	0	1	0.999998	1
ENSG00000154099	HPA074239	DNAAF1	dynein axonemal assembly factor 1	//images.proteinatlas.org/74239/165046_A_5_6.jpg	0	0.728668	1	0	0	0	0	0.995265	1	0	0	0	1	0.934355	1	0	3	Cytoplasmic.Membranous	1	1	1	0	3	Cytoplasmic.Membranous	1	1	1	0	2	Cytoplasmic	0	1.71e-05	0	0	0	0	0	1.72e-07	0	0	0	0	0	1.75e-08	0
ENSG00000154099	HPA074239	DNAAF1	dynein axonemal assembly factor 1	//images.proteinatlas.org/74239/165046_A_6_6.jpg	0	0.995377	1	0	0	0	0	0.999995	1	0	0	0	1	0.994241	1	0	3	Cytoplasmic.Membranous	1	0.999054	1	0	3	Cytoplasmic.Membranous	1	1	1	0	2	Cytoplasmic	0	2.16e-05	0	0	0	0	0	0.00284923	0	0	0	0	0	9.31e-05	0
ENSG00000154099	HPA074239	DNAAF1	dynein axonemal assembly factor 1	//images.proteinatlas.org/74239/165046_A_4_6.jpg	0	1.4e-06	0	0	0	0	0	0.220531	0	0	0	0	1	0.983323	1	0	3	Cytoplasmic.Membranous	1	0.999962	1	0	3	Cytoplasmic.Membranous	1	1	1	0	2	Cytoplasmic	0	6.14e-07	0	0	0	0	0	0.679028	0	0	0	0	0	1.5e-08	0
ENSG00000154174	HPA014589	TOMM70	translocase of outer mitochondrial membrane 70	//images.proteinatlas.org/14589/40239_A_6_6.jpg	1	1	1	1	2	Cytoplasmic	1	1	1	1	2	Cytoplasmic	0	0.364084	0	1	0	0	1	1	1	1	3	Cytoplasmic.Membranous	1	1	1	1	3	Cytoplasmic.Membranous	1	0.966178	1	0	1	Cytoplasmic.Membranous	1	0.999998	1	0.99	2	Cytoplasmic.Membranous	0	3.56e-05	0
ENSG00000154174	HPA014589	TOMM70	translocase of outer mitochondrial membrane 70	//images.proteinatlas.org/14589/40239_A_4_6.jpg	1	1	1	1	2	Cytoplasmic	1	1	1	1	2	Cytoplasmic	0	0.18069	0	1	0	0	1	1	1	1	3	Cytoplasmic.Membranous	1	1	1	1	3	Cytoplasmic.Membranous	1	0.983614	1	0	1	Cytoplasmic.Membranous	1	1	1	0.99	2	Cytoplasmic.Membranous	0	1.21e-06	0
ENSG00000154174	HPA048020	TOMM70	translocase of outer mitochondrial membrane 70	//images.proteinatlas.org/48020/146373_A_5_6.jpg	1	1	1	0.03	3	Cytoplasmic.Membranous	1	1	1	0.09	2	Cytoplasmic.Membranous	1	1	1	0.29	3	Cytoplasmic.Membranous	1	1	1	0.68	2	Cytoplasmic.Membranous	1	1	1	0.28	2	Cytoplasmic.Membranous	0	0	0	0	0	0	1	0.999974	1	0	3	Cytoplasmic.Membranous	0	2.49e-08	0
ENSG00000154174	HPA048020	TOMM70	translocase of outer mitochondrial membrane 70	//images.proteinatlas.org/48020/146373_A_6_6.jpg	1	0.999998	1	0.03	3	Cytoplasmic.Membranous	1	1	1	0.08	2	Cytoplasmic.Membranous	1	1	1	0.29	3	Cytoplasmic.Membranous	1	1	1	0.68	2	Cytoplasmic.Membranous	1	1	1	0.28	2	Cytoplasmic.Membranous	0	8.94e-10	0	0	0	0	1	0.999985	1	0	3	Cytoplasmic.Membranous	0	1.54e-06	0
ENSG00000154174	HPA048020	TOMM70	translocase of outer mitochondrial membrane 70	//images.proteinatlas.org/48020/146373_A_4_6.jpg	1	1	1	0.03	3	Cytoplasmic.Membranous	1	1	1	0.08	2	Cytoplasmic.Membranous	1	1	1	0.29	3	Cytoplasmic.Membranous	1	1	1	0.68	2	Cytoplasmic.Membranous	1	1	1	0.27	2	Cytoplasmic.Membranous	0	0	0	0	0	0	1	1	1	0	3	Cytoplasmic.Membranous	0	2.13e-07	0
ENSG00000154493	HPA075229	C10orf90	chromosome 10 open reading frame 90	//images.proteinatlas.org/75229/166999_A_5_6.jpg	0	4.01e-06	0	0	0	0	0	7.3e-07	0	0	0	0	0	2.39e-05	0	0	0	0	0	0.99793	1	0	0	0	1	0.999953	1	0	3	Cytoplasmic.Membranous	0	2.36e-08	0	0	0	0	0	0.934667	1	0	0	0	0	1.55e-06	0
ENSG00000154493	HPA075229	C10orf90	chromosome 10 open reading frame 90	//images.proteinatlas.org/75229/166999_A_6_6.jpg	0	0.999593	1	0	0	0	0	0.999412	1	0	0	0	0	0.999983	1	0	0	0	0	0.00191636	0	0	0	0	1	0.947092	1	0	3	Cytoplasmic.Membranous	0	1.04e-06	0	0	0	0	0	0.999967	1	0	0	0	0	5.96e-11	0
ENSG00000155111	HPA007053	CDK19	cyclin dependent kinase 19	//images.proteinatlas.org/7053/20055_A_5_6.jpg	0	0.000620672	0	1	0	0	0	0.168691	0	1	0	0	1	1	1	1	2	Nuclear	1	1	1	1	3	Nuclear	1	1	1	1	2	Cytoplasmic.Membranous	0	0	0	0.05	0	0	1	0.999931	1	1	2	Cytoplasmic.Membranous	1	0.999951	1
ENSG00000155111	HPA007053	CDK19	cyclin dependent kinase 19	//images.proteinatlas.org/7053/20055_A_6_6.jpg	0	0.000221954	0	1	0	0	0	0.527614	0	1	0	0	1	1	1	1	2	Nuclear	1	1	1	1	3	Nuclear	1	1	1	1	2	Cytoplasmic.Membranous	0	2.57e-08	0	0.05	0	0	1	1	1	1	2	Cytoplasmic.Membranous	1	0.999915	1
ENSG00000155111	HPA007053	CDK19	cyclin dependent kinase 19	//images.proteinatlas.org/7053/20055_A_4_6.jpg	0	2.02e-05	0	1	0	0	0	0.0986443	0	1	0	0	1	1	1	1	2	Nuclear	1	1	1	1	3	Nuclear	1	1	1	1	2	Cytoplasmic.Membranous	0	2.98e-11	0	0.04	0	0	1	0.999797	1	1	2	Cytoplasmic.Membranous	1	0.999951	1
ENSG00000155621	HPA076627	C9orf85	chromosome 9 open reading frame 85	//images.proteinatlas.org/76627/168252_A_5_6.jpg	0	0.0877874	1	0	0	0	0	6.57e-06	0	0	0	0	0	0.982407	1	0	0	0	0	0.999664	1	0	0	0	1	0.0346308	0	0	3	Cytoplasmic	0	0.0694867	0	0	0	0	0	0.999943	1	0	0	0	0	0	0
ENSG00000155621	HPA076627	C9orf85	chromosome 9 open reading frame 85	//images.proteinatlas.org/76627/168252_A_6_6.jpg	0	0.781523	1	0	0	0	0	0.00906747	0	0	0	0	0	0.000188008	0	0	0	0	0	0.0606213	0	0	0	0	1	0.947878	1	0	3	Cytoplasmic	0	7.53e-07	0	0	0	0	0	0.0291479	0	0	0	0	0	2.68e-10	0
ENSG00000155659	HPA003903	VSIG4	V-set and immunoglobulin domain containing 4	//images.proteinatlas.org/3903/12486_A_5_6.jpg	1	1	1	1	1	Cytoplasmic	0	0.448264	0	1	0	0	1	1	1	1	3	Nuclear	1	1	1	1	3	Nuclear	0	0.091157	0	1	0	0	0	0	0	0.95	0	0	1	0.999997	1	1	1	Cytoplasmic	0	1.79e-10	0
ENSG00000155659	HPA003903	VSIG4	V-set and immunoglobulin domain containing 4	//images.proteinatlas.org/3903/12486_A_6_6.jpg	1	1	1	1	1	Cytoplasmic	0	0.259043	0	1	0	0	1	1	1	1	3	Nuclear	1	1	1	1	3	Nuclear	0	0.0810762	0	1	0	0	0	2.98e-11	0	0.95	0	0	1	0.999998	1	1	1	Cytoplasmic	0	1.19e-10	0
ENSG00000155659	HPA003903	VSIG4	V-set and immunoglobulin domain containing 4	//images.proteinatlas.org/3903/12486_A_4_6.jpg	1	0.999979	1	1	1	Cytoplasmic	0	0.0103673	0	1	0	0	1	1	1	1	3	Nuclear	1	1	1	1	3	Nuclear	0	0.317798	0	1	0	0	0	0	0	0.95	0	0	1	1	1	1	1	Cytoplasmic	0	0	0
ENSG00000155729	HPA045498	KCTD18	potassium channel tetramerization domain containing 18	//images.proteinatlas.org/45498/99553_A_6_6.jpg	1	1	1	0.27	3	Cytoplasmic.Membranous	1	1	1	0.14	2	Cytoplasmic.Membranous	1	1	1	0.37	2	Cytoplasmic.Membranous	0	0.24606	0	0.77	0	0	1	1	1	0.38	3	Nuclear.Cytoplasmic.Membranous	0	0	0	0	0	0	0	1.81e-07	0	0.13	0	0	0	0	0
ENSG00000155729	HPA045498	KCTD18	potassium channel tetramerization domain containing 18	//images.proteinatlas.org/45498/99553_A_4_6.jpg	1	1	1	0.25	3	Cytoplasmic.Membranous	1	1	1	0.13	2	Cytoplasmic.Membranous	1	1	1	0.37	2	Cytoplasmic.Membranous	0	0.499513	0	0.77	0	0	1	1	1	0.38	3	Nuclear.Cytoplasmic.Membranous	0	1.79e-10	0	0	0	0	0	2.04e-07	0	0.11	0	0	0	1.98e-06	0
ENSG00000155760	HPA069165	FZD7	frizzled class receptor 7	//images.proteinatlas.org/69165/157344_A_5_6.jpg	1	0.968717	1	0	3	Cytoplasmic.Membranous	1	0.799395	0	0	2	Cytoplasmic.Membranous	1	0.999975	1	0.01	1	Cytoplasmic.Membranous	1	1	1	0.09	1	Cytoplasmic.Membranous	1	0.999983	1	0.02	2	Cytoplasmic.Membranous	1	1.5e-05	0	0	1	Cytoplasmic.Membranous	1	0.999991	1	0	1	Cytoplasmic.Membranous	0	2.95e-08	0
ENSG00000155760	HPA069165	FZD7	frizzled class receptor 7	//images.proteinatlas.org/69165/157344_A_6_6.jpg	1	1	1	0	3	Cytoplasmic.Membranous	1	0.88339	1	0	2	Cytoplasmic.Membranous	1	0.856836	0	0.01	1	Cytoplasmic.Membranous	1	0.000478411	0	0.09	1	Cytoplasmic.Membranous	1	0.345162	0	0.02	2	Cytoplasmic.Membranous	1	0.965352	1	0	1	Cytoplasmic.Membranous	1	0.283188	0	0	1	Cytoplasmic.Membranous	0	0.01226	0
ENSG00000155760	HPA069165	FZD7	frizzled class receptor 7	//images.proteinatlas.org/69165/157344_A_4_6.jpg	1	1	1	0	3	Cytoplasmic.Membranous	1	1	1	0	2	Cytoplasmic.Membranous	1	1	1	0.01	1	Cytoplasmic.Membranous	1	1	1	0.09	1	Cytoplasmic.Membranous	1	1	1	0.02	2	Cytoplasmic.Membranous	1	1.5e-08	0	0	1	Cytoplasmic.Membranous	1	0.999998	1	0	1	Cytoplasmic.Membranous	0	1.86e-07	0
ENSG00000156009	HPA003998	MAGEA8	MAGE family member A8	//images.proteinatlas.org/3998/12407_A_5_6.jpg	1	1	1	1	3	Nuclear.Cytoplasmic.Membranous	1	1	1	1	3	Nuclear.Cytoplasmic.Membranous	1	1	1	1	3	Nuclear	0	0.691389	0	1	0	0	0	0.0153693	0	1	0	0	0	8.64e-10	0	0.95	0	0	1	1	1	1	3	Cytoplasmic.Membranous	0	3.07e-08	0
ENSG00000156009	HPA003998	MAGEA8	MAGE family member A8	//images.proteinatlas.org/3998/12407_A_6_6.jpg	1	0.999968	1	1	3	Nuclear.Cytoplasmic.Membranous	1	1	1	1	3	Nuclear.Cytoplasmic.Membranous	1	1	1	1	3	Nuclear	0	0.236241	0	1	0	0	0	0.246441	0	1	0	0	0	1.52e-09	0	0.95	0	0	1	0.999994	1	1	3	Cytoplasmic.Membranous	0	1.54e-05	0
ENSG00000156009	HPA003998	MAGEA8	MAGE family member A8	//images.proteinatlas.org/3998/12407_A_4_6.jpg	1	1	1	1	3	Nuclear.Cytoplasmic.Membranous	1	1	1	1	3	Nuclear.Cytoplasmic.Membranous	1	1	1	1	3	Nuclear	0	0.266671	0	1	0	0	0	0.0434047	0	1	0	0	0	1.68e-08	0	0.95	0	0	1	0.999907	1	1	3	Cytoplasmic.Membranous	0	3.96e-07	0
ENSG00000156206	HPA076975	CFAP161	cilia and flagella associated protein 161	//images.proteinatlas.org/76975/167150_A_5_6.jpg	0	0.750208	1	0	0	0	0	0.376049	0	0	0	0	0	0.999995	1	0	0	0	0	0.990345	1	0	0	0	1	0.998829	1	0	2	Cytoplasmic	0	1.2e-08	0	0	0	0	1	0.884496	1	0	1	Cytoplasmic	0	4.67e-08	0
ENSG00000156206	HPA076975	CFAP161	cilia and flagella associated protein 161	//images.proteinatlas.org/76975/167150_A_6_6.jpg	0	0.996235	1	0	0	0	0	0.428607	0	0	0	0	0	1	1	0	0	0	0	0.0179624	0	0	0	0	1	0.266912	0	0	2	Cytoplasmic	0	7.99e-07	0	0	0	0	1	0.999992	1	0	1	Cytoplasmic	0	0.0028254	0
ENSG00000156531	HPA001023	PHF6	PHD finger protein 6	//images.proteinatlas.org/1023/159887_A_5_6.jpg	1	1	1	1	3	Nuclear.Membranous	1	1	1	1	3	Nuclear	0	0.0942606	0	1	0	0	0	0.00039727	0	1	0	0	0	5.11e-07	0	1	0	0	1	0.999863	1	0.98	2	Nuclear	1	1	1	1	3	Nuclear	0	0.000142237	0
ENSG00000156531	HPA001023	PHF6	PHD finger protein 6	//images.proteinatlas.org/1023/159887_A_6_6.jpg	1	1	1	1	3	Nuclear.Membranous	1	1	1	1	3	Nuclear	0	0.000155446	0	1	0	0	0	0.0208655	0	1	0	0	0	0.000783569	0	1	0	0	1	0.999647	1	0.98	2	Nuclear	1	1	1	1	3	Nuclear	0	4.39e-07	0
ENSG00000157036	HPA012531	EXOG	exo/endonuclease G	//images.proteinatlas.org/12531/162230_A_5_6.jpg	1	0.999785	1	1	3	Cytoplasmic.Membranous	1	1	1	1	3	Cytoplasmic.Membranous	1	1	1	1	3	Cytoplasmic.Membranous	1	1	1	1	3	Cytoplasmic.Membranous	0	0.151487	0	1	0	0	0	0	0	0	0	0	1	0.999888	1	1	3	Cytoplasmic.Membranous	0	3.43e-09	0
ENSG00000157036	HPA012531	EXOG	exo/endonuclease G	//images.proteinatlas.org/12531/162230_A_6_6.jpg	1	0.999981	1	1	3	Cytoplasmic.Membranous	1	1	1	1	3	Cytoplasmic.Membranous	1	1	1	1	3	Cytoplasmic.Membranous	1	1	1	1	3	Cytoplasmic.Membranous	0	0.0479205	0	1	0	0	0	1.39e-08	0	0	0	0	1	0.997293	1	1	3	Cytoplasmic.Membranous	0	6.4e-06	0
ENSG00000157036	HPA012531	EXOG	exo/endonuclease G	//images.proteinatlas.org/12531/162230_A_4_6.jpg	1	0.999996	1	1	3	Cytoplasmic.Membranous	1	1	1	1	3	Cytoplasmic.Membranous	1	1	1	1	3	Cytoplasmic.Membranous	1	1	1	1	3	Cytoplasmic.Membranous	0	0.0157764	0	1	0	0	0	0	0	0	0	0	1	0.99946	1	1	3	Cytoplasmic.Membranous	0	9.77e-07	0
ENSG00000157064	HPA061714	NMNAT2	nicotinamide nucleotide adenylyltransferase 2	//images.proteinatlas.org/61714/163859_A_5_6.jpg	1	0.239733	1	0	3	Cytoplasmic	0	0.88422	1	0	0	0	0	0.95954	1	0.06	0	0	1	0.202444	0	0.26	1	Cytoplasmic	1	0.999997	1	0.06	1	Cytoplasmic	0	0.0012266	0	0	0	0	1	0.844145	0	0	1	Cytoplasmic	0	6.98e-08	0
ENSG00000157064	HPA061714	NMNAT2	nicotinamide nucleotide adenylyltransferase 2	//images.proteinatlas.org/61714/163859_A_6_6.jpg	1	0.146433	1	0	3	Cytoplasmic	0	5.98e-06	0	0	0	0	0	0.988886	1	0.06	0	0	1	0.688986	0	0.26	1	Cytoplasmic	1	0.989713	1	0.06	1	Cytoplasmic	0	1.86e-06	0	0	0	0	1	0.9931	1	0	1	Cytoplasmic	0	0.000211327	0
ENSG00000157077	CAB017702	ZFYVE9	zinc finger FYVE-type containing 9	//images.proteinatlas.org/17702/40316_A_4_6.jpg	1	1	1	1	3	Cytoplasmic.Membranous	1	1	1	1	3	Cytoplasmic.Membranous	1	1	1	1	2	Cytoplasmic.Membranous	0	0.893705	1	1	0	0	0	0.615649	0	1	0	0	0	1.25e-09	0	0.99	0	0	1	0.999112	1	1	2	Cytoplasmic.Membranous	0	2.2e-06	0
ENSG00000157077	CAB017702	ZFYVE9	zinc finger FYVE-type containing 9	//images.proteinatlas.org/17702/40316_A_6_6.jpg	1	1	1	1	3	Cytoplasmic.Membranous	1	1	1	1	3	Cytoplasmic.Membranous	1	1	1	1	2	Cytoplasmic.Membranous	0	0.548627	0	1	0	0	0	0.0823273	0	1	0	0	0	2.32e-09	0	0.99	0	0	1	1	1	1	2	Cytoplasmic.Membranous	0	0	0
ENSG00000157193	HPA073031	LRP8	LDL receptor related protein 8	//images.proteinatlas.org/73031/164954_A_6_6.jpg	0	0.748347	1	0	0	0	0	0.833207	0	0	0	0	1	1	1	0	3	Cytoplasmic.Membranous	1	0.997152	1	0.01	3	Cytoplasmic.Membranous	1	0.99996	1	0	2	Cytoplasmic.Membranous	0	0	0	0	0	0	0	0.995797	1	0	0	0	0	1.99e-08	0
ENSG00000157343	HPA075457	ARMC12	armadillo repeat containing 12	//images.proteinatlas.org/75457/166316_A_5_6.jpg	0	0.0511714	0	0	0	0	0	1	1	0	0	0	0	1	1	0	0	0	0	0.999999	1	0	0	0	1	0.991147	1	0	3	Cytoplasmic.Membranous	0	5.49e-05	0	0	0	0	0	0.998183	1	0	0	0	0	0.0239338	0
ENSG00000157343	HPA075457	ARMC12	armadillo repeat containing 12	//images.proteinatlas.org/75457/166316_A_6_6.jpg	0	0.987338	1	0	0	0	0	7.55e-06	0	0	0	0	0	0.980963	1	0	0	0	0	0.999155	1	0	0	0	1	0.999997	1	0	3	Cytoplasmic.Membranous	0	4.58e-08	0	0	0	0	0	0.00195433	0	0	0	0	0	1.31e-06	0
ENSG00000157343	HPA075777	ARMC12	armadillo repeat containing 12	//images.proteinatlas.org/75777/166324_A_5_6.jpg	0	0.937732	1	0	0	0	0	0.981663	1	0	0	0	0	0.98222	1	0	0	0	0	0.999399	1	0	0	0	1	0.00133903	0	0	3	Cytoplasmic.Membranous	0	2.17e-05	0	0	0	0	0	0.477737	0	0	0	0	0	0	0
ENSG00000157343	HPA075777	ARMC12	armadillo repeat containing 12	//images.proteinatlas.org/75777/166324_A_6_6.jpg	0	0.993519	1	0	0	0	0	0.998386	1	0	0	0	0	0.999978	1	0	0	0	0	0.999799	1	0	0	0	1	0.999106	1	0	3	Cytoplasmic.Membranous	0	0	0	0	0	0	0	0.00426132	0	0	0	0	0	0.00500084	0
ENSG00000157429	HPA063685	ZNF19	zinc finger protein 19	//images.proteinatlas.org/63685/164942_A_5_6.jpg	1	0.74694	1	0	2	Nuclear	1	0.85794	1	0	3	Nuclear	0	0.999986	1	0.05	0	0	0	0.999111	1	0.21	0	0	0	0.954625	1	0.05	0	0	0	1.19e-10	0	0	0	0	0	0.999998	1	0	0	0	0	9.36e-05	0
ENSG00000157429	HPA063685	ZNF19	zinc finger protein 19	//images.proteinatlas.org/63685/164942_A_6_6.jpg	1	1.86e-07	0	0	2	Nuclear	1	0.171418	0	0	3	Nuclear	0	0.938595	1	0.05	0	0	0	0.999764	1	0.21	0	0	0	1	1	0.05	0	0	0	3.53e-07	0	0	0	0	0	0.480933	0	0	0	0	0	2.14e-06	0
ENSG00000157578	HPA032010	LCA5L	LCA5L, lebercilin like	//images.proteinatlas.org/32010/147202_A_5_6.jpg	0	0.000157699	0	0.99	0	0	0	0.168404	0	0.78	0	0	1	1	1	0.98	3	Cytoplasmic.Membranous	1	1	1	0.99	3	Cytoplasmic.Membranous	1	1	1	0.99	2	Cytoplasmic.Membranous	0	1.12e-08	0	0	0	0	1	0.99998	1	0.99	2	Cytoplasmic.Membranous	0	3.1e-06	0
ENSG00000157578	HPA032010	LCA5L	LCA5L, lebercilin like	//images.proteinatlas.org/32010/147202_A_6_6.jpg	0	4.38e-05	0	0.99	0	0	0	0.0671107	0	0.77	0	0	1	1	1	0.98	3	Cytoplasmic.Membranous	1	1	1	0.99	3	Cytoplasmic.Membranous	1	1	1	0.99	2	Cytoplasmic.Membranous	0	1.49e-10	0	0	0	0	1	0.999608	1	0.99	2	Cytoplasmic.Membranous	0	3.08e-08	0
ENSG00000157578	HPA032010	LCA5L	LCA5L, lebercilin like	//images.proteinatlas.org/32010/147202_A_4_6.jpg	0	0.000184963	0	0.99	0	0	0	0.0172271	0	0.76	0	0	1	1	1	0.98	3	Cytoplasmic.Membranous	1	1	1	0.99	3	Cytoplasmic.Membranous	1	1	1	0.99	2	Cytoplasmic.Membranous	0	2.89e-09	0	0	0	0	1	0.999989	1	0.99	2	Cytoplasmic.Membranous	0	4.38e-08	0
ENSG00000157778	HPA023876	PSMG3	proteasome assembly chaperone 3	//images.proteinatlas.org/23876/52331_A_6_6.jpg	1	1	1	1	3	Cytoplasmic	0	0.0127059	0	0.99	0	0	0	0.0111574	0	1	0	0	0	0.522711	0	1	0	0	1	1	1	1	2	Cytoplasmic	0	8.94e-11	0	0	0	0	1	0.9999	1	0.99	2	Cytoplasmic	0	0	0
ENSG00000157778	HPA023876	PSMG3	proteasome assembly chaperone 3	//images.proteinatlas.org/23876/52331_A_4_6.jpg	1	0.999999	1	1	3	Cytoplasmic	0	0.0363743	0	0.99	0	0	0	0.383189	0	1	0	0	0	0.670035	0	1	0	0	1	1	1	1	2	Cytoplasmic	0	0	0	0	0	0	1	0.999943	1	0.99	2	Cytoplasmic	0	1.49e-09	0
ENSG00000158077	HPA039477	NLRP14	NLR family pyrin domain containing 14	//images.proteinatlas.org/39477/166877_A_5_6.jpg	0	2.73e-05	0	0.97	0	0	0	0.0387192	0	0.32	0	0	0	0.0666622	0	0.7	0	0	0	0.162929	0	0.96	0	0	1	1	1	0.97	3	Cytoplasmic	0	1.13e-09	0	0	0	0	0	1.18e-07	0	0.88	0	0	0	0	0
ENSG00000158077	HPA039477	NLRP14	NLR family pyrin domain containing 14	//images.proteinatlas.org/39477/166877_A_6_6.jpg	0	2.6e-06	0	0.97	0	0	0	2.2e-08	0	0.32	0	0	0	0.370849	0	0.7	0	0	0	0.510282	0	0.96	0	0	1	1	1	0.96	3	Cytoplasmic	0	0	0	0	0	0	0	5.96e-11	0	0.88	0	0	0	5.07e-09	0
ENSG00000158158	HPA017732	CNNM4	cyclin and CBS domain divalent metal cation transport mediator 4	//images.proteinatlas.org/17732/41271_A_6_6.jpg	0	2.24e-06	0	1	0	0	0	8.56e-05	0	1	0	0	1	1	1	1	3	Nuclear.Cytoplasmic.Membranous	1	1	1	1	3	Nuclear.Cytoplasmic.Membranous	1	1	1	1	3	Nuclear.Cytoplasmic.Membranous	0	0	0	0	0	0	0	2.12e-06	0	0.99	0	0	0	2.03e-09	0
ENSG00000158158	HPA017732	CNNM4	cyclin and CBS domain divalent metal cation transport mediator 4	//images.proteinatlas.org/17732/41271_A_4_6.jpg	0	8.48e-06	0	1	0	0	0	0.0717733	0	1	0	0	1	1	1	1	3	Nuclear.Cytoplasmic.Membranous	1	1	1	1	3	Nuclear.Cytoplasmic.Membranous	1	1	1	1	3	Nuclear.Cytoplasmic.Membranous	0	0	0	0	0	0	0	7.93e-07	0	0.99	0	0	0	9.83e-10	0
ENSG00000158301	HPA017438	GPRASP2	G protein-coupled receptor associated sorting protein 2	//images.proteinatlas.org/17438/41860_A_6_6.jpg	1	1	1	1	2	Nuclear.Cytoplasmic	1	1	1	1	2	Nuclear	1	1	1	1	2	Cytoplasmic.Membranous	1	1	1	1	3	Nuclear	1	1	1	1	3	Nuclear	0	1.24e-08	0	0	0	0	1	0.999883	1	0.99	1	Cytoplasmic	0	2.53e-06	0
ENSG00000158301	HPA017438	GPRASP2	G protein-coupled receptor associated sorting protein 2	//images.proteinatlas.org/17438/41860_A_4_6.jpg	1	0.999998	1	1	2	Nuclear.Cytoplasmic	1	1	1	1	2	Nuclear	1	1	1	1	2	Cytoplasmic.Membranous	1	1	1	1	3	Nuclear	1	1	1	1	3	Nuclear	0	4.92e-09	0	0	0	0	1	0.999952	1	0.99	1	Cytoplasmic	0	3.15e-06	0
ENSG00000158435	HPA069823	CNOT11	CCR4-NOT transcription complex subunit 11	//images.proteinatlas.org/69823/166575_A_5_6.jpg	1	0.995903	1	0	3	Cytoplasmic	1	0.751669	0	0	2	Cytoplasmic	1	1	1	0.01	1	Cytoplasmic	1	1	1	0.07	2	Cytoplasmic	1	1	1	0.02	3	Cytoplasmic	0	5.36e-07	0	0	0	0	0	0.999967	1	0	0	0	0	0	0
ENSG00000158435	HPA069823	CNOT11	CCR4-NOT transcription complex subunit 11	//images.proteinatlas.org/69823/166575_A_6_6.jpg	1	0.998951	1	0	3	Cytoplasmic	1	0.000623959	0	0	2	Cytoplasmic	1	0.18981	0	0.01	1	Cytoplasmic	1	0.341586	0	0.07	2	Cytoplasmic	1	0.766302	0	0.02	3	Cytoplasmic	0	0.758347	0	0	0	0	0	0.871843	0	0	0	0	0	0.0139453	0
ENSG00000158435	HPA074943	CNOT11	CCR4-NOT transcription complex subunit 11	//images.proteinatlas.org/74943/166579_A_5_6.jpg	1	1	1	0	3	Cytoplasmic	1	0.999909	1	0	2	Cytoplasmic	1	1	1	0	1	Cytoplasmic	1	0.997219	1	0	2	Cytoplasmic	1	0.992227	1	0	3	Cytoplasmic	0	1.02e-06	0	0	0	0	0	1	1	0	0	0	0	0	0
ENSG00000158435	HPA074943	CNOT11	CCR4-NOT transcription complex subunit 11	//images.proteinatlas.org/74943/166579_A_6_6.jpg	1	0.941084	1	0	3	Cytoplasmic	1	0.0316989	0	0	2	Cytoplasmic	1	2.65e-08	0	0	1	Cytoplasmic	1	0.962681	1	0	2	Cytoplasmic	1	0.999503	1	0	3	Cytoplasmic	0	0.00725492	0	0	0	0	0	0.999998	1	0	0	0	0	0.00125802	0
ENSG00000158796	HPA073628	DEDD	death effector domain containing	//images.proteinatlas.org/73628/163945_A_5_6.jpg	1	0.633608	1	0	2	Cytoplasmic	0	0.327349	0	0	0	0	0	0.87017	1	0	0	0	0	0.974711	1	0.01	0	0	1	0.999989	1	0	2	Cytoplasmic	1	1.19e-09	0	0	1	Cytoplasmic	1	0.943465	1	0	3	Nuclear.Cytoplasmic	0	0.0246433	0
ENSG00000158796	HPA073628	DEDD	death effector domain containing	//images.proteinatlas.org/73628/163945_A_6_6.jpg	1	0.00574027	0	0	2	Cytoplasmic	0	0.996276	1	0	0	0	0	1	1	0	0	0	0	0.998725	1	0.01	0	0	1	0.998987	1	0	2	Cytoplasmic	1	0.293371	0	0	1	Cytoplasmic	1	0.790887	0	0	3	Nuclear.Cytoplasmic	0	4.49e-06	0
ENSG00000159618	HPA007133	ADGRG5	adhesion G protein-coupled receptor G5	//images.proteinatlas.org/7133/162086_A_5_6.jpg	0	0.000262216	0	1	0	0	0	1.36e-05	0	1	0	0	0	0.280699	0	1	0	0	1	1	1	1	3	Cytoplasmic	1	1	1	1	3	Nuclear	0	0	0	0.03	0	0	0	1.52e-08	0	1	0	0	0	1.19e-10	0
ENSG00000159618	HPA007133	ADGRG5	adhesion G protein-coupled receptor G5	//images.proteinatlas.org/7133/162086_A_6_6.jpg	0	5.01e-05	0	1	0	0	0	0.00012328	0	1	0	0	0	0.0130622	0	1	0	0	1	1	1	1	3	Cytoplasmic	1	1	1	1	3	Nuclear	0	3.64e-09	0	0.03	0	0	0	8.73e-08	0	1	0	0	0	0	0
ENSG00000159618	HPA007133	ADGRG5	adhesion G protein-coupled receptor G5	//images.proteinatlas.org/7133/162086_A_4_6.jpg	0	3.04e-06	0	1	0	0	0	1.15e-05	0	1	0	0	0	0.124413	0	1	0	0	1	1	1	1	3	Cytoplasmic	1	1	1	1	3	Nuclear	0	2.29e-08	0	0.03	0	0	0	5.93e-09	0	1	0	0	0	2.68e-10	0
ENSG00000159640	HPA029298	ACE	angiotensin I converting enzyme	//images.proteinatlas.org/29298/100430_A_6_6.jpg	0	2.21e-06	0	0.99	0	0	0	5.8e-08	0	0.98	0	0	0	2.94e-05	0	0.99	0	0	0	0.143039	0	1	0	0	1	1	1	1	3	Cytoplasmic.Membranous	0	0	0	0	0	0	1	0.999897	1	0.99	1	Membranous	0	3.58e-10	0
ENSG00000159640	HPA029298	ACE	angiotensin I converting enzyme	//images.proteinatlas.org/29298/100430_A_4_6.jpg	0	3.36e-06	0	0.99	0	0	0	0	0	0.98	0	0	0	0.0694029	0	0.99	0	0	0	0.278258	0	1	0	0	1	1	1	1	3	Cytoplasmic.Membranous	0	0	0	0	0	0	1	1	1	0.99	1	Membranous	0	2.84e-07	0
ENSG00000159648	HPA062092	TEPP	testis, prostate and placenta expressed	//images.proteinatlas.org/62092/162928_A_5_6.jpg	1	2.5e-05	0	0	2	Nuclear	1	0.270519	0	0	2	Nuclear	1	0.994799	1	0.06	2	Nuclear	0	1	1	0.25	0	0	0	1	1	0.05	0	0	1	0.261657	0	0	1	Nuclear	0	0.80745	0	0	0	0	0	8.79e-07	0
ENSG00000159648	HPA062092	TEPP	testis, prostate and placenta expressed	//images.proteinatlas.org/62092/162928_A_6_6.jpg	1	0.995397	1	0	2	Nuclear	1	0.995905	1	0	2	Nuclear	1	0.999993	1	0.06	2	Nuclear	0	0.999937	1	0.25	0	0	0	0.999389	1	0.05	0	0	1	0.0106994	0	0	1	Nuclear	0	0.73321	0	0	0	0	0	8.76e-06	0
ENSG00000159674	HPA066095	SPON2	spondin 2	//images.proteinatlas.org/66095/167301_A_5_6.jpg	0	1.83e-05	0	0	0	0	0	7.45e-10	0	0	0	0	1	2.2e-05	0	0.03	2	Cytoplasmic	0	0.96636	1	0.17	0	0	0	0.992302	1	0.03	0	0	0	2.65e-09	0	0	0	0	1	6.19e-05	0	0	1	Cytoplasmic	0	9.83e-10	0
ENSG00000159674	HPA066095	SPON2	spondin 2	//images.proteinatlas.org/66095/167301_A_6_6.jpg	0	1	1	0	0	0	0	0.0277369	0	0	0	0	1	0.0648503	0	0.03	2	Cytoplasmic	0	0.13475	0	0.16	0	0	0	1	1	0.03	0	0	0	5.87e-06	0	0	0	0	1	0.00113192	0	0	1	Cytoplasmic	0	4.95e-07	0
ENSG00000159761	HPA073475	C16orf86	chromosome 16 open reading frame 86	//images.proteinatlas.org/73475/162782_A_5_6.jpg	0	0.994694	1	0	0	0	0	0.999834	1	0	0	0	1	0.993507	1	0	2	Nuclear	1	0.998482	1	0.01	3	Nuclear	0	0.00738275	0	0	0	0	0	0.0582711	0	0	0	0	0	0.019853	0	0	0	0	0	5.98e-08	0
ENSG00000159761	HPA073475	C16orf86	chromosome 16 open reading frame 86	//images.proteinatlas.org/73475/162782_A_6_6.jpg	0	0.999928	1	0	0	0	0	0.838232	0	0	0	0	1	0.114626	0	0	2	Nuclear	1	0.0456206	0	0.01	3	Nuclear	0	0.69758	0	0	0	0	0	0.158833	0	0	0	0	0	0.794998	0	0	0	0	0	0.00114291	0
ENSG00000160710	CAB056157	ADAR	adenosine deaminase, RNA specific	//images.proteinatlas.org/56157/121442_A_4_6.jpg	1	1	1	1	3	Nuclear	1	1	1	1	2	Nuclear	0	0.00204949	0	1	0	0	0	0.277784	0	1	0	0	0	0.00658456	0	1	0	0	1	0.992167	1	0.98	3	Nuclear	0	2.87e-08	0	1	0	0	0	1.51e-05	0
ENSG00000160710	CAB056157	ADAR	adenosine deaminase, RNA specific	//images.proteinatlas.org/56157/121442_A_6_6.jpg	1	1	1	1	3	Nuclear	1	1	1	1	2	Nuclear	0	0.184174	0	1	0	0	0	6.49e-06	0	1	0	0	0	0.000260821	0	1	0	0	1	0.999083	1	0.98	3	Nuclear	0	3.98e-08	0	1	0	0	0	9.94e-06	0
ENSG00000160710	HPA003890	ADAR	adenosine deaminase, RNA specific	//images.proteinatlas.org/3890/148011_A_5_6.jpg	1	1	1	1	3	Nuclear	1	1	1	1	1	Nuclear	0	0.345866	0	1	0	0	0	0.104508	0	1	0	0	0	0.298147	0	1	0	0	1	0.999077	1	0.95	3	Nuclear	1	0.999991	1	1	2	Nuclear	0	0.000175865	0
ENSG00000160710	HPA003890	ADAR	adenosine deaminase, RNA specific	//images.proteinatlas.org/3890/148011_A_6_6.jpg	1	1	1	1	3	Nuclear	1	1	1	1	1	Nuclear	0	0.029598	0	1	0	0	0	0.416687	0	1	0	0	0	0.000431674	0	1	0	0	1	0.999381	1	0.95	3	Nuclear	1	0.999984	1	1	2	Nuclear	0	7.54e-09	0
ENSG00000160710	HPA051519	ADAR	adenosine deaminase, RNA specific	//images.proteinatlas.org/51519/147996_A_5_6.jpg	1	1	1	0	3	Nuclear	1	1	1	0.05	1	Nuclear	0	0.302348	0	0.22	0	0	0	2.79e-07	0	0.57	0	0	0	0.000210797	0	0.19	0	0	1	0.999704	1	0	3	Nuclear	1	1	1	0	2	Nuclear	1	1	1
ENSG00000160710	HPA051519	ADAR	adenosine deaminase, RNA specific	//images.proteinatlas.org/51519/147996_A_6_6.jpg	1	1	1	0	3	Nuclear	1	1	1	0.05	1	Nuclear	0	4.51e-05	0	0.22	0	0	0	9.91e-06	0	0.57	0	0	0	3.47e-06	0	0.19	0	0	1	0.99916	1	0	3	Nuclear	1	1	1	0	2	Nuclear	1	1	1
ENSG00000160862	CAB032276	AZGP1	alpha-2-glycoprotein 1, zinc-binding	//images.proteinatlas.org/32276/136449_A_4_6.jpg	0	5.56e-06	0	1	0	0	0	0.207123	0	1	0	0	0	0.0428377	0	1	0	0	1	1	1	1	3	Nuclear	0	0.0472408	0	1	0	0	0	3.28e-10	0	0.99	0	0	0	7.72e-09	0	1	0	0	0	1.58e-08	0
ENSG00000160862	CAB032276	AZGP1	alpha-2-glycoprotein 1, zinc-binding	//images.proteinatlas.org/32276/136449_A_5_6.jpg	0	1.07e-05	0	1	0	0	0	0.143176	0	1	0	0	0	0.143053	0	1	0	0	1	1	1	1	3	Nuclear	0	0.0698826	0	1	0	0	0	8.94e-11	0	0.99	0	0	0	9.33e-09	0	1	0	0	0	5.16e-09	0
ENSG00000160862	CAB032276	AZGP1	alpha-2-glycoprotein 1, zinc-binding	//images.proteinatlas.org/32276/136449_A_6_6.jpg	0	7.3e-08	0	1	0	0	0	8.42e-06	0	1	0	0	0	0.168312	0	1	0	0	1	1	1	1	3	Nuclear	0	0.139445	0	1	0	0	0	2.98e-11	0	0.99	0	0	0	1.71e-06	0	1	0	0	0	9.18e-08	0
ENSG00000162139	HPA070381	NEU3	neuraminidase 3	//images.proteinatlas.org/70381/167961_A_5_6.jpg	1	0.000309085	0	0	3	Nuclear.Cytoplasmic	1	2e-06	0	0	2	Nuclear.Cytoplasmic	1	0.537701	0	0.01	1	Nuclear.Cytoplasmic	1	0.999465	1	0.06	1	Nuclear.Cytoplasmic	0	0.98958	1	0.01	0	0	0	0.0045267	0	0	0	0	0	0.00134375	0	0	0	0	0	5.44e-05	0
ENSG00000162139	HPA070381	NEU3	neuraminidase 3	//images.proteinatlas.org/70381/167961_A_6_6.jpg	1	0.984909	1	0	3	Nuclear.Cytoplasmic	1	8.89e-06	0	0	2	Nuclear.Cytoplasmic	1	0.337984	0	0.01	1	Nuclear.Cytoplasmic	1	0.00623776	0	0.06	1	Nuclear.Cytoplasmic	0	0.988151	1	0.01	0	0	0	4.91e-07	0	0	0	0	0	1	1	0	0	0	0	1.24e-05	0
ENSG00000162572	HPA026884	SCNN1D	sodium channel epithelial 1 delta subunit	//images.proteinatlas.org/26884/165918_A_5_6.jpg	1	1	1	1	2	Cytoplasmic.Membranous	0	0.0774183	0	0.99	0	0	0	0.402221	0	1	0	0	0	0.43385	0	1	0	0	0	0.0200531	0	1	0	0	0	0	0	0	0	0	1	1	1	0.99	1	Cytoplasmic	0	1.48e-06	0
ENSG00000162572	HPA026884	SCNN1D	sodium channel epithelial 1 delta subunit	//images.proteinatlas.org/26884/165918_A_6_6.jpg	1	1	1	1	2	Cytoplasmic.Membranous	0	0.0283267	0	0.99	0	0	0	0.012354	0	1	0	0	0	0.000555847	0	1	0	0	0	0.0396412	0	1	0	0	0	0	0	0	0	0	1	0.999999	1	0.99	1	Cytoplasmic	0	1.83e-06	0
ENSG00000162598	HPA031368	C1orf87	chromosome 1 open reading frame 87	//images.proteinatlas.org/31368/67808_A_6_6.jpg	1	0.999997	1	0.99	3	Cytoplasmic	0	0.32081	0	0.85	0	0	0	0.799556	0	0.99	0	0	0	0.610803	0	0.99	0	0	0	0.0985081	0	0.99	0	0	0	0	0	0	0	0	0	2.62e-09	0	0.99	0	0	0	5.07e-09	0
ENSG00000162598	HPA031368	C1orf87	chromosome 1 open reading frame 87	//images.proteinatlas.org/31368/67808_A_4_6.jpg	1	0.999998	1	0.99	3	Cytoplasmic	0	1.27e-07	0	0.85	0	0	0	0.512915	0	0.99	0	0	0	0.140004	0	0.99	0	0	0	0.0960642	0	0.99	0	0	0	5.96e-11	0	0	0	0	0	3.4e-09	0	0.99	0	0	0	2.05e-06	0
ENSG00000162620	HPA030799	LRRIQ3	leucine rich repeats and IQ motif containing 3	//images.proteinatlas.org/30799/161592_A_5_6.jpg	0	7.33e-06	0	0.99	0	0	0	0.0058527	0	0.9	0	0	0	0.447266	0	0.99	0	0	0	0.00422546	0	1	0	0	1	1	1	1	3	Nuclear	0	0	0	0	0	0	0	5.39e-09	0	0.99	0	0	0	5.37e-06	0
ENSG00000162620	HPA030799	LRRIQ3	leucine rich repeats and IQ motif containing 3	//images.proteinatlas.org/30799/161592_A_6_6.jpg	0	1.69e-05	0	0.99	0	0	0	6.87e-06	0	0.89	0	0	0	0.217091	0	0.99	0	0	0	0.179774	0	0.99	0	0	1	1	1	1	3	Nuclear	0	0	0	0	0	0	0	7.02e-06	0	0.99	0	0	0	2.42e-07	0
ENSG00000162620	HPA030799	LRRIQ3	leucine rich repeats and IQ motif containing 3	//images.proteinatlas.org/30799/161592_A_4_6.jpg	0	2.3e-05	0	0.99	0	0	0	0.00029084	0	0.89	0	0	0	0.00028508	0	0.99	0	0	0	0.00071127	0	0.99	0	0	1	1	1	1	3	Nuclear	0	9.86e-09	0	0	0	0	0	6.42e-08	0	0.99	0	0	0	1.2e-05	0
ENSG00000162782	HPA029418	TDRD5	tudor domain containing 5	//images.proteinatlas.org/29418/160473_A_5_6.jpg	1	0.999999	1	0.99	1	Cytoplasmic	0	0.00933431	0	0.98	0	0	0	0.0948543	0	0.99	0	0	1	1	1	1	2	Cytoplasmic	1	1	1	1	3	Cytoplasmic	0	0	0	0	0	0	0	4.94e-07	0	0.99	0	0	0	0	0
ENSG00000162782	HPA029418	TDRD5	tudor domain containing 5	//images.proteinatlas.org/29418/160473_A_6_6.jpg	1	0.999999	1	0.99	1	Cytoplasmic	0	0.257792	0	0.98	0	0	0	0.0800984	0	0.99	0	0	1	1	1	1	2	Cytoplasmic	1	1	1	1	3	Cytoplasmic	0	0	0	0	0	0	0	9.12e-08	0	0.99	0	0	0	4.93e-08	0
ENSG00000162782	HPA029418	TDRD5	tudor domain containing 5	//images.proteinatlas.org/29418/160473_A_4_6.jpg	1	1	1	0.99	1	Cytoplasmic	0	0.0586311	0	0.98	0	0	0	0.0674453	0	0.99	0	0	1	1	1	1	2	Cytoplasmic	1	1	1	1	3	Cytoplasmic	0	0	0	0	0	0	0	8.18e-07	0	0.99	0	0	0	6.68e-09	0
ENSG00000162814	HPA030099	SPATA17	spermatogenesis associated 17	//images.proteinatlas.org/30099/165537_A_5_6.jpg	1	0.999999	1	0.99	1	Cytoplasmic	1	1	1	0.92	1	Cytoplasmic	1	1	1	0.99	3	Cytoplasmic.Membranous	1	1	1	1	2	Cytoplasmic.Membranous	1	1	1	1	2	Cytoplasmic.Membranous	0	4.4e-07	0	0	0	0	0	2.42e-06	0	0.99	0	0	0	6.9e-05	0
ENSG00000162814	HPA030099	SPATA17	spermatogenesis associated 17	//images.proteinatlas.org/30099/165537_A_6_6.jpg	1	0.999981	1	0.99	1	Cytoplasmic	1	1	1	0.92	1	Cytoplasmic	1	1	1	0.99	3	Cytoplasmic.Membranous	1	1	1	1	2	Cytoplasmic.Membranous	1	1	1	1	2	Cytoplasmic.Membranous	0	0	0	0	0	0	0	4.54e-06	0	0.99	0	0	0	0	0
ENSG00000163331	HPA046937	DAPL1	death associated protein like 1	//images.proteinatlas.org/46937/162893_A_5_6.jpg	1	1	1	0.07	2	Cytoplasmic.Membranous	1	1	1	0.1	2	Cytoplasmic.Membranous	1	1	1	0.31	3	Cytoplasmic.Membranous	0	0.142492	0	0.71	0	0	0	4.84e-07	0	0.31	0	0	0	8.64e-10	0	0	0	0	0	2.62e-07	0	0.02	0	0	0	2.06e-09	0
ENSG00000163331	HPA046937	DAPL1	death associated protein like 1	//images.proteinatlas.org/46937/162893_A_6_6.jpg	1	1	1	0.07	2	Cytoplasmic.Membranous	1	1	1	0.1	2	Cytoplasmic.Membranous	1	1	1	0.31	3	Cytoplasmic.Membranous	0	0.300821	0	0.71	0	0	0	4.89e-05	0	0.31	0	0	0	2.74e-09	0	0	0	0	0	1.15e-07	0	0.01	0	0	0	6.23e-06	0
ENSG00000163346	HPA006949	PBXIP1	PBX homeobox interacting protein 1	//images.proteinatlas.org/6949/18536_A_5_6.jpg	1	1	1	1	2	Cytoplasmic	0	0.132627	0	1	0	0	0	0.182688	0	1	0	0	0	0.506907	0	1	0	0	1	1	1	1	3	Cytoplasmic	0	4.77e-10	0	0.08	0	0	1	0.999999	1	1	3	Cytoplasmic	0	1.01e-09	0
ENSG00000163346	HPA006949	PBXIP1	PBX homeobox interacting protein 1	//images.proteinatlas.org/6949/18536_A_6_6.jpg	1	1	1	1	2	Cytoplasmic	0	0.937015	1	1	0	0	0	0.809322	0	1	0	0	0	0.689069	0	1	0	0	1	1	1	1	3	Cytoplasmic	0	2.38e-10	0	0.07	0	0	1	0.999999	1	1	3	Cytoplasmic	0	1.45e-05	0
ENSG00000163346	HPA006949	PBXIP1	PBX homeobox interacting protein 1	//images.proteinatlas.org/6949/18536_A_4_6.jpg	1	1	1	1	2	Cytoplasmic	0	0.214162	0	1	0	0	0	0.225033	0	1	0	0	0	0.489958	0	1	0	0	1	1	1	1	3	Cytoplasmic	0	2.92e-09	0	0.07	0	0	1	0.998567	1	1	3	Cytoplasmic	0	4.24e-08	0
ENSG00000163531	HPA008832	NFASC	neurofascin	//images.proteinatlas.org/8832/23766_A_5_6.jpg	1	1	1	1	2	Cytoplasmic	1	1	1	1	2	Cytoplasmic	0	0.230163	0	1	0	0	1	1	1	1	3	Nuclear	0	2.93e-07	0	1	0	0	0	5.96e-11	0	0	0	0	1	0.999995	1	1	1	Membranous	0	1.69e-06	0
ENSG00000163531	HPA008832	NFASC	neurofascin	//images.proteinatlas.org/8832/23766_A_6_6.jpg	1	1	1	1	2	Cytoplasmic	1	1	1	1	2	Cytoplasmic	0	0.308637	0	1	0	0	1	1	1	1	3	Nuclear	0	0.0182999	0	1	0	0	0	0	0	0	0	0	1	1	1	1	1	Membranous	0	1.82e-06	0
ENSG00000163531	HPA008832	NFASC	neurofascin	//images.proteinatlas.org/8832/23766_A_4_6.jpg	1	1	1	1	2	Cytoplasmic	1	1	1	1	2	Cytoplasmic	0	0.633604	0	1	0	0	1	1	1	1	3	Nuclear	0	0.311449	0	1	0	0	0	2.2e-08	0	0	0	0	1	0.999999	1	1	1	Membranous	0	1.13e-06	0
ENSG00000163596	HPA042507	ICA1L	islet cell autoantigen 1 like	//images.proteinatlas.org/42507/90676_A_6_6.jpg	1	1	1	0.76	3	Cytoplasmic	0	0.303164	0	0.2	0	0	0	0.0122443	0	0.55	0	0	0	0.00674814	0	0.88	0	0	0	0.526857	0	0.68	0	0	1	0.999973	1	0	3	Cytoplasmic	1	0.999973	1	0.53	3	Cytoplasmic	0	5.96e-11	0
ENSG00000163596	HPA042507	ICA1L	islet cell autoantigen 1 like	//images.proteinatlas.org/42507/90676_A_4_6.jpg	1	1	1	0.76	3	Cytoplasmic	0	0.495694	0	0.2	0	0	0	0.00888175	0	0.55	0	0	0	0.5606	0	0.87	0	0	0	0.465838	0	0.67	0	0	1	0.947693	1	0	3	Cytoplasmic	1	1	1	0.53	3	Cytoplasmic	0	3.8e-06	0
ENSG00000163611	HPA064843	SPICE1	spindle and centriole associated protein 1	//images.proteinatlas.org/64843/148039_A_5_6.jpg	1	0.422199	1	0	3	Cytoplasmic	0	0.219714	0	0	0	0	1	0.999999	1	0.04	3	Cytoplasmic	0	1	1	0.19	0	0	0	1	1	0.04	0	0	0	3.56e-08	0	0	0	0	1	0.914686	1	0	3	Cytoplasmic	0	4.88e-07	0
ENSG00000163611	HPA064843	SPICE1	spindle and centriole associated protein 1	//images.proteinatlas.org/64843/148039_A_6_6.jpg	1	0.999989	1	0	3	Cytoplasmic	0	0.999062	1	0	0	0	1	0.999999	1	0.04	3	Cytoplasmic	0	0.999992	1	0.19	0	0	0	1	1	0.04	0	0	0	0.667512	0	0	0	0	1	0.824264	0	0	3	Cytoplasmic	0	0.015515	0
ENSG00000163611	HPA064843	SPICE1	spindle and centriole associated protein 1	//images.proteinatlas.org/64843/148039_A_4_6.jpg	1	1	1	0	3	Cytoplasmic	0	1	1	0	0	0	1	1	1	0.04	3	Cytoplasmic	0	0.999999	1	0.19	0	0	0	0.586499	0	0.04	0	0	0	0.000590305	0	0	0	0	1	1	1	0	3	Cytoplasmic	0	4.41e-06	0
ENSG00000163909	HPA076960	HEYL	hes related family bHLH transcription factor with YRPW motif-like	//images.proteinatlas.org/76960/165502_A_5_6.jpg	1	0.304328	1	0	2	Nuclear	1	0.0454386	0	0	1	Nuclear	0	1.34e-06	0	0	0	0	0	0.999936	1	0	0	0	1	0.999995	1	0	3	Cytoplasmic	0	2.57e-06	0	0	0	0	1	0.991883	1	0	2	Nuclear.Cytoplasmic	0	9.93e-07	0
ENSG00000163909	HPA076960	HEYL	hes related family bHLH transcription factor with YRPW motif-like	//images.proteinatlas.org/76960/165502_A_6_6.jpg	1	1	1	0	2	Nuclear	1	0.998653	1	0	1	Nuclear	0	0.0248763	0	0	0	0	0	3.04e-07	0	0	0	0	1	0.474509	0	0	3	Cytoplasmic	0	8.94e-11	0	0	0	0	1	1.72e-06	0	0	2	Nuclear.Cytoplasmic	0	5.34e-08	0
ENSG00000164105	CAB022627	SAP30	Sin3A associated protein 30	//images.proteinatlas.org/22627/133251_A_5_6.jpg	1	1	1	1	3	Nuclear	1	1	1	1	1	Nuclear	1	1	1	1	3	Nuclear	0	0.523382	0	1	0	0	0	5.65e-06	0	1	0	0	1	0.998268	1	0.99	2	Nuclear	1	1	1	1	1	Cytoplasmic	0	0	0
ENSG00000164105	CAB022627	SAP30	Sin3A associated protein 30	//images.proteinatlas.org/22627/133251_A_6_6.jpg	1	1	1	1	3	Nuclear	1	1	1	1	1	Nuclear	1	1	1	1	3	Nuclear	0	0.786797	0	1	0	0	0	0.120463	0	1	0	0	1	0.994568	1	0.99	2	Nuclear	1	0.999538	1	1	1	Cytoplasmic	0	1.8e-07	0
ENSG00000164142	HPA046348	FAM160A1	family with sequence similarity 160 member A1	//images.proteinatlas.org/46348/104181_A_6_6.jpg	1	1	1	0.1	3	Cytoplasmic	0	0.0001221	0	0.1	0	0	0	0.0551854	0	0.32	0	0	0	0.582905	0	0.72	0	0	1	1	1	0.33	2	Cytoplasmic	0	2.47e-09	0	0	0	0	1	0.999992	1	0.05	2	Cytoplasmic	0	0	0
ENSG00000164142	HPA046348	FAM160A1	family with sequence similarity 160 member A1	//images.proteinatlas.org/46348/104181_A_4_6.jpg	1	1	1	0.09	3	Cytoplasmic	0	2.86e-06	0	0.1	0	0	0	2.24e-09	0	0.32	0	0	0	0.295772	0	0.72	0	0	1	1	1	0.32	2	Cytoplasmic	0	1.79e-10	0	0	0	0	1	1	1	0.05	2	Cytoplasmic	0	5.9e-09	0
ENSG00000164209	HPA071582	SLC25A46	solute carrier family 25 member 46	//images.proteinatlas.org/71582/160921_A_5_6.jpg	1	0.973466	1	0	2	Cytoplasmic	0	0.185527	0	0	0	0	0	0.993454	1	0	0	0	0	0.974621	1	0.03	0	0	1	0.998984	1	0.01	2	Cytoplasmic	0	0.00101822	0	0	0	0	1	0.985894	1	0	2	Cytoplasmic	0	0.000634025	0
ENSG00000164209	HPA071582	SLC25A46	solute carrier family 25 member 46	//images.proteinatlas.org/71582/160921_A_6_6.jpg	1	0.992389	1	0	2	Cytoplasmic	0	0.985383	1	0	0	0	0	0.999626	1	0	0	0	0	0.99999	1	0.03	0	0	1	0.99989	1	0.01	2	Cytoplasmic	0	0.173242	0	0	0	0	1	1	1	0	2	Cytoplasmic	0	0.169157	0
ENSG00000164209	HPA071582	SLC25A46	solute carrier family 25 member 46	//images.proteinatlas.org/71582/160921_A_4_6.jpg	1	0.592363	1	0	2	Cytoplasmic	0	0.00817948	0	0	0	0	0	0.735381	0	0	0	0	0	1	1	0.03	0	0	1	1	1	0.01	2	Cytoplasmic	0	0.00833982	0	0	0	0	1	0.656201	0	0	2	Cytoplasmic	0	2.07e-06	0
ENSG00000164291	HPA042384	ARSK	arylsulfatase family member K	//images.proteinatlas.org/42384/167063_A_5_6.jpg	0	5.13e-07	0	0.79	0	0	0	0.00010386	0	0.21	0	0	0	0.0053688	0	0.57	0	0	0	0.622936	0	0.88	0	0	1	1	1	0.72	2	Cytoplasmic	1	0.88916	1	0	3	Cytoplasmic	0	4.55e-08	0	0.61	0	0	0	0	0
ENSG00000164291	HPA042384	ARSK	arylsulfatase family member K	//images.proteinatlas.org/42384/167063_A_6_6.jpg	0	0	0	0.78	0	0	0	2.51e-06	0	0.21	0	0	0	0.325499	0	0.57	0	0	0	0.316862	0	0.88	0	0	1	1	1	0.71	2	Cytoplasmic	1	0.999975	1	0	3	Cytoplasmic	0	1.53e-08	0	0.61	0	0	0	3.25e-07	0
ENSG00000164708	HPA060173	PGAM2	phosphoglycerate mutase 2	//images.proteinatlas.org/60173/139682_A_5_6.jpg	0	0.999976	1	0	0	0	0	0.000299022	0	0.01	0	0	0	0.00058621	0	0.08	0	0	1	1.55e-06	0	0.32	2	Nuclear.Cytoplasmic.Membranous	1	0.998656	1	0.08	3	Cytoplasmic.Membranous	0	0	0	0	0	0	1	0.0557173	0	0	1	Cytoplasmic.Membranous	0	8.36e-05	0
ENSG00000164708	HPA060173	PGAM2	phosphoglycerate mutase 2	//images.proteinatlas.org/60173/139682_A_6_6.jpg	0	0.999529	1	0	0	0	0	0.421617	0	0.01	0	0	0	0.878695	1	0.08	0	0	1	0.99665	1	0.32	2	Nuclear.Cytoplasmic.Membranous	1	0.53599	0	0.08	3	Cytoplasmic.Membranous	0	3.28e-10	0	0	0	0	1	0.217447	0	0	1	Cytoplasmic.Membranous	0	0.00791299	0
ENSG00000164708	HPA060173	PGAM2	phosphoglycerate mutase 2	//images.proteinatlas.org/60173/139682_A_4_6.jpg	0	0.029884	0	0	0	0	0	1	1	0.01	0	0	0	0.999698	1	0.08	0	0	1	1	1	0.32	2	Nuclear.Cytoplasmic.Membranous	1	1	1	0.08	3	Cytoplasmic.Membranous	0	2.4e-06	0	0	0	0	1	2.65e-06	0	0	1	Cytoplasmic.Membranous	0	1.07e-09	0
ENSG00000164743	HPA026107	C8orf48	chromosome 8 open reading frame 48	//images.proteinatlas.org/26107/167564_A_6_6.jpg	1	0.999976	1	1	3	Nuclear.Cytoplasmic.Membranous	0	0.11771	0	0.99	0	0	0	0.124305	0	1	0	0	1	1	1	1	3	Cytoplasmic.Membranous	1	1	1	1	3	Nuclear.Cytoplasmic.Membranous	0	1.01e-09	0	0	0	0	0	1.76e-06	0	0.99	0	0	0	1.25e-05	0
ENSG00000164743	HPA026107	C8orf48	chromosome 8 open reading frame 48	//images.proteinatlas.org/26107/167564_A_5_6.jpg	1	1	1	1	3	Nuclear.Cytoplasmic.Membranous	0	0.157244	0	0.99	0	0	0	0.202739	0	1	0	0	1	1	1	1	3	Cytoplasmic.Membranous	1	1	1	1	3	Nuclear.Cytoplasmic.Membranous	0	2.68e-10	0	0	0	0	0	3.14e-06	0	0.99	0	0	0	4.47e-10	0
ENSG00000164744	HPA076890	SUN3	Sad1 and UNC84 domain containing 3	//images.proteinatlas.org/76890/166303_A_5_6.jpg	0	0.68966	1	0	0	0	0	0.999726	1	0	0	0	0	0.0965062	0	0	0	0	1	4.68e-05	0	0	3	Cytoplasmic.Membranous	1	0.496687	0	0	2	Cytoplasmic.Membranous	0	1.9e-07	0	0	0	0	0	0.000902141	0	0	0	0	0	8.67e-07	0
ENSG00000164744	HPA076890	SUN3	Sad1 and UNC84 domain containing 3	//images.proteinatlas.org/76890/166303_A_6_6.jpg	0	0.989605	1	0	0	0	0	0.999891	1	0	0	0	0	0.999744	1	0	0	0	1	0.802007	0	0	3	Cytoplasmic.Membranous	1	0.0272256	0	0	2	Cytoplasmic.Membranous	0	0.000105639	0	0	0	0	0	0.932252	1	0	0	0	0	3.08e-07	0
ENSG00000164808	HPA027201	SPIDR	scaffolding protein involved in DNA repair	//images.proteinatlas.org/27201/58619_A_6_6.jpg	0	0.00019493	0	1	0	0	0	0.00236585	0	0.99	0	0	0	0.0674405	0	1	0	0	1	1	1	1	3	Nuclear	1	1	1	1	3	Nuclear	0	1.91e-09	0	0	0	0	1	1	1	0.99	2	Nuclear	0	0	0
ENSG00000164808	HPA027201	SPIDR	scaffolding protein involved in DNA repair	//images.proteinatlas.org/27201/58619_A_4_6.jpg	0	1.52e-05	0	1	0	0	0	0.000415718	0	0.99	0	0	0	0.218019	0	1	0	0	1	1	1	1	3	Nuclear	1	1	1	1	3	Nuclear	0	1.02e-08	0	0	0	0	1	0.999931	1	0.99	2	Nuclear	0	3.51e-06	0
ENSG00000164880	HPA021658	INTS1	integrator complex subunit 1	//images.proteinatlas.org/21658/53220_A_6_6.jpg	1	1	1	1	3	Cytoplasmic	1	1	1	0.99	2	Cytoplasmic	0	0.235511	0	1	0	0	0	0.0370516	0	1	0	0	1	1	1	1	1	Cytoplasmic	0	1.79e-10	0	0	0	0	1	1	1	0.99	2	Cytoplasmic	0	0	0
ENSG00000164880	HPA021658	INTS1	integrator complex subunit 1	//images.proteinatlas.org/21658/53220_A_4_6.jpg	1	1	1	1	3	Cytoplasmic	1	1	1	0.99	2	Cytoplasmic	0	0.273587	0	1	0	0	0	0.152485	0	1	0	0	1	1	1	1	1	Cytoplasmic	0	4.47e-10	0	0	0	0	1	1	1	0.99	2	Cytoplasmic	0	9.75e-06	0
ENSG00000165046	HPA025032	LETM2	leucine zipper and EF-hand containing transmembrane protein 2	//images.proteinatlas.org/25032/163831_A_5_6.jpg	1	1	1	1	3	Cytoplasmic	0	0.00719325	0	0.99	0	0	0	0.0447791	0	1	0	0	0	0.140338	0	1	0	0	0	0.000157698	0	1	0	0	0	0	0	0	0	0	0	0	0	0.99	0	0	0	4.47e-10	0
ENSG00000165046	HPA025032	LETM2	leucine zipper and EF-hand containing transmembrane protein 2	//images.proteinatlas.org/25032/163831_A_6_6.jpg	1	0.999999	1	1	3	Cytoplasmic	0	0.20107	0	0.99	0	0	0	0.00088362	0	1	0	0	0	0.374872	0	1	0	0	0	0.527008	0	1	0	0	0	2.38e-10	0	0	0	0	0	5.78e-08	0	0.99	0	0	0	5.79e-08	0
ENSG00000165076	HPA020541	PRSS37	serine protease 37	//images.proteinatlas.org/20541/163568_A_5_6.jpg	0	6.85e-10	0	1	0	0	0	0.00136771	0	1	0	0	0	0.0889724	0	1	0	0	1	1	1	1	3	Cytoplasmic.Membranous	1	1	1	1	3	Cytoplasmic.Membranous	0	0	0	0	0	0	0	1.22e-06	0	0.99	0	0	0	2.21e-09	0
ENSG00000165076	HPA020541	PRSS37	serine protease 37	//images.proteinatlas.org/20541/163568_A_6_6.jpg	0	1.58e-05	0	1	0	0	0	3.29e-05	0	1	0	0	0	0.0177625	0	1	0	0	1	1	1	1	3	Cytoplasmic.Membranous	1	1	1	1	3	Cytoplasmic.Membranous	0	0	0	0	0	0	0	8.32e-07	0	0.99	0	0	0	9.71e-07	0
ENSG00000165124	HPA020610	SVEP1	sushi, von Willebrand factor type A, EGF and pentraxin domain containing 1	//images.proteinatlas.org/20610/167874_A_5_6.jpg	1	1	1	1	2	Cytoplasmic	0	0.00747681	0	1	0	0	0	0.0159026	0	1	0	0	0	0.603538	0	1	0	0	1	1	1	1	3	Nuclear.Cytoplasmic	0	1.19e-10	0	0	0	0	1	0.999844	1	0.99	2	Cytoplasmic	0	0	0
ENSG00000165124	HPA020610	SVEP1	sushi, von Willebrand factor type A, EGF and pentraxin domain containing 1	//images.proteinatlas.org/20610/167874_A_6_6.jpg	1	1	1	1	2	Cytoplasmic	0	0.000138293	0	1	0	0	0	0.0229944	0	1	0	0	0	0.0839001	0	1	0	0	1	1	1	1	3	Nuclear.Cytoplasmic	0	1.79e-10	0	0	0	0	1	1	1	0.99	2	Cytoplasmic	0	7.64e-07	0
ENSG00000165617	HPA074619	DACT1	dishevelled binding antagonist of beta catenin 1	//images.proteinatlas.org/74619/167471_A_6_6.jpg	1	0.999995	1	0	3	Cytoplasmic.Membranous	1	0.998993	1	0	3	Cytoplasmic.Membranous	1	0.999951	1	0	1	Cytoplasmic.Membranous	1	0.997268	1	0	1	Cytoplasmic.Membranous	1	0.997963	1	0	2	Cytoplasmic.Membranous	0	1.19e-05	0	0	0	0	0	0.999931	1	0	0	0	0	1.22e-06	0
ENSG00000165678	HPA061664	GHITM	growth hormone inducible transmembrane protein	//images.proteinatlas.org/61664/147385_A_5_6.jpg	0	0.999988	1	0	0	0	0	1	1	0	0	0	0	1	1	0.07	0	0	0	1	1	0.26	0	0	1	0.990994	1	0.06	3	Cytoplasmic	0	0.000308408	0	0	0	0	0	1	1	0	0	0	0	0.00166612	0
ENSG00000165678	HPA061664	GHITM	growth hormone inducible transmembrane protein	//images.proteinatlas.org/61664/147385_A_6_6.jpg	0	0.989078	1	0	0	0	0	0.71311	0	0	0	0	0	0.988279	1	0.06	0	0	0	0.96187	1	0.26	0	0	1	1	1	0.06	3	Cytoplasmic	0	0	0	0	0	0	0	0.00466212	0	0	0	0	0	0	0
ENSG00000165775	HPA059129	FUNDC2	FUN14 domain containing 2	//images.proteinatlas.org/59129/135819_A_5_6.jpg	0	0.775453	1	0.79	0	0	0	0.999961	1	0.01	0	0	0	0.999998	1	0.09	0	0	0	0.998019	1	0.36	0	0	1	1	1	0.09	3	Cytoplasmic	0	0.615422	0	0	0	0	0	0.999982	1	0	0	0	0	0.0684037	0
ENSG00000165775	HPA059129	FUNDC2	FUN14 domain containing 2	//images.proteinatlas.org/59129/135819_A_6_6.jpg	0	0.999962	1	0	0	0	0	0.596529	0	0.01	0	0	0	0.0118716	0	0.09	0	0	0	0.0293905	0	0.35	0	0	1	3.68e-05	0	0.09	3	Cytoplasmic	0	4.28e-05	0	0	0	0	0	0.999871	1	0	0	0	0	8.06e-05	0
ENSG00000165775	HPA059129	FUNDC2	FUN14 domain containing 2	//images.proteinatlas.org/59129/135819_A_4_6.jpg	0	1	1	0	0	0	0	0.999993	1	0.01	0	0	0	1	1	0.09	0	0	0	0.495082	0	0.35	0	0	1	0.999754	1	0.09	3	Cytoplasmic	0	5.27e-05	0	0	0	0	0	0.398053	0	0	0	0	0	1.16e-06	0
ENSG00000165807	HPA077492	PPP1R36	protein phosphatase 1 regulatory subunit 36	//images.proteinatlas.org/77492/166078_A_5_6.jpg	1	1	1	0	3	Nuclear.Cytoplasmic	0	0.990094	1	0	0	0	0	0.994776	1	0	0	0	0	0.99998	1	0	0	0	0	0.880086	0	0	0	0	0	4.37e-07	0	0	0	0	0	0.999996	1	0	0	0	0	1.17e-07	0
ENSG00000165807	HPA077492	PPP1R36	protein phosphatase 1 regulatory subunit 36	//images.proteinatlas.org/77492/166078_A_6_6.jpg	1	3.41e-05	0	0	3	Nuclear.Cytoplasmic	0	0.071401	0	0	0	0	0	0.0723263	0	0	0	0	0	0.999991	1	0	0	0	0	1	1	0	0	0	0	0.173394	0	0	0	0	0	0.972635	1	0	0	0	0	3.43e-09	0
ENSG00000166170	HPA016429	BAG5	BCL2 associated athanogene 5	//images.proteinatlas.org/16429/166032_A_5_6.jpg	1	1	1	1	1	Cytoplasmic	0	0.0137126	0	1	0	0	0	0.445161	0	1	0	0	0	0.460054	0	1	0	0	1	1	1	1	3	Cytoplasmic	0	2.15e-09	0	0	0	0	0	1.15e-07	0	0.99	0	0	0	1.03e-08	0
ENSG00000166170	HPA016429	BAG5	BCL2 associated athanogene 5	//images.proteinatlas.org/16429/166032_A_6_6.jpg	1	1	1	1	1	Cytoplasmic	0	0.00294972	0	1	0	0	0	0.0348534	0	1	0	0	0	0.188288	0	1	0	0	1	1	1	1	3	Cytoplasmic	0	0	0	0	0	0	0	1.72e-07	0	0.99	0	0	0	7.45e-10	0
ENSG00000166171	HPA036603	DPCD	deleted in primary ciliary dyskinesia homolog (mouse)	//images.proteinatlas.org/36603/74434_A_6_6.jpg	0	2.29e-07	0	0.99	0	0	0	0.046674	0	0.52	0	0	1	1	1	0.91	2	Cytoplasmic.Membranous	1	1	1	0.99	3	Cytoplasmic.Membranous	1	1	1	0.99	3	Cytoplasmic.Membranous	0	2.5e-09	0	0	0	0	0	1.27e-05	0	0.98	0	0	0	2.68e-10	0
ENSG00000166171	HPA036603	DPCD	deleted in primary ciliary dyskinesia homolog (mouse)	//images.proteinatlas.org/36603/74434_A_4_6.jpg	0	3.21e-08	0	0.99	0	0	0	0.0981349	0	0.52	0	0	1	1	1	0.91	2	Cytoplasmic.Membranous	1	1	1	0.99	3	Cytoplasmic.Membranous	1	1	1	0.99	3	Cytoplasmic.Membranous	0	0	0	0	0	0	0	1.22e-06	0	0.98	0	0	0	6.28e-06	0
ENSG00000166171	HPA036604	DPCD	deleted in primary ciliary dyskinesia homolog (mouse)	//images.proteinatlas.org/36604/74352_A_6_6.jpg	0	1.13e-05	0	0.99	0	0	0	0.19291	0	0.52	0	0	1	1	1	0.91	2	Cytoplasmic.Membranous	1	1	1	0.99	3	Cytoplasmic.Membranous	1	1	1	0.99	3	Cytoplasmic.Membranous	0	0	0	0	0	0	1	0.999929	1	0.98	1	Cytoplasmic.Membranous	0	6.12e-07	0
ENSG00000166171	HPA036604	DPCD	deleted in primary ciliary dyskinesia homolog (mouse)	//images.proteinatlas.org/36604/74352_A_4_6.jpg	0	2.74e-06	0	0.99	0	0	0	2.67e-05	0	0.52	0	0	1	1	1	0.9	2	Cytoplasmic.Membranous	1	1	1	0.99	3	Cytoplasmic.Membranous	1	1	1	0.99	3	Cytoplasmic.Membranous	0	0	0	0	0	0	1	0.999954	1	0.98	1	Cytoplasmic.Membranous	0	3.98e-08	0
ENSG00000166226	HPA003197	CCT2	chaperonin containing TCP1 subunit 2	//images.proteinatlas.org/3197/9749_A_5_6.jpg	1	0.999999	1	1	3	Cytoplasmic.Membranous	1	1	1	1	3	Cytoplasmic.Membranous	1	1	1	1	3	Cytoplasmic.Membranous	1	1	1	1	3	Cytoplasmic.Membranous	1	1	1	1	3	Cytoplasmic.Membranous	0	1.49e-10	0	0.97	0	0	1	0.99994	1	1	1	Cytoplasmic.Membranous	0	5.31e-08	0
ENSG00000166226	HPA003197	CCT2	chaperonin containing TCP1 subunit 2	//images.proteinatlas.org/3197/9749_A_6_6.jpg	1	1	1	1	3	Cytoplasmic.Membranous	1	1	1	1	3	Cytoplasmic.Membranous	1	1	1	1	3	Cytoplasmic.Membranous	1	1	1	1	3	Cytoplasmic.Membranous	1	1	1	1	3	Cytoplasmic.Membranous	0	4.17e-10	0	0.97	0	0	1	0.999996	1	1	1	Cytoplasmic.Membranous	0	3.22e-06	0
ENSG00000166226	HPA003197	CCT2	chaperonin containing TCP1 subunit 2	//images.proteinatlas.org/3197/9749_A_4_6.jpg	1	0.999999	1	1	3	Cytoplasmic.Membranous	1	1	1	1	3	Cytoplasmic.Membranous	1	1	1	1	3	Cytoplasmic.Membranous	1	1	1	1	3	Cytoplasmic.Membranous	1	1	1	1	3	Cytoplasmic.Membranous	0	8.94e-11	0	0.96	0	0	1	0.999997	1	1	1	Cytoplasmic.Membranous	0	4.1e-07	0
ENSG00000166226	HPA003198	CCT2	chaperonin containing TCP1 subunit 2	//images.proteinatlas.org/3198/9753_A_5_6.jpg	1	1	1	1	3	Cytoplasmic.Membranous	1	1	1	1	3	Nuclear.Cytoplasmic.Membranous	1	1	1	1	3	Nuclear.Cytoplasmic.Membranous	1	1	1	1	3	Cytoplasmic.Membranous	1	1	1	1	3	Cytoplasmic.Membranous	1	0.946018	1	0.96	1	Cytoplasmic.Membranous	1	0.999965	1	1	1	Cytoplasmic.Membranous	0	3.03e-07	0
ENSG00000166226	HPA003198	CCT2	chaperonin containing TCP1 subunit 2	//images.proteinatlas.org/3198/9753_A_6_6.jpg	1	1	1	1	3	Cytoplasmic.Membranous	1	1	1	1	3	Nuclear.Cytoplasmic.Membranous	1	1	1	1	3	Nuclear.Cytoplasmic.Membranous	1	1	1	1	3	Cytoplasmic.Membranous	1	1	1	1	3	Cytoplasmic.Membranous	1	0.900543	1	0.96	1	Cytoplasmic.Membranous	1	1	1	1	1	Cytoplasmic.Membranous	0	3.58e-06	0
ENSG00000166226	HPA003198	CCT2	chaperonin containing TCP1 subunit 2	//images.proteinatlas.org/3198/9753_A_4_6.jpg	1	0.999998	1	1	3	Cytoplasmic.Membranous	1	1	1	1	3	Nuclear.Cytoplasmic.Membranous	1	1	1	1	3	Nuclear.Cytoplasmic.Membranous	1	1	1	1	3	Cytoplasmic.Membranous	1	1	1	1	3	Cytoplasmic.Membranous	1	0.902566	1	0.96	1	Cytoplasmic.Membranous	1	0.999871	1	1	1	Cytoplasmic.Membranous	0	6.73e-07	0
ENSG00000166340	HPA037709	TPP1	tripeptidyl peptidase 1	//images.proteinatlas.org/37709/76480_A_6_6.jpg	0	6.91e-07	0	0.99	0	0	0	0.00120063	0	0.44	0	0	0	8.03e-05	0	0.85	0	0	0	7.13e-06	0	0.99	0	0	0	0.000433615	0	0.99	0	0	1	0.994864	1	0	3	Cytoplasmic	1	1	1	0.97	3	Cytoplasmic	1	1	1
ENSG00000166340	HPA037709	TPP1	tripeptidyl peptidase 1	//images.proteinatlas.org/37709/76480_A_4_6.jpg	0	4.26e-06	0	0.99	0	0	0	0.135784	0	0.44	0	0	0	0.00982582	0	0.85	0	0	0	6.82e-05	0	0.99	0	0	0	0.110386	0	0.99	0	0	1	0.988671	1	0	3	Cytoplasmic	1	1	1	0.97	3	Cytoplasmic	1	0.999995	1
ENSG00000166340	HPA044868	TPP1	tripeptidyl peptidase 1	//images.proteinatlas.org/44868/148203_A_5_6.jpg	1	0.999991	1	0.38	3	Cytoplasmic	0	0.0226019	0	0.15	0	0	0	0.306572	0	0.4	0	0	0	0.689454	0	0.8	0	0	0	0.0257027	0	0.43	0	0	1	0.942473	1	0	3	Cytoplasmic	1	1	1	0.22	3	Cytoplasmic	1	1	1
ENSG00000166340	HPA044868	TPP1	tripeptidyl peptidase 1	//images.proteinatlas.org/44868/148203_A_6_6.jpg	1	1	1	0.37	3	Cytoplasmic	0	0.049732	0	0.15	0	0	0	0.00100183	0	0.4	0	0	0	0.000314388	0	0.8	0	0	0	2.26e-06	0	0.43	0	0	1	0.988026	1	0	3	Cytoplasmic	1	0.999671	1	0.22	3	Cytoplasmic	1	0.999999	1
ENSG00000166340	HPA044868	TPP1	tripeptidyl peptidase 1	//images.proteinatlas.org/44868/148203_A_4_6.jpg	1	1	1	0.36	3	Cytoplasmic	0	0.226531	0	0.15	0	0	0	0.189651	0	0.39	0	0	0	6.37e-05	0	0.79	0	0	0	0.0730607	0	0.42	0	0	1	0.961064	1	0	3	Cytoplasmic	1	1	1	0.21	3	Cytoplasmic	1	1	1
ENSG00000166394	HPA061707	CYB5R2	cytochrome b5 reductase 2	//images.proteinatlas.org/61707/165778_A_5_6.jpg	1	0.995619	1	0	1	Nuclear.Cytoplasmic.Membranous	1	0.999898	1	0	1	Nuclear.Cytoplasmic.Membranous	1	1	1	0.06	1	Nuclear.Cytoplasmic.Membranous	1	1	1	0.26	2	Nuclear.Cytoplasmic.Membranous	1	1	1	0.06	3	Nuclear.Cytoplasmic.Membranous	0	5.51e-08	0	0	0	0	0	0.868476	0	0	0	0	0	2.56e-08	0
ENSG00000166394	HPA061707	CYB5R2	cytochrome b5 reductase 2	//images.proteinatlas.org/61707/165778_A_6_6.jpg	1	0.992647	1	0	1	Nuclear.Cytoplasmic.Membranous	1	0.98249	1	0	1	Nuclear.Cytoplasmic.Membranous	1	0.999998	1	0.06	1	Nuclear.Cytoplasmic.Membranous	1	1	1	0.26	2	Nuclear.Cytoplasmic.Membranous	1	1	1	0.06	3	Nuclear.Cytoplasmic.Membranous	0	7.5e-08	0	0	0	0	0	0.999982	1	0	0	0	0	0	0
ENSG00000166455	HPA041136	C16orf46	chromosome 16 open reading frame 46	//images.proteinatlas.org/41136/167693_A_5_6.jpg	1	1	1	0.93	2	Nuclear	0	0.365003	0	0.25	0	0	0	0.096743	0	0.65	0	0	0	0.090047	0	0.93	0	0	0	0.042009	0	0.9	0	0	0	0	0	0	0	0	0	0	0	0.79	0	0	0	3.26e-07	0
ENSG00000166455	HPA041136	C16orf46	chromosome 16 open reading frame 46	//images.proteinatlas.org/41136/167693_A_6_6.jpg	1	1	1	0.93	2	Nuclear	0	0.021459	0	0.25	0	0	0	0.0492917	0	0.63	0	0	0	8.67e-09	0	0.93	0	0	0	0.0180554	0	0.89	0	0	0	0	0	0	0	0	0	8.55e-08	0	0.78	0	0	0	7.23e-07	0
ENSG00000166483	CAB004619	WEE1	WEE1 G2 checkpoint kinase	//images.proteinatlas.org/4619/13059_A_4_6.jpg	1	0.999995	1	1	3	Nuclear	1	1	1	1	3	Nuclear	0	0.277081	0	1	0	0	0	0.31067	0	1	0	0	0	0.342141	0	1	0	0	0	2.59e-09	0	1	0	0	0	1.5e-07	0	1	0	0	0	2.71e-09	0
ENSG00000166483	CAB004619	WEE1	WEE1 G2 checkpoint kinase	//images.proteinatlas.org/4619/13059_A_5_6.jpg	1	0.999999	1	1	3	Nuclear	1	1	1	1	3	Nuclear	0	0.737616	0	1	0	0	0	0.194197	0	1	0	0	0	0.0595493	0	1	0	0	0	0	0	1	0	0	0	4.29e-07	0	1	0	0	0	8.83e-06	0
ENSG00000166483	CAB004619	WEE1	WEE1 G2 checkpoint kinase	//images.proteinatlas.org/4619/13059_A_6_6.jpg	1	1	1	1	3	Nuclear	1	1	1	1	3	Nuclear	0	0.294928	0	1	0	0	0	0.308748	0	1	0	0	0	0.358926	0	1	0	0	0	3.58e-10	0	1	0	0	0	5.18e-08	0	1	0	0	0	1.03e-05	0
ENSG00000166920	HPA012943	C15orf48	chromosome 15 open reading frame 48	//images.proteinatlas.org/12943/31439_A_6_6.jpg	0	8.67e-09	0	1	0	0	0	0.101403	0	1	0	0	1	1	1	1	3	Cytoplasmic.Membranous	1	1	1	1	3	Cytoplasmic.Membranous	1	1	1	1	3	Cytoplasmic.Membranous	0	2.98e-11	0	0	0	0	0	1.87e-05	0	1	0	0	0	0	0
ENSG00000166920	HPA012943	C15orf48	chromosome 15 open reading frame 48	//images.proteinatlas.org/12943/31439_A_4_6.jpg	0	2.27e-06	0	1	0	0	0	0.0362805	0	1	0	0	1	1	1	1	3	Cytoplasmic.Membranous	1	1	1	1	3	Cytoplasmic.Membranous	1	1	1	1	3	Cytoplasmic.Membranous	0	0	0	0	0	0	0	4.97e-07	0	1	0	0	0	2.68e-10	0
ENSG00000166947	HPA040261	EPB42	erythrocyte membrane protein band 4.2	//images.proteinatlas.org/40261/142537_A_5_6.jpg	0	9.31e-06	0	0.96	0	0	0	0.18598	0	0.28	0	0	0	0.125133	0	0.69	0	0	1	1	1	0.94	3	Nuclear	1	1	1	0.94	3	Nuclear	0	0	0	0	0	0	0	6.44e-09	0	0.84	0	0	0	0	0
ENSG00000166947	HPA040261	EPB42	erythrocyte membrane protein band 4.2	//images.proteinatlas.org/40261/142537_A_6_6.jpg	0	1.82e-07	0	0.96	0	0	0	2.76e-06	0	0.28	0	0	0	0.0979929	0	0.69	0	0	1	1	1	0.94	3	Nuclear	1	1	1	0.94	3	Nuclear	0	4.63e-08	0	0	0	0	0	5.02e-07	0	0.83	0	0	0	4.17e-10	0
ENSG00000166947	HPA040261	EPB42	erythrocyte membrane protein band 4.2	//images.proteinatlas.org/40261/142537_A_4_6.jpg	0	0.00021755	0	0.96	0	0	0	0.21928	0	0.28	0	0	0	0.459747	0	0.69	0	0	1	1	1	0.94	3	Nuclear	1	1	1	0.93	3	Nuclear	0	2.15e-09	0	0	0	0	0	5.47e-08	0	0.83	0	0	0	2.34e-06	0
ENSG00000167034	HPA078571	NKX3-1	NK3 homeobox 1	//images.proteinatlas.org/78571/165671_A_5_6.jpg	0	0.958349	1	0	0	0	0	0.997492	1	0	0	0	1	0.911261	1	0	3	Cytoplasmic	0	0.999997	1	0	0	0	0	0.999948	1	0	0	0	0	1.19e-10	0	0	0	0	0	1.68e-07	0	0	0	0	0	4.21e-07	0
ENSG00000167034	HPA078571	NKX3-1	NK3 homeobox 1	//images.proteinatlas.org/78571/165671_A_6_6.jpg	0	0.0155242	0	0	0	0	0	0.996949	1	0	0	0	1	0.994261	1	0	3	Cytoplasmic	0	0.999975	1	0	0	0	0	1	1	0	0	0	0	0.0191006	0	0	0	0	0	1.64e-05	0	0	0	0	0	0.000210822	0
ENSG00000167077	HPA049240	MEI1	meiotic double-stranded break formation protein 1	//images.proteinatlas.org/49240/110711_A_6_6.jpg	1	1	1	0.01	1	Cytoplasmic	0	0.0353364	0	0.07	0	0	0	0.266236	0	0.27	0	0	0	0.00058843	0	0.64	0	0	1	1	1	0.25	3	Cytoplasmic	0	0	0	0	0	0	1	0.999998	1	0	1	Cytoplasmic	0	6.79e-09	0
ENSG00000167077	HPA049240	MEI1	meiotic double-stranded break formation protein 1	//images.proteinatlas.org/49240/110711_A_4_6.jpg	1	0.999999	1	0.01	1	Cytoplasmic	0	0.0442331	0	0.07	0	0	0	0.00161594	0	0.27	0	0	0	0.748543	0	0.64	0	0	1	1	1	0.25	3	Cytoplasmic	0	8.91e-09	0	0	0	0	1	0.999998	1	0	1	Cytoplasmic	0	0	0
ENSG00000167139	HPA043319	TBC1D21	TBC1 domain family member 21	//images.proteinatlas.org/43319/165683_A_5_6.jpg	0	0.000183463	0	0.66	0	0	0	0.032133	0	0.18	0	0	0	0.514675	0	0.5	0	0	0	0.571086	0	0.84	0	0	1	1	1	0.56	3	Cytoplasmic.Membranous	1	0.945224	1	0	1	Cytoplasmic.Membranous	1	0.999997	1	0.39	1	Cytoplasmic.Membranous	0	9.08e-06	0
ENSG00000167139	HPA043319	TBC1D21	TBC1 domain family member 21	//images.proteinatlas.org/43319/165683_A_6_6.jpg	0	1.41e-08	0	0.66	0	0	0	8.21e-08	0	0.18	0	0	0	1.11e-07	0	0.5	0	0	0	0.746179	0	0.84	0	0	1	1	1	0.56	3	Cytoplasmic.Membranous	1	0.991149	1	0	1	Cytoplasmic.Membranous	1	0.999995	1	0.36	1	Cytoplasmic.Membranous	0	7.65e-05	0
ENSG00000167173	HPA041907	C15orf39	chromosome 15 open reading frame 39	//images.proteinatlas.org/41907/167478_A_6_6.jpg	0	1.12e-05	0	0.85	0	0	0	1.11e-08	0	0.22	0	0	0	0.0230266	0	0.59	0	0	0	0.81744	0	0.9	0	0	1	1	1	0.8	3	Cytoplasmic	0	5.96e-11	0	0	0	0	0	0	0	0.7	0	0	0	6.56e-10	0
ENSG00000167186	HPA067252	COQ7	coenzyme Q7, hydroxylase	//images.proteinatlas.org/67252/147859_A_5_6.jpg	1	0.999817	1	0	3	Cytoplasmic	1	0.913498	1	0	3	Cytoplasmic	0	0.999997	1	0.02	0	0	0	0.999826	1	0.13	0	0	1	0.998372	1	0.03	1	Cytoplasmic	0	9.89e-09	0	0	0	0	1	0.99964	1	0	2	Cytoplasmic	0	3.83e-05	0
ENSG00000167186	HPA067252	COQ7	coenzyme Q7, hydroxylase	//images.proteinatlas.org/67252/147859_A_6_6.jpg	1	0.262066	1	0	3	Cytoplasmic	1	0.0144462	0	0	3	Cytoplasmic	0	0.999861	1	0.02	0	0	0	1	1	0.13	0	0	1	0.945159	1	0.03	1	Cytoplasmic	0	2.79e-05	0	0	0	0	1	0.229168	0	0	2	Cytoplasmic	0	4.17e-10	0
ENSG00000167186	HPA067252	COQ7	coenzyme Q7, hydroxylase	//images.proteinatlas.org/67252/147859_A_4_6.jpg	1	0.976239	1	0	3	Cytoplasmic	1	0.997216	1	0	3	Cytoplasmic	0	0.980671	1	0.02	0	0	0	0.999894	1	0.13	0	0	1	0.902867	1	0.03	1	Cytoplasmic	0	0	0	0	0	0	1	1.57e-05	0	0	2	Cytoplasmic	0	2.05e-07	0
ENSG00000167191	HPA015247	GPRC5B	G protein-coupled receptor class C group 5 member B	//images.proteinatlas.org/15247/166714_A_5_6.jpg	0	2.6e-06	0	1	0	0	0	0.000439141	0	1	0	0	0	0.0963174	0	1	0	0	0	0.371433	0	1	0	0	0	0.297208	0	1	0	0	1	0.999577	1	0	3	Membranous	0	7.05e-08	0	0.99	0	0	0	5.96e-11	0
ENSG00000167191	HPA015247	GPRC5B	G protein-coupled receptor class C group 5 member B	//images.proteinatlas.org/15247/166714_A_6_6.jpg	0	3.79e-06	0	1	0	0	0	0.000895888	0	1	0	0	0	0.0270356	0	1	0	0	0	1.27e-07	0	1	0	0	0	0.069205	0	1	0	0	1	0.999342	1	0	3	Membranous	0	4.77e-07	0	0.99	0	0	0	4.15e-08	0
ENSG00000167280	HPA021551	ENGASE	endo-beta-N-acetylglucosaminidase	//images.proteinatlas.org/21551/51846_A_6_6.jpg	1	0.999999	1	1	3	Cytoplasmic	0	0.051308	0	1	0	0	0	0.0027141	0	1	0	0	0	0.0695946	0	1	0	0	0	0.356595	0	1	0	0	0	1.79e-10	0	0	0	0	0	3.75e-08	0	0.99	0	0	0	0	0
ENSG00000167280	HPA021551	ENGASE	endo-beta-N-acetylglucosaminidase	//images.proteinatlas.org/21551/51846_A_4_6.jpg	1	1	1	1	3	Cytoplasmic	0	0.211545	0	1	0	0	0	0.301264	0	1	0	0	0	0.00374707	0	1	0	0	0	0.0227311	0	1	0	0	0	0	0	0	0	0	0	2.6e-07	0	0.99	0	0	0	0	0
ENSG00000167523	HPA045648	SPATA33	spermatogenesis associated 33	//images.proteinatlas.org/45648/101053_A_5_6.jpg	1	1	1	0.2	2	Cytoplasmic.Membranous	1	1	1	0.13	2	Cytoplasmic.Membranous	1	1	1	0.35	3	Nuclear.Cytoplasmic.Membranous	1	1	1	0.76	2	Nuclear.Cytoplasmic.Membranous	1	1	1	0.37	3	Nuclear.Cytoplasmic.Membranous	1	0.937399	1	0	1	Cytoplasmic.Membranous	1	0.999999	1	0.11	1	Cytoplasmic.Membranous	0	4.08e-06	0
ENSG00000167523	HPA045648	SPATA33	spermatogenesis associated 33	//images.proteinatlas.org/45648/101053_A_6_6.jpg	1	0.999992	1	0.2	2	Cytoplasmic.Membranous	1	1	1	0.12	2	Cytoplasmic.Membranous	1	1	1	0.35	3	Nuclear.Cytoplasmic.Membranous	1	1	1	0.76	2	Nuclear.Cytoplasmic.Membranous	1	1	1	0.36	3	Nuclear.Cytoplasmic.Membranous	1	0.944723	1	0	1	Cytoplasmic.Membranous	1	1	1	0.1	1	Cytoplasmic.Membranous	0	5.56e-06	0
ENSG00000167523	HPA045648	SPATA33	spermatogenesis associated 33	//images.proteinatlas.org/45648/101053_A_4_6.jpg	1	1	1	0.2	2	Cytoplasmic.Membranous	1	1	1	0.12	2	Cytoplasmic.Membranous	1	1	1	0.34	3	Nuclear.Cytoplasmic.Membranous	1	1	1	0.75	2	Nuclear.Cytoplasmic.Membranous	1	1	1	0.36	3	Nuclear.Cytoplasmic.Membranous	1	0.923922	1	0	1	Cytoplasmic.Membranous	1	1	1	0.1	1	Cytoplasmic.Membranous	0	1.91e-07	0
ENSG00000167548	HPA035977	KMT2D	lysine methyltransferase 2D	//images.proteinatlas.org/35977/75127_A_6_6.jpg	0	5.02e-06	0	0.99	0	0	0	0.0414927	0	0.56	0	0	0	0.110853	0	0.94	0	0	0	0.423494	0	0.99	0	0	0	0.0899436	0	0.99	0	0	1	0.995677	1	0	3	Nuclear	0	3.8e-08	0	0.99	0	0	0	1.11e-06	0
ENSG00000167548	HPA035977	KMT2D	lysine methyltransferase 2D	//images.proteinatlas.org/35977/75127_A_4_6.jpg	0	4.54e-07	0	0.99	0	0	0	3.14e-07	0	0.55	0	0	0	0.101611	0	0.94	0	0	0	0.192118	0	0.99	0	0	0	0.0285668	0	0.99	0	0	1	0.96673	1	0	3	Nuclear	0	1.13e-08	0	0.99	0	0	0	0	0
ENSG00000167617	HPA043449	CDC42EP5	CDC42 effector protein 5	//images.proteinatlas.org/43449/99427_A_6_6.jpg	0	1.21e-05	0	0.6	0	0	0	0.0843349	0	0.17	0	0	0	0.855699	0	0.47	0	0	1	1	1	0.83	3	Cytoplasmic	1	1	1	0.52	3	Nuclear	0	0	0	0	0	0	0	2.32e-06	0	0.34	0	0	0	0	0
ENSG00000167617	HPA043449	CDC42EP5	CDC42 effector protein 5	//images.proteinatlas.org/43449/99427_A_4_6.jpg	0	3.82e-05	0	0.59	0	0	0	0.0386561	0	0.17	0	0	0	0.02604	0	0.47	0	0	1	1	1	0.83	3	Cytoplasmic	1	1	1	0.52	3	Nuclear	0	2.98e-11	0	0	0	0	0	5.59e-07	0	0.33	0	0	0	0	0
ENSG00000167670	CAB015186	CHAF1A	chromatin assembly factor 1 subunit A	//images.proteinatlas.org/15186/34355_A_4_6.jpg	1	1	1	1	3	Nuclear	1	1	1	1	3	Nuclear	1	1	1	1	3	Nuclear	0	0.00249177	0	1	0	0	0	0.00213555	0	1	0	0	0	4.38e-09	0	0.99	0	0	0	6.56e-09	0	1	0	0	0	0	0
ENSG00000167670	CAB015186	CHAF1A	chromatin assembly factor 1 subunit A	//images.proteinatlas.org/15186/34355_A_5_6.jpg	1	1	1	1	3	Nuclear	1	1	1	1	3	Nuclear	1	1	1	1	3	Nuclear	0	0.698295	0	1	0	0	0	0.0234549	0	1	0	0	0	2.98e-10	0	0.99	0	0	0	5.2e-06	0	1	0	0	0	1.08e-07	0
ENSG00000167670	CAB015186	CHAF1A	chromatin assembly factor 1 subunit A	//images.proteinatlas.org/15186/34355_A_6_6.jpg	1	1	1	1	3	Nuclear	1	1	1	1	3	Nuclear	1	1	1	1	3	Nuclear	0	0.155685	0	1	0	0	0	0.0283901	0	1	0	0	0	6.85e-09	0	0.99	0	0	0	2.74e-07	0	1	0	0	0	1.16e-05	0
ENSG00000167874	HPA052991	TMEM88	transmembrane protein 88	//images.proteinatlas.org/52991/119723_A_6_6.jpg	0	1.22e-09	0	0	0	0	0	0.0288595	0	0.04	0	0	0	2.24e-05	0	0.19	0	0	0	0.0248584	0	0.52	0	0	0	0.0436523	0	0.16	0	0	1	0.990644	1	0	2	Cytoplasmic	1	0.999946	1	0	2	Cytoplasmic	0	4.87e-07	0
ENSG00000167874	HPA052991	TMEM88	transmembrane protein 88	//images.proteinatlas.org/52991/119723_A_4_6.jpg	0	3.79e-07	0	0	0	0	0	0.0595552	0	0.04	0	0	0	0.0437979	0	0.19	0	0	0	0.605442	0	0.52	0	0	0	5.02e-06	0	0.16	0	0	1	0.996711	1	0	2	Cytoplasmic	1	0.999871	1	0	2	Cytoplasmic	0	9.6e-05	0
ENSG00000168300	HPA025696	PCMTD1	protein-L-isoaspartate (D-aspartate) O-methyltransferase domain containing 1	//images.proteinatlas.org/25696/57238_A_6_6.jpg	1	1	1	1	3	Cytoplasmic	0	0.047111	0	0.99	0	0	0	0.0795015	0	1	0	0	0	0.000182016	0	1	0	0	1	1	1	1	2	Cytoplasmic	0	0	0	0	0	0	1	0.999994	1	0.99	2	Nuclear	0	0	0
ENSG00000168300	HPA025696	PCMTD1	protein-L-isoaspartate (D-aspartate) O-methyltransferase domain containing 1	//images.proteinatlas.org/25696/57238_A_4_6.jpg	1	0.999998	1	1	3	Cytoplasmic	0	0.0578114	0	0.99	0	0	0	0.0407866	0	1	0	0	0	0.0565574	0	1	0	0	1	1	1	1	2	Cytoplasmic	0	0	0	0	0	0	1	0.999965	1	0.99	2	Nuclear	0	2.18e-07	0
ENSG00000168528	HPA005974	SERINC2	serine incorporator 2	//images.proteinatlas.org/5974/63655_A_6_6.jpg	1	0.999983	1	1	3	Cytoplasmic	0	0.0179921	0	1	0	0	1	1	1	1	1	Cytoplasmic	1	1	1	1	2	Cytoplasmic	1	1	1	1	2	Cytoplasmic	1	0.938311	1	0.69	1	Cytoplasmic	1	0.999986	1	1	2	Cytoplasmic	0	1.05e-08	0
ENSG00000168528	HPA005974	SERINC2	serine incorporator 2	//images.proteinatlas.org/5974/63655_A_4_6.jpg	1	1	1	1	3	Cytoplasmic	0	0.0111216	0	1	0	0	1	1	1	1	1	Cytoplasmic	1	1	1	1	2	Cytoplasmic	1	1	1	1	2	Cytoplasmic	1	0.992907	1	0.68	1	Cytoplasmic	1	1	1	1	2	Cytoplasmic	0	9.67e-06	0
ENSG00000168566	HPA029234	SNRNP48	small nuclear ribonucleoprotein U11/U12 subunit 48	//images.proteinatlas.org/29234/63367_A_6_6.jpg	1	0.999996	1	0.99	3	Nuclear	0	0.349751	0	0.98	0	0	0	0.307832	0	0.99	0	0	1	1	1	1	3	Nuclear	1	1	1	1	3	Nuclear	0	0	0	0	0	0	1	1	1	0.99	1	Nuclear	0	2.6e-05	0
ENSG00000168566	HPA029234	SNRNP48	small nuclear ribonucleoprotein U11/U12 subunit 48	//images.proteinatlas.org/29234/63367_A_4_6.jpg	1	0.999999	1	0.99	3	Nuclear	0	0.395297	0	0.98	0	0	0	0.188366	0	0.99	0	0	1	1	1	1	3	Nuclear	1	1	1	1	3	Nuclear	0	2.09e-10	0	0	0	0	1	0.999978	1	0.99	1	Nuclear	0	2.69e-06	0
ENSG00000168724	HPA040789	DNAJC21	DnaJ heat shock protein family (Hsp40) member C21	//images.proteinatlas.org/40789/85268_A_6_6.jpg	1	0.999983	1	0.94	3	Cytoplasmic	0	0.103298	0	0.26	0	0	0	0.000313151	0	0.66	0	0	0	0.427391	0	0.93	0	0	0	0.0269464	0	0.91	0	0	0	0	0	0	0	0	0	3.52e-09	0	0.79	0	0	0	2.18e-06	0
ENSG00000168724	HPA040789	DNAJC21	DnaJ heat shock protein family (Hsp40) member C21	//images.proteinatlas.org/40789/85268_A_4_6.jpg	1	1	1	0.94	3	Cytoplasmic	0	0.571557	0	0.26	0	0	0	0.22711	0	0.66	0	0	0	0.904505	1	0.93	0	0	0	0.475985	0	0.91	0	0	0	5.96e-11	0	0	0	0	0	3.21e-07	0	0.79	0	0	0	2.88e-06	0
ENSG00000168803	HPA048175	ADAL	adenosine deaminase like	//images.proteinatlas.org/48175/110221_A_6_6.jpg	1	0.999931	1	0.02	3	Cytoplasmic	0	0.00635746	0	0.08	0	0	0	0.362043	0	0.28	0	0	0	0.4642	0	0.67	0	0	0	0.0537729	0	0.27	0	0	0	2e-08	0	0	0	0	0	4.17e-10	0	0	0	0	0	3.82e-06	0
ENSG00000168803	HPA048175	ADAL	adenosine deaminase like	//images.proteinatlas.org/48175/110221_A_4_6.jpg	1	1	1	0.02	3	Cytoplasmic	0	0.0553356	0	0.08	0	0	0	0.0746867	0	0.28	0	0	0	0.195115	0	0.67	0	0	0	0.115565	0	0.26	0	0	0	1.19e-10	0	0	0	0	0	2.06e-07	0	0	0	0	0	0	0
ENSG00000168806	HPA039401	LCMT2	leucine carboxyl methyltransferase 2	//images.proteinatlas.org/39401/86830_A_6_6.jpg	1	0.999681	1	0.98	3	Nuclear	0	1.2e-05	0	0.33	0	0	0	0.189823	0	0.73	0	0	0	0.123784	0	0.96	0	0	1	1	1	0.97	2	Cytoplasmic	0	0	0	0	0	0	1	0.999585	1	0.89	3	Nuclear.Cytoplasmic	1	1	1
ENSG00000168806	HPA039401	LCMT2	leucine carboxyl methyltransferase 2	//images.proteinatlas.org/39401/86830_A_4_6.jpg	1	1	1	0.98	3	Nuclear	0	0.0253432	0	0.33	0	0	0	0.0430465	0	0.72	0	0	0	0.165423	0	0.96	0	0	1	1	1	0.97	2	Cytoplasmic	0	0	0	0	0	0	1	1	1	0.89	3	Nuclear.Cytoplasmic	1	0.999981	1
ENSG00000168913	HPA042575	ENHO	energy homeostasis associated	//images.proteinatlas.org/42575/91627_A_6_6.jpg	1	0.999993	1	0.75	3	Nuclear	0	0.049403	0	0.2	0	0	0	0.21906	0	0.55	0	0	1	1	1	0.87	3	Nuclear	1	1	1	0.67	3	Cytoplasmic	0	8.31e-09	0	0	0	0	1	1	1	0.53	3	Nuclear.Cytoplasmic	1	0.999948	1
ENSG00000169155	HPA016825	ZBTB43	zinc finger and BTB domain containing 43	//images.proteinatlas.org/16825/38891_A_6_6.jpg	1	1	1	1	3	Nuclear	0	0.5071	0	1	0	0	0	0.144742	0	1	0	0	1	1	1	1	2	Nuclear	0	0.256159	0	1	0	0	0	6.94e-09	0	0	0	0	1	0.999982	1	0.99	1	Cytoplasmic	1	0.999993	1
ENSG00000169155	HPA016825	ZBTB43	zinc finger and BTB domain containing 43	//images.proteinatlas.org/16825/38891_A_4_6.jpg	1	0.999676	1	1	3	Nuclear	0	0.0317725	0	1	0	0	0	0.453987	0	1	0	0	1	1	1	1	2	Nuclear	0	0.254491	0	1	0	0	0	1.04e-09	0	0	0	0	1	0.999809	1	0.99	1	Cytoplasmic	1	0.999992	1
ENSG00000169181	HPA014479	GSG1L	GSG1 like	//images.proteinatlas.org/14479/166930_A_5_6.jpg	1	1	1	1	2	Cytoplasmic	0	0.294506	0	1	0	0	0	0.0169674	0	1	0	0	0	0.491443	0	1	0	0	0	0.0384659	0	1	0	0	0	0	0	0	0	0	0	1.15e-07	0	0.99	0	0	0	8.94e-11	0
ENSG00000169181	HPA014479	GSG1L	GSG1 like	//images.proteinatlas.org/14479/166930_A_6_6.jpg	1	1	1	1	2	Cytoplasmic	0	0.0484267	0	1	0	0	0	6.82e-06	0	1	0	0	0	0.267003	0	1	0	0	0	0.114731	0	1	0	0	0	0	0	0	0	0	0	5.28e-08	0	0.99	0	0	0	2.68e-10	0
ENSG00000169715	HPA041152	MT1E	metallothionein 1E	//images.proteinatlas.org/41152/163933_A_5_6.jpg	1	0.999975	1	0.92	2	Nuclear	1	1	1	0.25	2	Nuclear	1	1	1	0.63	2	Nuclear	1	1	1	0.93	2	Nuclear	0	0.399497	0	0.89	0	0	0	0	0	0	0	0	0	8.17e-08	0	0.77	0	0	0	4.24e-08	0
ENSG00000169715	HPA041152	MT1E	metallothionein 1E	//images.proteinatlas.org/41152/163933_A_6_6.jpg	1	0.999973	1	0.92	2	Nuclear	1	1	1	0.25	2	Nuclear	1	1	1	0.63	2	Nuclear	1	1	1	0.92	2	Nuclear	0	0.0607992	0	0.88	0	0	0	0	0	0	0	0	0	2.6e-08	0	0.77	0	0	0	2.09e-06	0
ENSG00000170004	HPA043368	CHD3	chromodomain helicase DNA binding protein 3	//images.proteinatlas.org/43368/118517_A_6_6.jpg	0	2.23e-06	0	0.63	0	0	0	1.01e-07	0	0.18	0	0	0	0.000318417	0	0.49	0	0	0	6.8e-06	0	0.84	0	0	0	7.1e-05	0	0.55	0	0	1	1	1	0	3	Cytoplasmic	1	1	1	0.35	2	Cytoplasmic	0	1.73e-06	0
ENSG00000170004	HPA043368	CHD3	chromodomain helicase DNA binding protein 3	//images.proteinatlas.org/43368/118517_A_4_6.jpg	0	4.89e-06	0	0.62	0	0	0	0.0861404	0	0.18	0	0	0	0.0183571	0	0.48	0	0	0	0.14137	0	0.84	0	0	0	0.0190661	0	0.55	0	0	1	0.967721	1	0	3	Cytoplasmic	1	0.999998	1	0.35	2	Cytoplasmic	0	4.47e-10	0
ENSG00000170312	CAB003799	CDK1	cyclin dependent kinase 1	//images.proteinatlas.org/3799/10153_A_4_6.jpg	1	1	1	1	3	Nuclear.Cytoplasmic.Membranous	1	1	1	1	3	Nuclear.Cytoplasmic.Membranous	1	1	1	1	3	Nuclear.Cytoplasmic.Membranous	0	0.463843	0	1	0	0	0	2.19e-07	0	1	0	0	0	0	0	1	0	0	0	4.64e-08	0	1	0	0	0	1.34e-09	0
ENSG00000170312	CAB003799	CDK1	cyclin dependent kinase 1	//images.proteinatlas.org/3799/10153_A_5_6.jpg	1	1	1	1	3	Nuclear.Cytoplasmic.Membranous	1	1	1	1	3	Nuclear.Cytoplasmic.Membranous	1	1	1	1	3	Nuclear.Cytoplasmic.Membranous	0	0.296416	0	1	0	0	0	0.00796031	0	1	0	0	0	2.38e-10	0	1	0	0	0	5.51e-06	0	1	0	0	0	0	0
ENSG00000170312	CAB003799	CDK1	cyclin dependent kinase 1	//images.proteinatlas.org/3799/10153_A_6_6.jpg	1	1	1	1	3	Nuclear.Cytoplasmic.Membranous	1	1	1	1	3	Nuclear.Cytoplasmic.Membranous	1	1	1	1	3	Nuclear.Cytoplasmic.Membranous	0	0.2442	0	1	0	0	0	0.0509069	0	1	0	0	0	1.34e-08	0	1	0	0	0	9.81e-08	0	1	0	0	0	1.95e-06	0
ENSG00000170312	HPA003387	CDK1	cyclin dependent kinase 1	//images.proteinatlas.org/3387/11302_A_5_6.jpg	1	1	1	1	2	Nuclear.Cytoplasmic.Membranous	1	1	1	1	2	Nuclear.Cytoplasmic.Membranous	1	1	1	1	3	Nuclear.Cytoplasmic.Membranous	0	0.539284	0	1	0	0	0	2.85e-08	0	1	0	0	0	1.07e-09	0	0.96	0	0	0	1.07e-06	0	1	0	0	0	0	0
ENSG00000170312	HPA003387	CDK1	cyclin dependent kinase 1	//images.proteinatlas.org/3387/11302_A_6_6.jpg	1	1	1	1	2	Nuclear.Cytoplasmic.Membranous	1	1	1	1	2	Nuclear.Cytoplasmic.Membranous	1	1	1	1	3	Nuclear.Cytoplasmic.Membranous	0	0.45538	0	1	0	0	0	0.141292	0	1	0	0	0	5.66e-10	0	0.96	0	0	0	4.2e-07	0	1	0	0	0	0	0
ENSG00000170312	HPA003387	CDK1	cyclin dependent kinase 1	//images.proteinatlas.org/3387/11302_A_4_6.jpg	1	0.999989	1	1	2	Nuclear.Cytoplasmic.Membranous	1	1	1	1	2	Nuclear.Cytoplasmic.Membranous	1	1	1	1	3	Nuclear.Cytoplasmic.Membranous	0	0.250859	0	1	0	0	0	0.14998	0	1	0	0	0	0	0	0.96	0	0	0	8.95e-07	0	1	0	0	0	3.17e-08	0
ENSG00000170469	HPA044000	SPATA24	spermatogenesis associated 24	//images.proteinatlas.org/44000/159922_A_5_6.jpg	0	4.72e-06	0	0.49	0	0	0	4.47e-10	0	0.16	0	0	0	0.030642	0	0.42	0	0	0	0.463048	0	0.81	0	0	1	1	1	0.47	3	Cytoplasmic	0	4.77e-10	0	0	0	0	0	0	0	0.29	0	0	0	0	0
ENSG00000170469	HPA044000	SPATA24	spermatogenesis associated 24	//images.proteinatlas.org/44000/159922_A_6_6.jpg	0	2.82e-06	0	0.49	0	0	0	0.057627	0	0.16	0	0	0	0.255663	0	0.42	0	0	0	0.000204644	0	0.81	0	0	1	1	1	0.46	3	Cytoplasmic	0	1.79e-10	0	0	0	0	0	4.12e-07	0	0.29	0	0	0	3.24e-07	0
ENSG00000170860	HPA044966	LSM3	LSM3 homolog, U6 small nuclear RNA and mRNA degradation associated	//images.proteinatlas.org/44966/108473_A_6_6.jpg	1	1	1	0.35	3	Nuclear	1	1	1	0.15	2	Nuclear	0	4.66e-06	0	0.39	0	0	0	9.24e-10	0	0.79	0	0	0	0.0137355	0	0.42	0	0	0	0	0	0	0	0	1	1	1	0.21	2	Nuclear	0	4.34e-07	0
ENSG00000170860	HPA044966	LSM3	LSM3 homolog, U6 small nuclear RNA and mRNA degradation associated	//images.proteinatlas.org/44966/108473_A_4_6.jpg	1	1	1	0.34	3	Nuclear	1	1	1	0.14	2	Nuclear	0	0.206973	0	0.39	0	0	0	0.368496	0	0.79	0	0	0	0.00321545	0	0.41	0	0	0	3.37e-09	0	0	0	0	1	1	1	0.21	2	Nuclear	0	1.88e-05	0
ENSG00000170873	HPA075540	MTSS1	MTSS1, I-BAR domain containing	//images.proteinatlas.org/75540/162564_A_5_6.jpg	1	0.99162	1	0	3	Cytoplasmic	0	0.999995	1	0	0	0	0	1	1	0	0	0	0	1	1	0	0	0	1	1	1	0	2	Cytoplasmic	0	0.0358737	0	0	0	0	1	0.505192	0	0	2	Cytoplasmic	0	1.72e-05	0
ENSG00000170873	HPA075540	MTSS1	MTSS1, I-BAR domain containing	//images.proteinatlas.org/75540/162564_A_6_6.jpg	1	0.0765207	1	0	3	Cytoplasmic	0	0.000764212	0	0	0	0	0	0.395932	0	0	0	0	0	0.999457	1	0	0	0	1	0.999979	1	0	2	Cytoplasmic	0	0	0	0	0	0	1	0.00274243	0	0	2	Cytoplasmic	0	3.19e-08	0
ENSG00000170873	HPA075540	MTSS1	MTSS1, I-BAR domain containing	//images.proteinatlas.org/75540/162564_A_4_6.jpg	1	1.5e-05	0	0	3	Cytoplasmic	0	0.271365	0	0	0	0	0	0.999973	1	0	0	0	0	0.998469	1	0	0	0	1	1	1	0	2	Cytoplasmic	0	1.79e-10	0	0	0	0	1	0.327498	0	0	2	Cytoplasmic	0	2.18e-09	0
ENSG00000171298	HPA029126	GAA	glucosidase alpha, acid	//images.proteinatlas.org/29126/116293_A_6_6.jpg	0	2.31e-06	0	0.99	0	0	0	0.012828	0	0.98	0	0	0	0.666355	0	0.99	0	0	0	0.268482	0	1	0	0	0	4.52e-08	0	1	0	0	1	0.995582	1	0	3	Cytoplasmic	1	0.999926	1	0.99	3	Cytoplasmic	0	1.26e-05	0
ENSG00000171298	HPA029126	GAA	glucosidase alpha, acid	//images.proteinatlas.org/29126/116293_A_4_6.jpg	0	5.91e-05	0	0.99	0	0	0	0.00425072	0	0.98	0	0	0	0.00214706	0	0.99	0	0	0	0.42979	0	1	0	0	0	0.149791	0	1	0	0	1	0.902561	1	0	3	Cytoplasmic	1	0.999893	1	0.99	3	Cytoplasmic	0	1.19e-10	0
ENSG00000171435	HPA035536	KSR2	kinase suppressor of ras 2	//images.proteinatlas.org/35536/167309_A_5_6.jpg	0	1.74e-07	0	0.99	0	0	0	0.23441	0	0.61	0	0	0	0.433141	0	0.97	0	0	0	0.73815	0	0.99	0	0	0	0.0049143	0	0.99	0	0	1	0.982755	1	0	3	Cytoplasmic.Membranous	1	0.999999	1	0.99	1	Cytoplasmic.Membranous	0	1.6e-08	0
ENSG00000171435	HPA035536	KSR2	kinase suppressor of ras 2	//images.proteinatlas.org/35536/167309_A_6_6.jpg	0	2.39e-07	0	0.99	0	0	0	0	0	0.61	0	0	0	1.56e-08	0	0.97	0	0	0	1.92e-06	0	0.99	0	0	0	0.014839	0	0.99	0	0	1	0.99835	1	0	3	Cytoplasmic.Membranous	1	1	1	0.99	1	Cytoplasmic.Membranous	0	5.55e-08	0
ENSG00000171634	HPA029069	BPTF	bromodomain PHD finger transcription factor	//images.proteinatlas.org/29069/65067_A_5_6.jpg	1	0.999998	1	0.99	3	Cytoplasmic	1	1	1	0.99	3	Cytoplasmic	1	1	1	0.99	1	Cytoplasmic	0	0.30693	0	1	0	0	0	0.175652	0	1	0	0	0	0	0	0	0	0	1	0.999999	1	0.99	2	Cytoplasmic	0	6.18e-06	0
ENSG00000171634	HPA029069	BPTF	bromodomain PHD finger transcription factor	//images.proteinatlas.org/29069/65067_A_6_6.jpg	1	1	1	0.99	3	Cytoplasmic	1	1	1	0.99	3	Cytoplasmic	1	1	1	0.99	1	Cytoplasmic	0	0.794379	0	1	0	0	0	0.337473	0	1	0	0	0	2.21e-09	0	0	0	0	1	0.999999	1	0.99	2	Cytoplasmic	0	1.52e-06	0
ENSG00000171634	HPA029069	BPTF	bromodomain PHD finger transcription factor	//images.proteinatlas.org/29069/65067_A_4_6.jpg	1	1	1	0.99	3	Cytoplasmic	1	1	1	0.99	3	Cytoplasmic	1	1	1	0.99	1	Cytoplasmic	0	0.0885423	0	1	0	0	0	0.0520989	0	1	0	0	0	3.28e-10	0	0	0	0	1	0.999844	1	0.99	2	Cytoplasmic	0	3.22e-09	0
ENSG00000171813	HPA078118	PWWP2B	PWWP domain containing 2B	//images.proteinatlas.org/78118/166869_A_6_6.jpg	0	1	1	0	0	0	0	0.849439	0	0	0	0	0	0.999835	1	0	0	0	0	0.962342	1	0	0	0	1	5.43e-05	0	0	3	Cytoplasmic	0	6.56e-05	0	0	0	0	1	1	1	0	2	Cytoplasmic	0	0	0
ENSG00000172270	CAB002427	BSG	basigin (Ok blood group)	//images.proteinatlas.org/2427/6189_A_4_6.jpg	0	3.9e-06	0	1	0	0	0	0.0180704	0	1	0	0	0	0.00095531	0	1	0	0	0	0.00119642	0	1	0	0	0	0.000150874	0	1	0	0	1	0.990178	1	1	3	Cytoplasmic.Membranous	0	2.62e-09	0	1	0	0	0	2.98e-11	0
ENSG00000172270	CAB002427	BSG	basigin (Ok blood group)	//images.proteinatlas.org/2427/6189_A_5_6.jpg	0	9.83e-10	0	1	0	0	0	5.87e-06	0	1	0	0	0	0.261153	0	1	0	0	0	0.0770135	0	1	0	0	0	0.125545	0	1	0	0	1	0.999945	1	1	3	Cytoplasmic.Membranous	0	3.07e-08	0	1	0	0	0	1.04e-07	0
ENSG00000172270	CAB002427	BSG	basigin (Ok blood group)	//images.proteinatlas.org/2427/6189_A_6_6.jpg	0	2.31e-06	0	1	0	0	0	0.00112662	0	1	0	0	0	0.320396	0	1	0	0	0	0.738902	0	1	0	0	0	0.0284381	0	1	0	0	1	0.946812	1	1	3	Cytoplasmic.Membranous	0	4.46e-08	0	1	0	0	0	0	0
ENSG00000172270	HPA036048	BSG	basigin (Ok blood group)	//images.proteinatlas.org/36048/117839_A_6_6.jpg	0	1.97e-05	0	0.99	0	0	0	0.0436075	0	0.55	0	0	0	0.00921934	0	0.94	0	0	0	0.933799	1	0.99	0	0	0	0.60164	0	0.99	0	0	1	0.875907	1	0	3	Membranous	0	1.8e-07	0	0.99	0	0	0	7.36e-09	0
ENSG00000172270	HPA036048	BSG	basigin (Ok blood group)	//images.proteinatlas.org/36048/117839_A_4_6.jpg	0	6.03e-07	0	0.99	0	0	0	0.0919796	0	0.54	0	0	0	0.00923433	0	0.94	0	0	0	0.000174068	0	0.99	0	0	0	0.00199719	0	0.99	0	0	1	0.96209	1	0	3	Membranous	0	1.73e-09	0	0.99	0	0	0	0	0
ENSG00000172339	HPA031829	ALG14	ALG14, UDP-N-acetylglucosaminyltransferase subunit	//images.proteinatlas.org/31829/66172_A_5_6.jpg	0	2.02e-07	0	0.99	0	0	0	0.00185244	0	0.81	0	0	0	0.414514	0	0.99	0	0	1	1	1	0.99	3	Cytoplasmic	1	1	1	0.99	2	Cytoplasmic	0	5.66e-10	0	0	0	0	0	1.67e-07	0	0.99	0	0	0	1.33e-06	0
ENSG00000172339	HPA031829	ALG14	ALG14, UDP-N-acetylglucosaminyltransferase subunit	//images.proteinatlas.org/31829/66172_A_6_6.jpg	0	2.16e-06	0	0.99	0	0	0	0.000209178	0	0.81	0	0	0	0.281155	0	0.99	0	0	1	1	1	0.99	3	Cytoplasmic	1	1	1	0.99	2	Cytoplasmic	0	2.98e-11	0	0	0	0	0	2e-08	0	0.99	0	0	0	1.49e-10	0
ENSG00000172339	HPA031829	ALG14	ALG14, UDP-N-acetylglucosaminyltransferase subunit	//images.proteinatlas.org/31829/66172_A_4_6.jpg	0	1.58e-06	0	0.99	0	0	0	0.00406815	0	0.8	0	0	0	0.176578	0	0.98	0	0	1	1	1	0.99	3	Cytoplasmic	1	1	1	0.99	2	Cytoplasmic	0	0	0	0	0	0	0	6.91e-08	0	0.99	0	0	0	0	0
ENSG00000172340	HPA046705	SUCLG2	succinate-CoA ligase GDP-forming beta subunit	//images.proteinatlas.org/46705/108450_A_6_6.jpg	1	1	1	0.07	3	Cytoplasmic	0	0.124991	0	0.1	0	0	0	0.0374946	0	0.31	0	0	0	0.481263	0	0.71	0	0	1	1	1	0.31	1	Cytoplasmic	1	0.983783	1	0	2	Cytoplasmic.Membranous	1	0.999779	1	0.02	3	Cytoplasmic	0	6.74e-09	0
ENSG00000172340	HPA046705	SUCLG2	succinate-CoA ligase GDP-forming beta subunit	//images.proteinatlas.org/46705/108450_A_4_6.jpg	1	0.999999	1	0.07	3	Cytoplasmic	0	0.0150951	0	0.1	0	0	0	0.0118663	0	0.31	0	0	0	0.791896	0	0.71	0	0	1	1	1	0.31	1	Cytoplasmic	1	0.998771	1	0	2	Cytoplasmic.Membranous	1	1	1	0.02	3	Cytoplasmic	0	8.08e-08	0
ENSG00000172340	HPA051998	SUCLG2	succinate-CoA ligase GDP-forming beta subunit	//images.proteinatlas.org/51998/118070_A_6_6.jpg	1	1	1	0	3	Cytoplasmic	0	0.148648	0	0.05	0	0	0	0.0212605	0	0.22	0	0	0	0.313735	0	0.55	0	0	1	1	1	0.18	2	Cytoplasmic	1	0.923958	1	0	1	Cytoplasmic	1	1	1	0	3	Cytoplasmic	0	0	0
ENSG00000172340	HPA051998	SUCLG2	succinate-CoA ligase GDP-forming beta subunit	//images.proteinatlas.org/51998/118070_A_4_6.jpg	1	0.999993	1	0	3	Cytoplasmic	0	0.0385795	0	0.05	0	0	0	0.0236171	0	0.21	0	0	0	0.10989	0	0.55	0	0	1	1	1	0.18	2	Cytoplasmic	1	0.997621	1	0	1	Cytoplasmic	1	1	1	0	3	Cytoplasmic	0	1.31e-07	0
ENSG00000172361	HPA066142	CFAP53	cilia and flagella associated protein 53	//images.proteinatlas.org/66142/165284_A_5_6.jpg	0	1	1	0	0	0	0	1.63e-05	0	0	0	0	1	0.494855	0	0.03	2	Cytoplasmic	1	0.110772	0	0.16	2	Cytoplasmic	0	0.99515	1	0.03	0	0	0	0.034138	0	0	0	0	0	0.999664	1	0	0	0	0	0.0300119	0
ENSG00000172361	HPA066142	CFAP53	cilia and flagella associated protein 53	//images.proteinatlas.org/66142/165284_A_6_6.jpg	0	0.498913	1	0	0	0	0	2.36e-05	0	0	0	0	1	0.939847	1	0.03	2	Cytoplasmic	1	0.841325	0	0.16	2	Cytoplasmic	0	0.989699	1	0.03	0	0	0	0	0	0	0	0	0	0.999916	1	0	0	0	0	0.000482814	0
ENSG00000172361	HPA066142	CFAP53	cilia and flagella associated protein 53	//images.proteinatlas.org/66142/165284_A_4_6.jpg	0	0.946224	1	0	0	0	0	0.999143	1	0	0	0	1	1	1	0.03	2	Cytoplasmic	1	0.999983	1	0.16	2	Cytoplasmic	0	0.964558	1	0.03	0	0	0	0	0	0	0	0	0	0.111899	0	0	0	0	0	1.06e-05	0
ENSG00000172667	HPA027569	ZMAT3	zinc finger matrin-type 3	//images.proteinatlas.org/27569/158314_A_5_6.jpg	1	0.999999	1	1	2	Nuclear	1	1	1	0.99	1	Cytoplasmic	1	1	1	0.99	1	Cytoplasmic	1	1	1	1	3	Cytoplasmic	1	1	1	1	2	Cytoplasmic	0	2.71e-09	0	0	0	0	1	0.999995	1	0.99	2	Nuclear	0	1.09e-07	0
ENSG00000172667	HPA027569	ZMAT3	zinc finger matrin-type 3	//images.proteinatlas.org/27569/158314_A_6_6.jpg	1	1	1	1	2	Nuclear	1	1	1	0.99	1	Cytoplasmic	1	1	1	0.99	1	Cytoplasmic	1	1	1	1	3	Cytoplasmic	1	1	1	1	2	Cytoplasmic	0	2.98e-10	0	0	0	0	1	1	1	0.99	2	Nuclear	0	4.5e-07	0
ENSG00000172667	HPA027569	ZMAT3	zinc finger matrin-type 3	//images.proteinatlas.org/27569/158314_A_4_6.jpg	1	1	1	1	2	Nuclear	1	1	1	0.99	1	Cytoplasmic	1	1	1	0.99	1	Cytoplasmic	1	1	1	1	3	Cytoplasmic	1	1	1	1	2	Cytoplasmic	0	4.7e-08	0	0	0	0	1	1	1	0.99	2	Nuclear	0	1.65e-06	0
ENSG00000172780	HPA060085	RAB43	RAB43, member RAS oncogene family	//images.proteinatlas.org/60085/156891_A_6_6.jpg	0	1.36e-07	0	0	0	0	0	3.91e-06	0	0.01	0	0	0	0.999994	1	0.08	0	0	1	0.99995	1	0.32	2	Cytoplasmic.Membranous	1	1	1	0.08	3	Cytoplasmic.Membranous	0	1.33e-06	0	0	0	0	1	0.999998	1	0	2	Cytoplasmic.Membranous	0	3.63e-07	0
ENSG00000172780	HPA060085	RAB43	RAB43, member RAS oncogene family	//images.proteinatlas.org/60085/156891_A_4_6.jpg	0	0.999999	1	0	0	0	0	0.0671096	0	0.01	0	0	0	0.996286	1	0.08	0	0	1	0.998505	1	0.32	2	Cytoplasmic.Membranous	1	0.980641	1	0.08	3	Cytoplasmic.Membranous	0	0	0	0	0	0	1	1.41e-05	0	0	2	Cytoplasmic.Membranous	0	8.43e-07	0
ENSG00000172831	HPA018897	CES2	carboxylesterase 2	//images.proteinatlas.org/18897/158182_A_5_6.jpg	1	0.999933	1	1	3	Cytoplasmic	0	0.0053096	0	1	0	0	0	0.126209	0	1	0	0	0	0.00462902	0	1	0	0	0	0.269388	0	1	0	0	0	7.75e-10	0	0	0	0	0	0	0	0.99	0	0	0	0	0
ENSG00000172831	HPA018897	CES2	carboxylesterase 2	//images.proteinatlas.org/18897/158182_A_6_6.jpg	1	1	1	1	3	Cytoplasmic	0	0.140731	0	1	0	0	0	0.0675482	0	1	0	0	0	0.361382	0	1	0	0	0	1.64e-07	0	1	0	0	0	0	0	0	0	0	0	2.17e-08	0	0.99	0	0	0	2.68e-07	0
ENSG00000172831	HPA018897	CES2	carboxylesterase 2	//images.proteinatlas.org/18897/158182_A_4_6.jpg	1	1	1	1	3	Cytoplasmic	0	0.137425	0	1	0	0	0	0.0706261	0	1	0	0	0	0.307013	0	1	0	0	0	0.0329643	0	1	0	0	0	1.49e-10	0	0	0	0	0	1.79e-06	0	0.99	0	0	0	5.09e-06	0
ENSG00000173276	HPA024655	ZBTB21	zinc finger and BTB domain containing 21	//images.proteinatlas.org/24655/54387_A_6_6.jpg	1	1	1	1	3	Nuclear	1	1	1	0.99	1	Nuclear	0	2.21e-05	0	1	0	0	0	6.1e-05	0	1	0	0	0	0.0836842	0	1	0	0	0	0	0	0	0	0	1	0.999976	1	0.99	2	Nuclear	0	2.14e-08	0
ENSG00000173276	HPA024655	ZBTB21	zinc finger and BTB domain containing 21	//images.proteinatlas.org/24655/54387_A_4_6.jpg	1	1	1	1	3	Nuclear	1	1	1	0.99	1	Nuclear	0	0.123993	0	1	0	0	0	0.303077	0	1	0	0	0	0.336087	0	1	0	0	0	0	0	0	0	0	1	0.999982	1	0.99	2	Nuclear	0	4.05e-08	0
ENSG00000173575	HPA060744	CHD2	chromodomain helicase DNA binding protein 2	//images.proteinatlas.org/60744/136323_A_5_6.jpg	1	0.00359051	0	0	1	Nuclear	1	0.120345	0	0.01	1	Nuclear	0	0.905954	1	0.08	0	0	0	0.99938	1	0.3	0	0	0	0.670054	0	0.07	0	0	1	0.999691	1	0	3	Nuclear	0	0.943175	1	0	0	0	0	0.00226723	0
ENSG00000173575	HPA060744	CHD2	chromodomain helicase DNA binding protein 2	//images.proteinatlas.org/60744/136323_A_6_6.jpg	1	0.710138	1	0	1	Nuclear	1	0.899633	1	0.01	1	Nuclear	0	0.999999	1	0.08	0	0	0	0.615962	0	0.29	0	0	0	0.58624	0	0.07	0	0	1	0.000410213	0	0	3	Nuclear	0	0.499717	0	0	0	0	0	0.110461	0
ENSG00000173575	HPA060744	CHD2	chromodomain helicase DNA binding protein 2	//images.proteinatlas.org/60744/136323_A_4_6.jpg	1	0.0049137	0	0	1	Nuclear	1	0.892355	1	0.01	1	Nuclear	0	0.994728	1	0.08	0	0	0	0.985275	1	0.29	0	0	0	0.914647	1	0.07	0	0	1	0.0535163	0	0	3	Nuclear	0	0.98005	1	0	0	0	0	4.71e-05	0
ENSG00000173575	HPA060960	CHD2	chromodomain helicase DNA binding protein 2	//images.proteinatlas.org/60960/136319_A_5_6.jpg	1	0.799859	1	0	1	Nuclear	1	0.0114685	0	0.01	1	Nuclear	0	0.995709	1	0.07	0	0	0	0.999998	1	0.29	0	0	0	1	1	0.07	0	0	1	2.39e-07	0	0	1	Nuclear	0	0.999997	1	0	0	0	0	2.03e-08	0
ENSG00000173575	HPA060960	CHD2	chromodomain helicase DNA binding protein 2	//images.proteinatlas.org/60960/136319_A_6_6.jpg	1	0.00149509	0	0	1	Nuclear	1	0.971155	1	0.01	1	Nuclear	0	0.983039	1	0.07	0	0	0	0.978136	1	0.28	0	0	0	1.67e-05	0	0.07	0	0	1	0.245931	0	0	1	Nuclear	0	0.926667	1	0	0	0	0	8.11e-09	0
ENSG00000173575	HPA060960	CHD2	chromodomain helicase DNA binding protein 2	//images.proteinatlas.org/60960/136319_A_4_6.jpg	1	0.827769	1	0	1	Nuclear	1	0.733644	0	0.01	1	Nuclear	0	1	1	0.07	0	0	0	1	1	0.28	0	0	0	1	1	0.06	0	0	1	0	0	0	1	Nuclear	0	0.997892	1	0	0	0	0	0	0
ENSG00000173621	HPA077570	LRFN4	leucine rich repeat and fibronectin type III domain containing 4	//images.proteinatlas.org/77570/167089_A_5_6.jpg	0	0.999981	1	0	0	0	0	0.999996	1	0	0	0	0	0.574513	0	0	0	0	0	0.065598	0	0	0	0	0	1.7e-09	0	0	0	0	1	0.0522904	0	0	3	Nuclear	0	1	1	0	0	0	0	0.000913393	0
ENSG00000173621	HPA077570	LRFN4	leucine rich repeat and fibronectin type III domain containing 4	//images.proteinatlas.org/77570/167089_A_6_6.jpg	0	0.980202	1	0	0	0	0	0.566076	0	0	0	0	0	0.996334	1	0	0	0	0	1	1	0	0	0	0	0.999969	1	0	0	0	1	0	0	0	3	Nuclear	0	0.646172	0	0	0	0	0	2.83e-08	0
ENSG00000175305	CAB007825	CCNE2	cyclin E2	//images.proteinatlas.org/7825/20907_A_4_6.jpg	0	0.000925473	0	1	0	0	1	1	1	1	3	Nuclear	1	1	1	1	2	Nuclear	0	0.312201	0	1	0	0	0	0.00312962	0	1	0	0	0	1.02e-08	0	0.99	0	0	1	0.999967	1	1	1	Cytoplasmic	0	1.19e-06	0
ENSG00000175305	CAB007825	CCNE2	cyclin E2	//images.proteinatlas.org/7825/20907_A_5_6.jpg	0	0.000227077	0	1	0	0	1	1	1	1	3	Nuclear	1	1	1	1	2	Nuclear	0	0.796884	0	1	0	0	0	6.4e-07	0	1	0	0	0	1.07e-08	0	0.99	0	0	1	0.999969	1	1	1	Cytoplasmic	0	4.59e-06	0
ENSG00000175305	CAB007825	CCNE2	cyclin E2	//images.proteinatlas.org/7825/20907_A_6_6.jpg	0	7.26e-05	0	1	0	0	1	1	1	1	3	Nuclear	1	1	1	1	2	Nuclear	0	0.77297	0	1	0	0	0	6.51e-05	0	1	0	0	0	0	0	0.99	0	0	1	0.99999	1	1	1	Cytoplasmic	0	2.04e-05	0
ENSG00000175756	HPA031821	AURKAIP1	aurora kinase A interacting protein 1	//images.proteinatlas.org/31821/69114_A_6_6.jpg	1	1	1	0.99	3	Nuclear	1	1	1	0.82	2	Nuclear	0	0.862438	0	0.99	0	0	0	0.918712	1	0.99	0	0	1	1	1	0.99	2	Cytoplasmic	0	5.36e-09	0	0	0	0	1	0.999932	1	0.99	2	Nuclear.Cytoplasmic	0	2.26e-06	0
ENSG00000175756	HPA031821	AURKAIP1	aurora kinase A interacting protein 1	//images.proteinatlas.org/31821/69114_A_4_6.jpg	1	1	1	0.99	3	Nuclear	1	1	1	0.81	2	Nuclear	0	0.646865	0	0.99	0	0	0	0.00353889	0	0.99	0	0	1	1	1	0.99	2	Cytoplasmic	0	4.47e-10	0	0	0	0	1	0.999986	1	0.99	2	Nuclear.Cytoplasmic	0	8.05e-10	0
ENSG00000175928	HPA011071	LRRN1	leucine rich repeat neuronal 1	//images.proteinatlas.org/11071/29441_A_6_6.jpg	1	1	1	1	3	Cytoplasmic	1	1	1	1	2	Cytoplasmic	1	1	1	1	2	Cytoplasmic	0	0.341373	0	1	0	0	0	0.0277554	0	1	0	0	0	0	0	0	0	0	0	2.98e-11	0	1	0	0	0	1.81e-06	0
ENSG00000175928	HPA011071	LRRN1	leucine rich repeat neuronal 1	//images.proteinatlas.org/11071/29441_A_4_6.jpg	1	1	1	1	3	Cytoplasmic	1	1	1	1	2	Cytoplasmic	1	1	1	1	2	Cytoplasmic	0	0.229565	0	1	0	0	0	0.103555	0	1	0	0	0	0	0	0	0	0	0	1.03e-07	0	1	0	0	0	1.56e-06	0
ENSG00000175970	HPA077812	UNC119B	unc-119 lipid binding chaperone B	//images.proteinatlas.org/77812/166469_A_4_6.jpg	1	0.0148206	0	0	2	Cytoplasmic	0	0.953938	1	0	0	0	0	1	1	0	0	0	0	0.99999	1	0	0	0	1	0.999997	1	0	2	Cytoplasmic	0	1.49e-07	0	0	0	0	0	0.279405	0	0	0	0	0	0.000507548	0
ENSG00000175970	HPA077812	UNC119B	unc-119 lipid binding chaperone B	//images.proteinatlas.org/77812/166469_A_5_6.jpg	1	0.999889	1	0	2	Cytoplasmic	0	0.999996	1	0	0	0	0	0.672483	0	0	0	0	0	0.998299	1	0	0	0	1	6.14e-06	0	0	2	Cytoplasmic	0	6.98e-08	0	0	0	0	0	0.00310829	0	0	0	0	0	4.04e-06	0
ENSG00000175970	HPA077812	UNC119B	unc-119 lipid binding chaperone B	//images.proteinatlas.org/77812/166469_A_6_6.jpg	1	0.98794	1	0	2	Cytoplasmic	0	1	1	0	0	0	0	0.998279	1	0	0	0	0	0.999905	1	0	0	0	1	0.994656	1	0	2	Cytoplasmic	0	0.00027869	0	0	0	0	0	0.788637	0	0	0	0	0	7.8e-07	0
ENSG00000176248	CAB018692	ANAPC2	anaphase promoting complex subunit 2	//images.proteinatlas.org/18692/40674_A_4_6.jpg	1	1	1	1	3	Nuclear	1	1	1	1	3	Nuclear	1	1	1	1	3	Nuclear	1	1	1	1	1	Nuclear	0	0.145294	0	1	0	0	0	9.75e-09	0	0.99	0	0	0	2.73e-07	0	1	0	0	0	3.98e-07	0
ENSG00000176248	CAB018692	ANAPC2	anaphase promoting complex subunit 2	//images.proteinatlas.org/18692/40674_A_6_6.jpg	1	1	1	1	3	Nuclear	1	1	1	1	3	Nuclear	1	1	1	1	3	Nuclear	1	1	1	1	1	Nuclear	0	0.0954621	0	1	0	0	0	1.7e-08	0	0.99	0	0	0	1.35e-05	0	1	0	0	0	4.04e-06	0
ENSG00000176438	HPA055227	SYNE3	spectrin repeat containing nuclear envelope family member 3	//images.proteinatlas.org/55227/127589_A_6_6.jpg	1	0.532222	1	0	3	Cytoplasmic	0	0.838807	0	0.03	0	0	0	1	1	0.15	0	0	0	1	1	0.47	0	0	0	1	1	0.14	0	0	1	0	0	0	2	Nuclear.Membranous	0	0.89485	1	0	0	0	0	0	0
ENSG00000176438	HPA055227	SYNE3	spectrin repeat containing nuclear envelope family member 3	//images.proteinatlas.org/55227/127589_A_4_6.jpg	1	0.0213169	0	0	3	Cytoplasmic	0	8.98e-07	0	0.03	0	0	0	0.0123941	0	0.15	0	0	0	0.977878	1	0.47	0	0	0	0.990117	1	0.14	0	0	1	0.396025	0	0	2	Nuclear.Membranous	0	0.998438	1	0	0	0	0	0.0127582	0
ENSG00000176454	HPA057321	LPCAT4	lysophosphatidylcholine acyltransferase 4	//images.proteinatlas.org/57321/168168_A_5_6.jpg	1	1	1	0	3	Cytoplasmic	0	1.41e-06	0	0.02	0	0	1	0.993888	1	0.11	1	Nuclear	1	0.910542	1	0.39	1	Cytoplasmic	0	1	1	0.1	0	0	0	1.35e-08	0	0	0	0	1	0.99975	1	0	1	Cytoplasmic	0	1.2e-08	0
ENSG00000176454	HPA057321	LPCAT4	lysophosphatidylcholine acyltransferase 4	//images.proteinatlas.org/57321/168168_A_6_6.jpg	1	1	1	0	3	Cytoplasmic	0	0.999681	1	0.02	0	0	1	0.999999	1	0.11	1	Nuclear	1	0.999975	1	0.39	1	Cytoplasmic	0	0.999997	1	0.1	0	0	0	1.84e-07	0	0	0	0	1	0.978149	1	0	1	Cytoplasmic	0	1.37e-07	0
ENSG00000176774	HPA046141	MAGEB18	MAGE family member B18	//images.proteinatlas.org/46141/164099_A_5_6.jpg	0	6.31e-07	0	0.14	0	0	0	0.0910868	0	0.11	0	0	1	1	1	0.33	3	Nuclear	0	0.713323	0	0.74	0	0	0	0.161585	0	0.35	0	0	0	0	0	0	0	0	0	1.14e-07	0	0.06	0	0	0	0	0
ENSG00000176774	HPA046141	MAGEB18	MAGE family member B18	//images.proteinatlas.org/46141/164099_A_6_6.jpg	0	2.18e-06	0	0.12	0	0	0	0.178199	0	0.11	0	0	1	1	1	0.33	3	Nuclear	0	0.816822	0	0.74	0	0	0	0.0415837	0	0.35	0	0	0	0	0	0	0	0	0	1.31e-07	0	0.06	0	0	0	1.59e-07	0
ENSG00000177542	HPA014662	SLC25A22	solute carrier family 25 member 22	//images.proteinatlas.org/14662/59531_A_5_6.jpg	1	0.999999	1	1	3	Cytoplasmic	0	0.0295797	0	1	0	0	0	0.704595	0	1	0	0	1	1	1	1	1	Cytoplasmic	0	0.271955	0	1	0	0	1	0.88251	1	0	1	Cytoplasmic	1	0.999997	1	0.99	2	Cytoplasmic	0	3.22e-07	0
ENSG00000177542	HPA014662	SLC25A22	solute carrier family 25 member 22	//images.proteinatlas.org/14662/59531_A_6_6.jpg	1	1	1	1	3	Cytoplasmic	0	0.0186234	0	1	0	0	0	0.128566	0	1	0	0	1	1	1	1	1	Cytoplasmic	0	0.128103	0	1	0	0	1	0.999735	1	0	1	Cytoplasmic	1	1	1	0.99	2	Cytoplasmic	0	9.72e-09	0
ENSG00000177542	HPA014662	SLC25A22	solute carrier family 25 member 22	//images.proteinatlas.org/14662/59531_A_4_6.jpg	1	1	1	1	3	Cytoplasmic	0	0.0882023	0	1	0	0	0	0.064118	0	1	0	0	1	1	1	1	1	Cytoplasmic	0	0.0147941	0	1	0	0	1	0.989549	1	0	1	Cytoplasmic	1	1	1	0.99	2	Cytoplasmic	0	4.34e-07	0
ENSG00000177889	HPA044976	UBE2N	ubiquitin conjugating enzyme E2 N	//images.proteinatlas.org/44976/113074_A_6_6.jpg	1	1	1	0.34	3	Nuclear.Cytoplasmic.Membranous	1	1	1	0.14	1	Nuclear.Cytoplasmic.Membranous	1	1	1	0.39	1	Nuclear.Cytoplasmic.Membranous	1	1	1	0.79	3	Nuclear.Cytoplasmic.Membranous	1	1	1	0.4	3	Nuclear.Cytoplasmic.Membranous	1	0.943306	1	0	1	Nuclear.Cytoplasmic.Membranous	1	1	1	0.21	2	Cytoplasmic.Membranous	0	1.44e-06	0
ENSG00000177889	HPA044976	UBE2N	ubiquitin conjugating enzyme E2 N	//images.proteinatlas.org/44976/113074_A_4_6.jpg	1	1	1	0.31	3	Nuclear.Cytoplasmic.Membranous	1	1	1	0.14	1	Nuclear.Cytoplasmic.Membranous	1	1	1	0.39	1	Nuclear.Cytoplasmic.Membranous	1	1	1	0.79	3	Nuclear.Cytoplasmic.Membranous	1	1	1	0.4	3	Nuclear.Cytoplasmic.Membranous	1	0.995727	1	0	1	Nuclear.Cytoplasmic.Membranous	1	1	1	0.19	2	Cytoplasmic.Membranous	0	1.79e-10	0
ENSG00000177947	HPA038919	ODF3	outer dense fiber of sperm tails 3	//images.proteinatlas.org/38919/163672_A_5_6.jpg	0	4.7e-06	0	0.98	0	0	0	7.11e-06	0	0.37	0	0	0	9.36e-09	0	0.77	0	0	0	0.00272244	0	0.98	0	0	1	1	1	0.98	3	Cytoplasmic	0	5.66e-10	0	0	0	0	0	1.07e-09	0	0.93	0	0	0	1.55e-06	0
ENSG00000177947	HPA038919	ODF3	outer dense fiber of sperm tails 3	//images.proteinatlas.org/38919/163672_A_6_6.jpg	0	1.43e-06	0	0.98	0	0	0	2.03e-07	0	0.36	0	0	0	2.39e-07	0	0.77	0	0	0	0.368408	0	0.98	0	0	1	1	1	0.98	3	Cytoplasmic	0	1.19e-10	0	0	0	0	0	0	0	0.93	0	0	0	2.98e-11	0
ENSG00000177947	HPA039241	ODF3	outer dense fiber of sperm tails 3	//images.proteinatlas.org/39241/163668_A_5_6.jpg	0	9.44e-05	0	0.98	0	0	0	0.0125001	0	0.35	0	0	0	0.000159262	0	0.74	0	0	0	0.341811	0	0.97	0	0	1	1	1	0.98	3	Cytoplasmic	0	1.19e-10	0	0	0	0	0	5.96e-11	0	0.92	0	0	0	5.01e-09	0
ENSG00000177947	HPA039241	ODF3	outer dense fiber of sperm tails 3	//images.proteinatlas.org/39241/163668_A_6_6.jpg	0	8.15e-07	0	0.98	0	0	0	0.000258573	0	0.34	0	0	0	0.100747	0	0.74	0	0	0	0.282938	0	0.97	0	0	1	1	1	0.98	3	Cytoplasmic	0	0	0	0	0	0	0	4.17e-10	0	0.92	0	0	0	7.31e-07	0
ENSG00000177990	HPA078305	DPY19L2	dpy-19 like 2	//images.proteinatlas.org/78305/166299_A_5_6.jpg	0	0.906171	1	0	0	0	0	1.94e-06	0	0	0	0	0	0.000825187	0	0	0	0	1	0.806338	0	0	3	Nuclear	1	1	1	0	3	Nuclear	0	2.5e-09	0	0	0	0	0	0.520753	0	0	0	0	0	0.0743805	0
ENSG00000177990	HPA078305	DPY19L2	dpy-19 like 2	//images.proteinatlas.org/78305/166299_A_6_6.jpg	0	0.999763	1	0	0	0	0	0.999031	1	0	0	0	0	0.868794	0	0	0	0	1	0.000883526	0	0	3	Nuclear	1	0.999997	1	0	3	Nuclear	0	1.49e-07	0	0	0	0	0	0.584603	0	0	0	0	0	0.00194825	0
ENSG00000178075	HPA012316	GRAMD1C	GRAM domain containing 1C	//images.proteinatlas.org/12316/33515_A_5_6.jpg	0	1.08e-05	0	1	0	0	0	0.000300535	0	1	0	0	1	1	1	1	2	Cytoplasmic	1	1	1	1	3	Cytoplasmic	1	1	1	1	3	Cytoplasmic	0	5.36e-10	0	0	0	0	1	0.994035	1	1	2	Cytoplasmic	1	0.999947	1
ENSG00000178075	HPA012316	GRAMD1C	GRAM domain containing 1C	//images.proteinatlas.org/12316/33515_A_6_6.jpg	0	2.84e-05	0	1	0	0	0	0.0895702	0	1	0	0	1	1	1	1	2	Cytoplasmic	1	1	1	1	3	Cytoplasmic	1	1	1	1	3	Cytoplasmic	0	5.3e-09	0	0	0	0	1	0.999988	1	1	2	Cytoplasmic	1	0.999999	1
ENSG00000178075	HPA012316	GRAMD1C	GRAM domain containing 1C	//images.proteinatlas.org/12316/33515_A_4_6.jpg	0	2.06e-06	0	1	0	0	0	0.0067209	0	1	0	0	1	1	1	1	2	Cytoplasmic	1	1	1	1	3	Cytoplasmic	1	1	1	1	3	Cytoplasmic	0	4.47e-10	0	0	0	0	1	1	1	1	2	Cytoplasmic	1	0.999987	1
ENSG00000178804	HPA037992	H1FOO	H1 histone family member O oocyte specific	//images.proteinatlas.org/37992/163906_A_5_6.jpg	0	7.95e-07	0	0.99	0	0	0	0.0441113	0	0.39	0	0	1	1	1	0.79	3	Nuclear	1	1	1	0.98	3	Nuclear	1	1	1	0.99	3	Nuclear	0	5.36e-09	0	0	0	0	0	3.02e-07	0	0.94	0	0	0	9.93e-08	0
ENSG00000178804	HPA037992	H1FOO	H1 histone family member O oocyte specific	//images.proteinatlas.org/37992/163906_A_6_6.jpg	0	7.5e-07	0	0.99	0	0	0	0.0623583	0	0.38	0	0	1	1	1	0.79	3	Nuclear	1	1	1	0.98	3	Nuclear	1	1	1	0.99	3	Nuclear	0	0	0	0	0	0	0	7.75e-10	0	0.94	0	0	0	0	0
ENSG00000178882	HPA078021	RFLNA	refilin A	//images.proteinatlas.org/78021/166001_A_5_6.jpg	0	0.991684	1	0	0	0	0	1	1	0	0	0	0	0.999332	1	0	0	0	0	1	1	0	0	0	1	0.385209	0	0	3	Cytoplasmic	0	0.99845	1	0	0	0	0	0.702933	0	0	0	0	0	0.000896094	0
ENSG00000178882	HPA078021	RFLNA	refilin A	//images.proteinatlas.org/78021/166001_A_6_6.jpg	0	7.27e-08	0	0	0	0	0	0.000603041	0	0	0	0	0	0.999994	1	0	0	0	0	1	1	0	0	0	1	0.999279	1	0	3	Cytoplasmic	0	2.14e-06	0	0	0	0	0	0.99784	1	0	0	0	0	0.00332769	0
ENSG00000178921	HPA022140	PFAS	phosphoribosylformylglycinamidine synthase	//images.proteinatlas.org/22140/51410_A_6_6.jpg	1	1	1	1	2	Nuclear.Cytoplasmic	1	1	1	0.99	2	Nuclear.Cytoplasmic	1	1	1	1	1	Nuclear.Cytoplasmic	1	1	1	1	1	Nuclear.Cytoplasmic	1	1	1	1	1	Nuclear.Cytoplasmic	1	0.840535	1	0	1	Cytoplasmic	1	0.999294	1	0.99	1	Nuclear.Cytoplasmic	0	1.11e-07	0
ENSG00000178921	HPA022140	PFAS	phosphoribosylformylglycinamidine synthase	//images.proteinatlas.org/22140/51410_A_4_6.jpg	1	1	1	1	2	Nuclear.Cytoplasmic	1	1	1	0.99	2	Nuclear.Cytoplasmic	1	1	1	1	1	Nuclear.Cytoplasmic	1	1	1	1	1	Nuclear.Cytoplasmic	1	1	1	1	1	Nuclear.Cytoplasmic	1	0.946611	1	0	1	Cytoplasmic	1	1	1	0.99	1	Nuclear.Cytoplasmic	0	9e-09	0
ENSG00000179071	HPA040628	CCDC89	coiled-coil domain containing 89	//images.proteinatlas.org/40628/148375_A_5_6.jpg	0	7.09e-06	0	0.96	0	0	0	0.127906	0	0.27	0	0	1	1	1	0.68	3	Cytoplasmic	1	1	1	0.94	3	Cytoplasmic	1	1	1	0.93	2	Cytoplasmic	0	2.98e-10	0	0	0	0	1	0.998165	1	0.83	2	Cytoplasmic	0	4.77e-06	0
ENSG00000179071	HPA040628	CCDC89	coiled-coil domain containing 89	//images.proteinatlas.org/40628/148375_A_6_6.jpg	0	5.36e-05	0	0.95	0	0	0	0.00251793	0	0.27	0	0	1	1	1	0.68	3	Cytoplasmic	1	1	1	0.94	3	Cytoplasmic	1	1	1	0.93	2	Cytoplasmic	0	8.94e-11	0	0	0	0	1	0.999982	1	0.82	2	Cytoplasmic	0	1.88e-05	0
ENSG00000179071	HPA040628	CCDC89	coiled-coil domain containing 89	//images.proteinatlas.org/40628/148375_A_4_6.jpg	0	1.29e-06	0	0.95	0	0	0	0.00916504	0	0.27	0	0	1	1	1	0.67	3	Cytoplasmic	1	1	1	0.94	3	Cytoplasmic	1	1	1	0.93	2	Cytoplasmic	0	0	0	0	0	0	1	0.999974	1	0.82	2	Cytoplasmic	0	3.02e-06	0
ENSG00000179588	HPA046603	ZFPM1	zinc finger protein, FOG family member 1	//images.proteinatlas.org/46603/117424_A_6_6.jpg	0	2.42e-05	0	0.07	0	0	0	0.00632259	0	0.1	0	0	0	0.256494	0	0.31	0	0	0	0.0231672	0	0.71	0	0	0	2.23e-07	0	0.31	0	0	1	0.99306	1	0	3	Nuclear.Membranous	0	2.12e-09	0	0.03	0	0	0	5.6e-08	0
ENSG00000179588	HPA046603	ZFPM1	zinc finger protein, FOG family member 1	//images.proteinatlas.org/46603/117424_A_4_6.jpg	0	2.09e-10	0	0.07	0	0	0	1.27e-05	0	0.1	0	0	0	0.387717	0	0.31	0	0	0	3.04e-07	0	0.71	0	0	0	0.155193	0	0.31	0	0	1	0.999856	1	0	3	Nuclear.Membranous	0	2.17e-08	0	0.03	0	0	0	2.79e-08	0
ENSG00000179636	HPA004120	TPPP2	tubulin polymerization promoting protein family member 2	//images.proteinatlas.org/4120/161576_A_5_6.jpg	0	1.37e-07	0	1	0	0	0	1.72e-08	0	1	0	0	0	0.0502247	0	1	0	0	0	0.382046	0	1	0	0	1	1	1	1	3	Cytoplasmic	0	3.87e-10	0	0.94	0	0	0	2.8e-09	0	1	0	0	0	2.21e-08	0
ENSG00000179636	HPA004120	TPPP2	tubulin polymerization promoting protein family member 2	//images.proteinatlas.org/4120/161576_A_6_6.jpg	0	1.9e-05	0	1	0	0	0	0.000817277	0	1	0	0	0	0.908873	1	1	0	0	0	0.520879	0	1	0	0	1	1	1	1	3	Cytoplasmic	0	0	0	0.94	0	0	0	3.17e-07	0	1	0	0	0	5.66e-10	0
ENSG00000179636	HPA004120	TPPP2	tubulin polymerization promoting protein family member 2	//images.proteinatlas.org/4120/161576_A_4_6.jpg	0	1.09e-05	0	1	0	0	0	5.05e-05	0	1	0	0	0	0.194046	0	1	0	0	0	0.13596	0	1	0	0	1	1	1	1	3	Cytoplasmic	0	0	0	0.94	0	0	0	4.5e-07	0	1	0	0	0	0	0
ENSG00000179909	HPA076284	ZNF154	zinc finger protein 154	//images.proteinatlas.org/76284/166901_A_5_6.jpg	1	0.996999	1	0	3	Nuclear	1	0.938739	1	0	2	Nuclear	0	1	1	0	0	0	1	1	1	0	2	Nuclear	0	1	1	0	0	0	0	2.98e-11	0	0	0	0	0	0.793654	0	0	0	0	0	6.26e-10	0
ENSG00000179909	HPA076284	ZNF154	zinc finger protein 154	//images.proteinatlas.org/76284/166901_A_6_6.jpg	1	0.815341	1	0	3	Nuclear	1	0.999205	1	0	2	Nuclear	0	1	1	0	0	0	1	1	1	0	2	Nuclear	0	1	1	0	0	0	0	1.61e-07	0	0	0	0	0	0.273455	0	0	0	0	0	5.35e-08	0
ENSG00000179914	CAB012652	ITLN1	intelectin 1	//images.proteinatlas.org/12652/28625_A_6_6.jpg	1	0.999998	1	1	3	Nuclear.Cytoplasmic	0	0.0946026	0	1	0	0	0	0.712666	0	1	0	0	0	0.681432	0	1	0	0	0	0.300495	0	1	0	0	0	8.05e-10	0	0.99	0	0	1	0.999747	1	1	1	Nuclear.Cytoplasmic	0	4.9e-06	0
ENSG00000180336	HPA027266	MEIOC	meiosis specific with coiled-coil domain	//images.proteinatlas.org/27266/164045_A_5_6.jpg	1	1	1	1	2	Cytoplasmic	1	1	1	0.99	2	Cytoplasmic	0	0.591675	0	1	0	0	0	0.000722977	0	1	0	0	0	0.131399	0	1	0	0	0	0	0	0	0	0	0	7.68e-07	0	0.99	0	0	0	1.61e-09	0
ENSG00000180336	HPA027266	MEIOC	meiosis specific with coiled-coil domain	//images.proteinatlas.org/27266/164045_A_6_6.jpg	1	1	1	1	2	Cytoplasmic	1	1	1	0.99	2	Cytoplasmic	0	0.252929	0	1	0	0	0	0.286144	0	1	0	0	0	2.86e-08	0	1	0	0	0	0	0	0	0	0	0	1.07e-08	0	0.99	0	0	0	1.68e-07	0
ENSG00000180354	HPA029507	MTURN	maturin, neural progenitor differentiation regulator homolog	//images.proteinatlas.org/29507/61093_A_5_6.jpg	0	8.94e-11	0	0.99	0	0	0	1.15e-08	0	0.98	0	0	0	0.0387001	0	0.99	0	0	0	0.0126881	0	1	0	0	0	0.00442261	0	1	0	0	1	0.999998	1	0	3	Cytoplasmic.Membranous	1	0.999986	1	0.99	2	Cytoplasmic.Membranous	0	5.64e-08	0
ENSG00000180354	HPA029507	MTURN	maturin, neural progenitor differentiation regulator homolog	//images.proteinatlas.org/29507/61093_A_6_6.jpg	0	1.13e-06	0	0.99	0	0	0	3.04e-05	0	0.97	0	0	0	3.46e-05	0	0.99	0	0	0	2.1e-06	0	1	0	0	0	0.15279	0	1	0	0	1	1	1	0	3	Cytoplasmic.Membranous	1	0.999289	1	0.99	2	Cytoplasmic.Membranous	0	6.56e-07	0
ENSG00000180354	HPA029507	MTURN	maturin, neural progenitor differentiation regulator homolog	//images.proteinatlas.org/29507/61093_A_4_6.jpg	0	1.57e-05	0	0.99	0	0	0	0.0115329	0	0.97	0	0	0	6.83e-06	0	0.99	0	0	0	0.663217	0	1	0	0	0	0.274628	0	1	0	0	1	0.999998	1	0	3	Cytoplasmic.Membranous	1	1	1	0.99	2	Cytoplasmic.Membranous	0	2.34e-07	0
ENSG00000180376	HPA051937	CCDC66	coiled-coil domain containing 66	//images.proteinatlas.org/51937/168306_A_5_6.jpg	1	1	1	0	3	Nuclear.Cytoplasmic	0	0.0263914	0	0.05	0	0	1	1	1	0.22	2	Cytoplasmic	1	1	1	0.56	2	Cytoplasmic	1	1	1	0.19	3	Cytoplasmic	1	0.969407	1	0	1	Cytoplasmic	1	0.999117	1	0	3	Cytoplasmic	0	2.77e-08	0
ENSG00000180376	HPA051937	CCDC66	coiled-coil domain containing 66	//images.proteinatlas.org/51937/168306_A_6_6.jpg	1	1	1	0	3	Nuclear.Cytoplasmic	0	0.000434578	0	0.05	0	0	1	1	1	0.22	2	Cytoplasmic	1	1	1	0.55	2	Cytoplasmic	1	1	1	0.18	3	Cytoplasmic	1	0.967505	1	0	1	Cytoplasmic	1	1	1	0	3	Cytoplasmic	0	3.23e-06	0
ENSG00000180423	HPA045457	HARBI1	harbinger transposase derived 1	//images.proteinatlas.org/45457/167371_A_6_6.jpg	0	2.14e-05	0	0.28	0	0	0	8.57e-07	0	0.14	0	0	0	0.221127	0	0.37	0	0	1	1	1	0.77	2	Nuclear	1	1	1	0.38	3	Nuclear	0	2.98e-10	0	0	0	0	0	1.94e-08	0	0.13	0	0	0	0	0
ENSG00000180543	HPA031347	TSPYL5	TSPY like 5	//images.proteinatlas.org/31347/165230_A_5_6.jpg	1	1	1	0.99	3	Nuclear	1	1	1	0.86	3	Nuclear	0	0.0251322	0	0.99	0	0	0	0.459032	0	0.99	0	0	0	0.338732	0	0.99	0	0	0	0	0	0	0	0	0	1.2e-07	0	0.99	0	0	0	4.29e-09	0
ENSG00000180543	HPA031347	TSPYL5	TSPY like 5	//images.proteinatlas.org/31347/165230_A_6_6.jpg	1	1	1	0.99	3	Nuclear	1	1	1	0.85	3	Nuclear	0	0.352375	0	0.99	0	0	0	0.215223	0	0.99	0	0	0	0.187808	0	0.99	0	0	0	0	0	0	0	0	0	4.56e-07	0	0.99	0	0	0	0	0
ENSG00000181027	HPA060454	FKRP	fukutin related protein	//images.proteinatlas.org/60454/140844_A_5_6.jpg	0	0.999979	1	0	0	0	0	0.393194	0	0.01	0	0	0	0.999999	1	0.08	0	0	1	0.999979	1	0.31	3	Nuclear	1	0.171962	0	0.08	3	Nuclear	0	0.000322589	0	0	0	0	1	0.998694	1	0	1	Cytoplasmic	0	0.0288979	0
ENSG00000181027	HPA060454	FKRP	fukutin related protein	//images.proteinatlas.org/60454/140844_A_6_6.jpg	0	0.0139739	0	0	0	0	0	0.999966	1	0.01	0	0	0	0.995385	1	0.08	0	0	1	0.960893	1	0.31	3	Nuclear	1	0.80832	0	0.08	3	Nuclear	0	1.18e-07	0	0	0	0	1	0.000432586	0	0	1	Cytoplasmic	0	2.01e-08	0
ENSG00000181027	HPA060454	FKRP	fukutin related protein	//images.proteinatlas.org/60454/140844_A_4_6.jpg	0	0.884654	1	0	0	0	0	0.12159	0	0.01	0	0	0	1	1	0.08	0	0	1	1	1	0.31	3	Nuclear	1	0.767659	0	0.08	3	Nuclear	0	0.00415001	0	0	0	0	1	0.42839	0	0	1	Cytoplasmic	0	7.04e-08	0
ENSG00000181381	HPA043211	DDX60L	DExD/H-box 60 like	//images.proteinatlas.org/43211/92865_A_6_6.jpg	1	1	1	0.67	3	Cytoplasmic	0	0.00150151	0	0.18	0	0	0	0.054	0	0.51	0	0	0	0.844141	0	0.85	0	0	1	1	1	0.59	2	Cytoplasmic	0	2.92e-09	0	0	0	0	1	1	1	0.4	3	Cytoplasmic	0	0	0
ENSG00000181381	HPA043211	DDX60L	DExD/H-box 60 like	//images.proteinatlas.org/43211/92865_A_4_6.jpg	1	1	1	0.67	3	Cytoplasmic	0	0.000749407	0	0.18	0	0	0	0.313923	0	0.51	0	0	0	0.449297	0	0.84	0	0	1	1	1	0.56	2	Cytoplasmic	0	0	0	0	0	0	1	0.999992	1	0.4	3	Cytoplasmic	0	0	0
ENSG00000181409	HPA009073	AATK	apoptosis associated tyrosine kinase	//images.proteinatlas.org/9073/24944_A_5_6.jpg	0	3.98e-06	0	1	0	0	0	0.124712	0	1	0	0	1	1	1	1	3	Cytoplasmic	1	1	1	1	3	Cytoplasmic	0	0.0213499	0	1	0	0	0	2.79e-08	0	0	0	0	1	1	1	1	2	Cytoplasmic	0	2.21e-09	0
ENSG00000181409	HPA009073	AATK	apoptosis associated tyrosine kinase	//images.proteinatlas.org/9073/24944_A_6_6.jpg	0	2.69e-08	0	1	0	0	0	0.025083	0	1	0	0	1	1	1	1	3	Cytoplasmic	1	1	1	1	3	Cytoplasmic	0	0.149953	0	1	0	0	0	3.58e-10	0	0	0	0	1	0.999996	1	1	2	Cytoplasmic	0	4.82e-06	0
ENSG00000181409	HPA009073	AATK	apoptosis associated tyrosine kinase	//images.proteinatlas.org/9073/24944_A_4_6.jpg	0	4.88e-05	0	1	0	0	0	0.498803	0	1	0	0	1	1	1	1	3	Cytoplasmic	1	1	1	1	3	Cytoplasmic	0	0.281733	0	1	0	0	0	2.24e-09	0	0	0	0	1	0.999222	1	1	2	Cytoplasmic	0	5.75e-06	0
ENSG00000182054	HPA007831	IDH2	isocitrate dehydrogenase (NADP(+)) 2, mitochondrial	//images.proteinatlas.org/7831/21125_A_5_6.jpg	1	0.999986	1	1	3	Cytoplasmic	0	0.373579	0	1	0	0	0	0.0661247	0	1	0	0	0	0.547088	0	1	0	0	0	0.668201	0	1	0	0	0	0	0	0	0	0	1	0.999981	1	1	2	Cytoplasmic	0	0	0
ENSG00000182054	HPA007831	IDH2	isocitrate dehydrogenase (NADP(+)) 2, mitochondrial	//images.proteinatlas.org/7831/21125_A_6_6.jpg	1	1	1	1	3	Cytoplasmic	0	0.809417	0	1	0	0	0	0.86393	0	1	0	0	0	0.434841	0	1	0	0	0	0.000104818	0	1	0	0	0	1.79e-10	0	0	0	0	1	0.999999	1	1	2	Cytoplasmic	0	6.85e-10	0
ENSG00000182054	HPA007831	IDH2	isocitrate dehydrogenase (NADP(+)) 2, mitochondrial	//images.proteinatlas.org/7831/21125_A_4_6.jpg	1	1	1	1	3	Cytoplasmic	0	0.535911	0	1	0	0	0	0.79048	0	1	0	0	0	0.0267387	0	1	0	0	0	0.0161525	0	1	0	0	0	0	0	0	0	0	1	0.99996	1	1	2	Cytoplasmic	0	0	0
ENSG00000182287	HPA049894	AP1S2	adaptor related protein complex 1 sigma 2 subunit	//images.proteinatlas.org/49894/111508_A_6_6.jpg	1	1	1	0	3	Cytoplasmic	1	1	1	0.06	3	Cytoplasmic	0	0.328038	0	0.25	0	0	0	0.0137245	0	0.61	0	0	0	0.0277466	0	0.23	0	0	1	0.999955	1	0	1	Cytoplasmic	1	0.999998	1	0	3	Cytoplasmic	0	1.14e-07	0
ENSG00000182287	HPA049894	AP1S2	adaptor related protein complex 1 sigma 2 subunit	//images.proteinatlas.org/49894/111508_A_4_6.jpg	1	1	1	0	3	Cytoplasmic	1	1	1	0.06	3	Cytoplasmic	0	0.0449009	0	0.25	0	0	0	2.54e-06	0	0.61	0	0	0	0.0860359	0	0.23	0	0	1	0.999188	1	0	1	Cytoplasmic	1	1	1	0	3	Cytoplasmic	0	2.57e-07	0
ENSG00000182871	HPA011025	COL18A1	collagen type XVIII alpha 1 chain	//images.proteinatlas.org/11025/26871_A_5_6.jpg	1	1	1	1	3	Cytoplasmic	1	1	1	1	3	Cytoplasmic	0	0.699924	0	1	0	0	0	0.684917	0	1	0	0	0	0.10692	0	1	0	0	0	8.51e-08	0	0	0	0	1	0.999992	1	1	2	Cytoplasmic	0	6.83e-06	0
ENSG00000182871	HPA011025	COL18A1	collagen type XVIII alpha 1 chain	//images.proteinatlas.org/11025/26871_A_6_6.jpg	1	1	1	1	3	Cytoplasmic	1	1	1	1	3	Cytoplasmic	0	0.663139	0	1	0	0	0	0.399667	0	1	0	0	0	0.161508	0	1	0	0	0	1.93e-08	0	0	0	0	1	1	1	1	2	Cytoplasmic	0	7.95e-06	0
ENSG00000182871	HPA011025	COL18A1	collagen type XVIII alpha 1 chain	//images.proteinatlas.org/11025/26871_A_4_6.jpg	1	1	1	1	3	Cytoplasmic	1	1	1	1	3	Cytoplasmic	0	0.124377	0	1	0	0	0	0.723573	0	1	0	0	0	0.172639	0	1	0	0	0	5.36e-08	0	0	0	0	1	0.999966	1	1	2	Cytoplasmic	0	0.000121001	0
ENSG00000183010	HPA047660	PYCR1	pyrroline-5-carboxylate reductase 1	//images.proteinatlas.org/47660/108108_A_6_6.jpg	1	0.999998	1	0.03	3	Nuclear	0	0.0681547	0	0.09	0	0	0	0.16237	0	0.29	0	0	1	1	1	0.69	2	Cytoplasmic	1	1	1	0.28	3	Cytoplasmic	0	0	0	0	0	0	1	0.999873	1	0	2	Cytoplasmic	0	1.4e-07	0
ENSG00000183010	HPA047660	PYCR1	pyrroline-5-carboxylate reductase 1	//images.proteinatlas.org/47660/108108_A_4_6.jpg	1	0.999999	1	0.03	3	Nuclear	0	0.00101178	0	0.09	0	0	0	0.597178	0	0.29	0	0	1	1	1	0.69	2	Cytoplasmic	1	1	1	0.28	3	Cytoplasmic	0	0	0	0	0	0	1	1	1	0	2	Cytoplasmic	0	0	0
ENSG00000183035	HPA070355	CYLC1	cylicin 1	//images.proteinatlas.org/70355/160950_A_5_6.jpg	0	0.00349843	0	0	0	0	0	0.972207	1	0	0	0	0	0.999879	1	0.01	0	0	0	0.999947	1	0.06	0	0	1	0.999809	1	0.01	3	Cytoplasmic	0	5.39e-07	0	0	0	0	0	0.997414	1	0	0	0	0	6.31e-07	0
ENSG00000183035	HPA070355	CYLC1	cylicin 1	//images.proteinatlas.org/70355/160950_A_6_6.jpg	0	0.569316	1	0	0	0	0	0.926902	1	0	0	0	0	0.999998	1	0.01	0	0	0	0.923567	1	0.06	0	0	1	0.999949	1	0.01	3	Cytoplasmic	0	1.39e-06	0	0	0	0	0	0.331328	0	0	0	0	0	0.00130246	0
ENSG00000183035	HPA070355	CYLC1	cylicin 1	//images.proteinatlas.org/70355/160950_A_4_6.jpg	0	0.999973	1	0	0	0	0	0.999786	1	0	0	0	0	0.997873	1	0.01	0	0	0	1	1	0.06	0	0	1	1	1	0.01	3	Cytoplasmic	0	6.84e-07	0	0	0	0	0	0.999936	1	0	0	0	0	3.01e-09	0
ENSG00000183049	HPA007266	CAMK1D	calcium/calmodulin dependent protein kinase ID	//images.proteinatlas.org/7266/167220_A_6_6.jpg	0	1.66e-07	0	1	0	0	0	0.0014543	0	1	0	0	0	0.229616	0	1	0	0	0	2.05e-05	0	1	0	0	0	0.00827345	0	1	0	0	1	1	1	0.01	3	Cytoplasmic	1	0.999153	1	1	2	Cytoplasmic	0	3.87e-09	0
ENSG00000183476	HPA076728	SH2D7	SH2 domain containing 7	//images.proteinatlas.org/76728/167697_A_5_6.jpg	0	0.465539	1	0	0	0	0	0.00901139	0	0	0	0	0	0.00916494	0	0	0	0	0	0.034458	0	0	0	0	1	0.99994	1	0	3	Cytoplasmic	0	0.128417	0	0	0	0	0	0.998175	1	0	0	0	0	0.000896765	0
ENSG00000183476	HPA076728	SH2D7	SH2 domain containing 7	//images.proteinatlas.org/76728/167697_A_6_6.jpg	0	0.521344	1	0	0	0	0	0.750369	0	0	0	0	0	0.920493	1	0	0	0	0	0.997182	1	0	0	0	1	0.979403	1	0	3	Cytoplasmic	0	8.94e-11	0	0	0	0	0	7.01e-05	0	0	0	0	0	6.88e-09	0
ENSG00000183943	HPA015324	PRKX	protein kinase, X-linked	//images.proteinatlas.org/15324/36687_A_6_6.jpg	1	1	1	1	3	Nuclear	1	1	1	1	3	Nuclear	0	0.179425	0	1	0	0	0	0.0779643	0	1	0	0	0	0.1219	0	1	0	0	1	0.976058	1	0	2	Nuclear	1	1	1	0.99	3	Nuclear	0	4.01e-06	0
ENSG00000183943	HPA015324	PRKX	protein kinase, X-linked	//images.proteinatlas.org/15324/36687_A_4_6.jpg	1	1	1	1	3	Nuclear	1	1	1	1	3	Nuclear	0	0.298411	0	1	0	0	0	0.00765751	0	1	0	0	0	0.238816	0	1	0	0	1	0.999643	1	0	2	Nuclear	1	1	1	0.99	3	Nuclear	0	2e-07	0
ENSG00000183960	HPA077773	KCNH8	potassium voltage-gated channel subfamily H member 8	//images.proteinatlas.org/77773/167293_A_5_6.jpg	0	0.286888	1	0	0	0	0	0.836411	0	0	0	0	0	0.832977	0	0	0	0	0	0.332063	0	0	0	0	1	0.987286	1	0	3	Cytoplasmic	0	0.000212023	0	0	0	0	0	0.0973988	0	0	0	0	0	7.15e-10	0
ENSG00000183960	HPA077773	KCNH8	potassium voltage-gated channel subfamily H member 8	//images.proteinatlas.org/77773/167293_A_6_6.jpg	0	0.999978	1	0	0	0	0	0.999973	1	0	0	0	0	0.9556	1	0	0	0	0	0.98802	1	0	0	0	1	0.999998	1	0	3	Cytoplasmic	0	0	0	0	0	0	0	3.73e-06	0	0	0	0	0	4.43e-07	0
ENSG00000183977	HPA066083	PP2D1	protein phosphatase 2C like domain containing 1	//images.proteinatlas.org/66083/163029_A_5_6.jpg	0	0.893808	1	0	0	0	0	1	1	0	0	0	0	0.998977	1	0.03	0	0	1	0.128418	0	0.18	3	Cytoplasmic	1	0.983363	1	0.03	3	Cytoplasmic	0	8.32e-05	0	0	0	0	0	0.954555	1	0	0	0	0	2.25e-07	0
ENSG00000183977	HPA066083	PP2D1	protein phosphatase 2C like domain containing 1	//images.proteinatlas.org/66083/163029_A_6_6.jpg	0	4.35e-07	0	0	0	0	0	0.00017223	0	0	0	0	0	0.99999	1	0.03	0	0	1	0.999995	1	0.17	3	Cytoplasmic	1	0.999992	1	0.03	3	Cytoplasmic	0	7.15e-10	0	0	0	0	0	1	1	0	0	0	0	9.37e-06	0
ENSG00000183977	HPA066083	PP2D1	protein phosphatase 2C like domain containing 1	//images.proteinatlas.org/66083/163029_A_4_6.jpg	0	0.663701	1	0	0	0	0	0.999544	1	0	0	0	0	1	1	0.03	0	0	1	0.995221	1	0.17	3	Cytoplasmic	1	0.125946	0	0.03	3	Cytoplasmic	0	0.122086	0	0	0	0	0	0.000157966	0	0	0	0	0	0.000148358	0
ENSG00000184313	HPA071840	MROH7	maestro heat like repeat family member 7	//images.proteinatlas.org/71840/164577_A_5_6.jpg	0	0.446886	1	0	0	0	0	0.989408	1	0	0	0	0	0.999232	1	0	0	0	0	1	1	0.03	0	0	1	0.999615	1	0.01	2	Cytoplasmic	0	1.12e-07	0	0	0	0	0	5.28e-09	0	0	0	0	0	0.000354859	0
ENSG00000184313	HPA071840	MROH7	maestro heat like repeat family member 7	//images.proteinatlas.org/71840/164577_A_6_6.jpg	0	0.000806229	0	0	0	0	0	0.891405	1	0	0	0	0	0.998355	1	0	0	0	0	1	1	0.03	0	0	1	0.929726	1	0.01	2	Cytoplasmic	0	5.25e-05	0	0	0	0	0	0.999851	1	0	0	0	0	0	0
ENSG00000184313	HPA071840	MROH7	maestro heat like repeat family member 7	//images.proteinatlas.org/71840/164577_A_4_6.jpg	0	0.868827	1	0	0	0	0	7.16e-05	0	0	0	0	0	0.0847054	0	0	0	0	0	0.503797	0	0.02	0	0	1	0.999952	1	0.01	2	Cytoplasmic	0	8.43e-07	0	0	0	0	0	0.999922	1	0	0	0	0	1.37e-08	0
ENSG00000184361	HPA024549	SPATA32	spermatogenesis associated 32	//images.proteinatlas.org/24549/163994_A_5_6.jpg	0	0.000736462	0	1	0	0	0	0.088758	0	0.99	0	0	0	0.321772	0	1	0	0	0	0.129276	0	1	0	0	1	1	1	1	3	Cytoplasmic	0	8.94e-11	0	0	0	0	0	2.64e-07	0	0.99	0	0	0	2.92e-09	0
ENSG00000184361	HPA024549	SPATA32	spermatogenesis associated 32	//images.proteinatlas.org/24549/163994_A_6_6.jpg	0	1.6e-06	0	1	0	0	0	0.00046083	0	0.99	0	0	0	0.25867	0	1	0	0	0	0.661484	0	1	0	0	1	1	1	1	3	Cytoplasmic	0	1.11e-08	0	0	0	0	0	7.07e-08	0	0.99	0	0	0	7.88e-06	0
ENSG00000184650	HPA072129	ODF4	outer dense fiber of sperm tails 4	//images.proteinatlas.org/72129/166395_A_5_6.jpg	0	0.999986	1	0	0	0	0	0.923091	1	0	0	0	0	0.999997	1	0	0	0	0	1	1	0.02	0	0	1	0.0193815	0	0.01	2	Cytoplasmic	0	0.000904763	0	0	0	0	0	0.998572	1	0	0	0	0	0.000362956	0
ENSG00000184650	HPA072129	ODF4	outer dense fiber of sperm tails 4	//images.proteinatlas.org/72129/166395_A_6_6.jpg	0	0.999934	1	0	0	0	0	0.997241	1	0	0	0	0	1	1	0	0	0	0	0.999826	1	0.02	0	0	1	0.999999	1	0.01	2	Cytoplasmic	0	0	0	0	0	0	0	0.00106021	0	0	0	0	0	0	0
ENSG00000184650	HPA072129	ODF4	outer dense fiber of sperm tails 4	//images.proteinatlas.org/72129/166395_A_4_6.jpg	0	0.977714	1	0	0	0	0	0.999197	1	0	0	0	0	0.998556	1	0	0	0	0	0.999549	1	0.02	0	0	1	1	1	0.01	2	Cytoplasmic	0	2.78e-06	0	0	0	0	0	1	1	0	0	0	0	0.0474409	0
ENSG00000184661	HPA030049	CDCA2	cell division cycle associated 2	//images.proteinatlas.org/30049/167905_A_6_6.jpg	0	2.68e-05	0	0.99	0	0	1	1	1	0.93	2	Nuclear	1	1	1	0.99	3	Nuclear	1	1	1	1	3	Nuclear	0	0.0619365	0	1	0	0	0	9.24e-10	0	0	0	0	0	2.31e-08	0	0.99	0	0	0	3.57e-08	0
ENSG00000184897	CAB012235	H1FX	H1 histone family member X	//images.proteinatlas.org/12235/32482_A_4_6.jpg	1	0.999999	1	1	3	Nuclear	0	0.410748	0	1	0	0	0	5.18e-05	0	1	0	0	0	0.054344	0	1	0	0	0	0.00245388	0	1	0	0	1	0.986634	1	0.99	1	Nuclear	0	2.08e-08	0	1	0	0	0	3.58e-10	0
ENSG00000184897	CAB012235	H1FX	H1 histone family member X	//images.proteinatlas.org/12235/32482_A_5_6.jpg	1	0.999999	1	1	3	Nuclear	0	0.0184271	0	1	0	0	0	0.0014748	0	1	0	0	0	1.45e-05	0	1	0	0	0	1.42e-08	0	1	0	0	1	0.994727	1	0.99	1	Nuclear	0	3.64e-09	0	1	0	0	0	0	0
ENSG00000184897	CAB012235	H1FX	H1 histone family member X	//images.proteinatlas.org/12235/32482_A_6_6.jpg	1	1	1	1	3	Nuclear	0	0.440746	0	1	0	0	0	7.28e-07	0	1	0	0	0	0.000108893	0	1	0	0	0	1.82e-08	0	1	0	0	1	0.999618	1	0.99	1	Nuclear	0	3.07e-08	0	1	0	0	0	1.34e-06	0
ENSG00000184937	CAB000327	WT1	Wilms tumor 1	//images.proteinatlas.org/327/784_A_4_6.jpg	0	1.99e-07	0	1	0	0	0	0.000658202	0	1	0	0	0	0.0164666	0	1	0	0	0	0.440933	0	1	0	0	0	0.0122075	0	1	0	0	1	0.999935	1	1	3	Nuclear	0	3.22e-06	0	1	0	0	0	0	0
ENSG00000184937	CAB000327	WT1	Wilms tumor 1	//images.proteinatlas.org/327/784_A_5_6.jpg	0	0.000247618	0	1	0	0	0	0.0779122	0	1	0	0	0	0.108462	0	1	0	0	0	2.48e-05	0	1	0	0	0	0.129849	0	1	0	0	1	0.999115	1	1	3	Nuclear	0	2.55e-06	0	1	0	0	0	2.79e-07	0
ENSG00000184937	CAB000327	WT1	Wilms tumor 1	//images.proteinatlas.org/327/784_A_6_6.jpg	0	8.23e-07	0	1	0	0	0	0.190707	0	1	0	0	0	3.62e-07	0	1	0	0	0	0.155768	0	1	0	0	0	1.93e-05	0	1	0	0	1	0.999996	1	1	3	Nuclear	0	1.62e-05	0	1	0	0	0	3.73e-08	0
ENSG00000185024	HPA074990	BRF1	BRF1, RNA polymerase III transcription initiation factor subunit	//images.proteinatlas.org/74990/166543_A_5_6.jpg	1	0.173424	1	0	3	Nuclear	1	0.255732	0	0	3	Nuclear	1	1	1	0	2	Nuclear	0	1	1	0	0	0	0	1	1	0	0	0	0	6.66e-05	0	0	0	0	0	0.832441	0	0	0	0	0	4.78e-05	0
ENSG00000185024	HPA074990	BRF1	BRF1, RNA polymerase III transcription initiation factor subunit	//images.proteinatlas.org/74990/166543_A_6_6.jpg	1	0.999278	1	0	3	Nuclear	1	0.873417	1	0	3	Nuclear	1	0.999999	1	0	2	Nuclear	0	0.999987	1	0	0	0	0	0.99776	1	0	0	0	0	0.00459266	0	0	0	0	0	0.98776	1	0	0	0	0	1.61e-07	0
ENSG00000185024	HPA074990	BRF1	BRF1, RNA polymerase III transcription initiation factor subunit	//images.proteinatlas.org/74990/166543_A_4_6.jpg	1	0.999999	1	0	3	Nuclear	1	0.999986	1	0	3	Nuclear	1	0.640511	0	0	2	Nuclear	0	0.967044	1	0	0	0	0	0.972911	1	0	0	0	0	0.532095	0	0	0	0	0	1	1	0	0	0	0	0.0335514	0
ENSG00000185619	HPA061879	PCGF3	polycomb group ring finger 3	//images.proteinatlas.org/61879/166555_A_5_6.jpg	1	7.62e-06	0	0	3	Nuclear	1	2.33e-05	0	0	3	Nuclear	0	0.000155579	0	0.06	0	0	0	2.31e-05	0	0.25	0	0	0	3.97e-05	0	0.06	0	0	0	2.55e-07	0	0	0	0	0	0.00420898	0	0	0	0	0	0	0
ENSG00000185619	HPA061879	PCGF3	polycomb group ring finger 3	//images.proteinatlas.org/61879/166555_A_6_6.jpg	1	7.19e-05	0	0	3	Nuclear	1	0.413487	0	0	3	Nuclear	0	0.00508491	0	0.06	0	0	0	0.866531	0	0.25	0	0	0	0.0588349	0	0.06	0	0	0	0.99747	1	0.99	0	0	0	0.203435	0	0	0	0	0	0	0
ENSG00000185862	HPA007436	EVI2B	ecotropic viral integration site 2B	//images.proteinatlas.org/7436/19497_A_5_6.jpg	1	0.999999	1	1	3	Nuclear.Cytoplasmic	1	1	1	1	2	Cytoplasmic	1	1	1	1	1	Cytoplasmic	1	1	1	1	1	Cytoplasmic	1	1	1	1	1	Cytoplasmic	0	1.97e-09	0	0.01	0	0	1	0.99993	1	1	1	Cytoplasmic	0	1.73e-07	0
ENSG00000185862	HPA007436	EVI2B	ecotropic viral integration site 2B	//images.proteinatlas.org/7436/19497_A_6_6.jpg	1	1	1	1	3	Nuclear.Cytoplasmic	1	1	1	1	2	Cytoplasmic	1	1	1	1	1	Cytoplasmic	1	1	1	1	1	Cytoplasmic	1	1	1	1	1	Cytoplasmic	0	4.47e-10	0	0.01	0	0	1	0.999992	1	1	1	Cytoplasmic	0	2.12e-09	0
ENSG00000185862	HPA007436	EVI2B	ecotropic viral integration site 2B	//images.proteinatlas.org/7436/19497_A_4_6.jpg	1	1	1	1	3	Nuclear.Cytoplasmic	1	1	1	1	2	Cytoplasmic	1	1	1	1	1	Cytoplasmic	1	1	1	1	1	Cytoplasmic	1	1	1	1	1	Cytoplasmic	0	0	0	0.01	0	0	1	0.999997	1	1	1	Cytoplasmic	0	6.32e-09	0
ENSG00000185942	HPA018833	NKAIN3	sodium/potassium transporting ATPase interacting 3	//images.proteinatlas.org/18833/42489_A_6_6.jpg	1	1	1	1	1	Nuclear.Cytoplasmic	1	1	1	1	2	Cytoplasmic.Membranous	1	1	1	1	3	Nuclear.Cytoplasmic.Membranous	1	1	1	1	3	Nuclear.Cytoplasmic.Membranous	1	1	1	1	3	Nuclear.Cytoplasmic.Membranous	1	0.964101	1	0	1	Cytoplasmic.Membranous	0	2.04e-05	0	0.99	0	0	0	4.08e-08	0
ENSG00000185942	HPA018833	NKAIN3	sodium/potassium transporting ATPase interacting 3	//images.proteinatlas.org/18833/42489_A_4_6.jpg	1	1	1	1	1	Nuclear.Cytoplasmic	1	1	1	1	2	Cytoplasmic.Membranous	1	1	1	1	3	Nuclear.Cytoplasmic.Membranous	1	1	1	1	3	Nuclear.Cytoplasmic.Membranous	1	1	1	1	3	Nuclear.Cytoplasmic.Membranous	1	0.974916	1	0	1	Cytoplasmic.Membranous	0	9.28e-08	0	0.99	0	0	0	4.52e-08	0
ENSG00000186198	HPA008533	SLC51B	solute carrier family 51 beta subunit	//images.proteinatlas.org/8533/155641_A_5_6.jpg	1	1	1	1	3	Cytoplasmic	0	0.207493	0	1	0	0	0	0.504427	0	1	0	0	0	0.866538	0	1	0	0	0	0.367574	0	1	0	0	0	0	0	0	0	0	1	0.999997	1	1	1	Cytoplasmic	0	2.86e-05	0
ENSG00000186198	HPA008533	SLC51B	solute carrier family 51 beta subunit	//images.proteinatlas.org/8533/155641_A_6_6.jpg	1	1	1	1	3	Cytoplasmic	0	6.39e-06	0	1	0	0	0	0.0002761	0	1	0	0	0	0.0115843	0	1	0	0	0	0.00296963	0	1	0	0	0	0	0	0	0	0	1	0.999469	1	1	1	Cytoplasmic	0	0	0
ENSG00000186198	HPA008533	SLC51B	solute carrier family 51 beta subunit	//images.proteinatlas.org/8533/155641_A_4_6.jpg	1	1	1	1	3	Cytoplasmic	0	0.0170506	0	1	0	0	0	0.117481	0	1	0	0	0	7.4e-05	0	1	0	0	0	0.030596	0	1	0	0	0	0	0	0	0	0	1	1	1	1	1	Cytoplasmic	0	4.67e-06	0
ENSG00000186451	HPA075578	SPATA12	spermatogenesis associated 12	//images.proteinatlas.org/75578/166348_A_5_6.jpg	0	0.194692	1	0	0	0	0	1	1	0	0	0	0	0.677364	0	0	0	0	0	0.0224123	0	0	0	0	1	0.00906144	0	0	2	Cytoplasmic	0	1.78e-05	0	0	0	0	0	0.11419	0	0	0	0	0	5.27e-06	0
ENSG00000186451	HPA075578	SPATA12	spermatogenesis associated 12	//images.proteinatlas.org/75578/166348_A_6_6.jpg	0	0.999375	1	0	0	0	0	0.921153	1	0	0	0	0	0.990743	1	0	0	0	0	3.99e-05	0	0	0	0	1	0.0509696	0	0	2	Cytoplasmic	0	0.00047826	0	0	0	0	0	0.815059	0	0	0	0	0	9.59e-07	0
ENSG00000186635	CAB020703	ARAP1	ArfGAP with RhoGAP domain, ankyrin repeat and PH domain 1	//images.proteinatlas.org/20703/47214_A_4_6.jpg	1	1	1	1	3	Cytoplasmic	1	1	1	1	2	Cytoplasmic	1	1	1	1	1	Cytoplasmic	1	1	1	1	1	Cytoplasmic	1	1	1	1	2	Cytoplasmic	0	2.29e-09	0	0.99	0	0	1	0.999873	1	1	1	Cytoplasmic	0	3.4e-06	0
ENSG00000186635	CAB020703	ARAP1	ArfGAP with RhoGAP domain, ankyrin repeat and PH domain 1	//images.proteinatlas.org/20703/47214_A_6_6.jpg	1	1	1	1	3	Cytoplasmic	1	1	1	1	2	Cytoplasmic	1	1	1	1	1	Cytoplasmic	1	1	1	1	1	Cytoplasmic	1	1	1	1	2	Cytoplasmic	0	3.7e-09	0	0.99	0	0	1	0.999999	1	1	1	Cytoplasmic	0	9.91e-07	0
ENSG00000186635	HPA070383	ARAP1	ArfGAP with RhoGAP domain, ankyrin repeat and PH domain 1	//images.proteinatlas.org/70383/154997_A_5_6.jpg	1	0.000773886	0	0	3	Cytoplasmic	1	0.0285718	0	0	3	Cytoplasmic	1	0.950348	1	0.01	2	Cytoplasmic	1	1	1	0.05	2	Cytoplasmic	1	1	1	0.01	2	Cytoplasmic	0	0.00144247	0	0	0	0	1	4.19e-06	0	0	2	Cytoplasmic	0	8.18e-05	0
ENSG00000186635	HPA070383	ARAP1	ArfGAP with RhoGAP domain, ankyrin repeat and PH domain 1	//images.proteinatlas.org/70383/154997_A_6_6.jpg	1	0.999872	1	0	3	Cytoplasmic	1	0.99998	1	0	3	Cytoplasmic	1	1	1	0.01	2	Cytoplasmic	1	1	1	0.05	2	Cytoplasmic	1	0.999714	1	0.01	2	Cytoplasmic	0	0	0	0	0	0	1	0.999978	1	0	2	Cytoplasmic	0	7.26e-07	0
ENSG00000186635	HPA070383	ARAP1	ArfGAP with RhoGAP domain, ankyrin repeat and PH domain 1	//images.proteinatlas.org/70383/154997_A_4_6.jpg	1	0.999983	1	0	3	Cytoplasmic	1	0.999813	1	0	3	Cytoplasmic	1	0.998626	1	0.01	2	Cytoplasmic	1	0.492411	0	0.05	2	Cytoplasmic	1	0.983619	1	0.01	2	Cytoplasmic	0	0.967876	1	0	0	0	1	1	1	0	2	Cytoplasmic	0	0.000178667	0
ENSG00000187123	HPA042805	LYPD6	LY6/PLAUR domain containing 6	//images.proteinatlas.org/42805/92444_A_6_6.jpg	0	8.77e-06	0	0.75	0	0	0	0.0154382	0	0.2	0	0	0	1.21e-06	0	0.55	0	0	0	0.000302065	0	0.87	0	0	0	0.0016682	0	0.67	0	0	1	0.98639	1	0	3	Cytoplasmic	1	0.999215	1	0.52	3	Cytoplasmic	0	4.29e-07	0
ENSG00000187123	HPA042805	LYPD6	LY6/PLAUR domain containing 6	//images.proteinatlas.org/42805/92444_A_4_6.jpg	0	4.01e-06	0	0.75	0	0	0	0	0	0.2	0	0	0	0.285769	0	0.55	0	0	0	2.25e-05	0	0.87	0	0	0	0.00179714	0	0.64	0	0	1	0.985617	1	0	3	Cytoplasmic	1	1	1	0.51	3	Cytoplasmic	0	1.13e-05	0
ENSG00000187164	HPA037942	SHTN1	shootin 1	//images.proteinatlas.org/37942/161387_A_5_6.jpg	1	0.999997	1	0.99	2	Cytoplasmic	0	0.0185012	0	0.41	0	0	0	0.46004	0	0.81	0	0	0	0.00128086	0	0.99	0	0	0	0.0233218	0	0.99	0	0	0	0	0	0	0	0	0	1.85e-09	0	0.96	0	0	0	0	0
ENSG00000187164	HPA037942	SHTN1	shootin 1	//images.proteinatlas.org/37942/161387_A_6_6.jpg	1	1	1	0.99	2	Cytoplasmic	0	0.138188	0	0.4	0	0	0	0.0563448	0	0.81	0	0	0	0.0230379	0	0.99	0	0	0	0.280529	0	0.99	0	0	0	0	0	0	0	0	0	2.35e-08	0	0.95	0	0	0	1.2e-05	0
ENSG00000187164	HPA037942	SHTN1	shootin 1	//images.proteinatlas.org/37942/161387_A_4_6.jpg	1	0.999998	1	0.99	2	Cytoplasmic	0	0.08087	0	0.4	0	0	0	0.0851952	0	0.81	0	0	0	0.0105624	0	0.99	0	0	0	0.0862891	0	0.99	0	0	0	0	0	0	0	0	0	3.22e-09	0	0.95	0	0	0	2.09e-10	0
ENSG00000187231	HPA077408	SESTD1	SEC14 and spectrin domain containing 1	//images.proteinatlas.org/77408/166423_A_4_6.jpg	1	0.385265	1	0	3	Cytoplasmic	0	0.000214723	0	0	0	0	0	0.23608	0	0	0	0	0	1	1	0	0	0	0	1	1	0	0	0	0	1.52e-06	0	0	0	0	1	0.972565	1	0	3	Cytoplasmic	0	0	0
ENSG00000187231	HPA077408	SESTD1	SEC14 and spectrin domain containing 1	//images.proteinatlas.org/77408/166423_A_5_6.jpg	1	0.69085	1	0	3	Cytoplasmic	0	0.708939	0	0	0	0	0	0.955097	1	0	0	0	0	1	1	0	0	0	0	1	1	0	0	0	0	0	0	0	0	0	1	0.939726	1	0	3	Cytoplasmic	0	2.98e-11	0
ENSG00000187231	HPA077408	SESTD1	SEC14 and spectrin domain containing 1	//images.proteinatlas.org/77408/166423_A_6_6.jpg	1	0.000886408	0	0	3	Cytoplasmic	0	0.0573759	0	0	0	0	0	0.0583487	0	0	0	0	0	0.174363	0	0	0	0	0	0.000150658	0	0	0	0	0	0.99943	1	0	0	0	1	0.460188	0	0	3	Cytoplasmic	0	1.02e-07	0
ENSG00000187492	HPA076277	CDHR4	cadherin related family member 4	//images.proteinatlas.org/76277/165907_A_6_6.jpg	0	0.888267	1	0	0	0	0	0.491444	0	0	0	0	0	0.99934	1	0	0	0	1	0.999999	1	0	2	Cytoplasmic	1	0.940547	1	0	2	Cytoplasmic	0	4.21e-06	0	0	0	0	0	0.000694257	0	0	0	0	0	0	0
ENSG00000187556	HPA062989	NANOS3	nanos C2HC-type zinc finger 3	//images.proteinatlas.org/62989/163564_A_5_6.jpg	1	0.999986	1	0	2	Cytoplasmic	0	0.998773	1	0	0	0	0	0.998435	1	0.05	0	0	0	0.00181446	0	0.23	0	0	0	0.777515	0	0.05	0	0	0	8.94e-11	0	0	0	0	0	0.254386	0	0	0	0	0	1.38e-08	0
ENSG00000187556	HPA062989	NANOS3	nanos C2HC-type zinc finger 3	//images.proteinatlas.org/62989/163564_A_6_6.jpg	1	8.29e-09	0	0	2	Cytoplasmic	0	4.53e-05	0	0	0	0	0	0.526768	0	0.05	0	0	0	0.99279	1	0.23	0	0	0	1	1	0.05	0	0	0	2.55e-06	0	0	0	0	0	0.999991	1	0	0	0	0	2.54e-05	0
ENSG00000187626	HPA009637	ZKSCAN4	zinc finger with KRAB and SCAN domains 4	//images.proteinatlas.org/9637/24224_A_5_6.jpg	1	1	1	1	3	Nuclear	1	1	1	1	3	Nuclear	1	1	1	1	1	Nuclear	0	0.131806	0	1	0	0	0	0.371725	0	1	0	0	0	1.07e-09	0	0	0	0	1	0.999998	1	1	1	Cytoplasmic	0	2.65e-07	0
ENSG00000187626	HPA009637	ZKSCAN4	zinc finger with KRAB and SCAN domains 4	//images.proteinatlas.org/9637/24224_A_6_6.jpg	1	1	1	1	3	Nuclear	1	1	1	1	3	Nuclear	1	1	1	1	1	Nuclear	0	0.962576	1	1	0	0	0	0.46495	0	1	0	0	0	1.33e-07	0	0	0	0	1	0.999988	1	1	1	Cytoplasmic	0	1.09e-05	0
ENSG00000187626	HPA009637	ZKSCAN4	zinc finger with KRAB and SCAN domains 4	//images.proteinatlas.org/9637/24224_A_4_6.jpg	1	1	1	1	3	Nuclear	1	1	1	1	3	Nuclear	1	1	1	1	1	Nuclear	0	0.511846	0	1	0	0	0	0.403618	0	1	0	0	0	2.98e-11	0	0	0	0	1	0.999999	1	1	1	Cytoplasmic	0	4.67e-07	0
ENSG00000187699	HPA049549	C2orf88	chromosome 2 open reading frame 88	//images.proteinatlas.org/49549/112326_A_6_6.jpg	0	2.82e-07	0	0.01	0	0	0	5.95e-08	0	0.07	0	0	0	0.535356	0	0.26	0	0	0	0.606852	0	0.63	0	0	1	1	1	0.24	3	Cytoplasmic	0	0	0	0	0	0	1	0.999803	1	0	1	Cytoplasmic	0	3.28e-10	0
ENSG00000187699	HPA049549	C2orf88	chromosome 2 open reading frame 88	//images.proteinatlas.org/49549/112326_A_4_6.jpg	0	9.23e-08	0	0.01	0	0	0	1.79e-10	0	0.07	0	0	0	0.516915	0	0.26	0	0	0	0.756847	0	0.63	0	0	1	1	1	0.24	3	Cytoplasmic	0	0	0	0	0	0	1	1	1	0	1	Cytoplasmic	0	1.15e-06	0
ENSG00000188015	HPA056140	S100A3	S100 calcium binding protein A3	//images.proteinatlas.org/56140/166693_A_5_6.jpg	0	0.897085	1	0	0	0	0	0.975659	1	0.02	0	0	0	0.10403	0	0.12	0	0	0	0.116275	0	0.42	0	0	0	1	1	0.12	0	0	0	2.3e-07	0	0	0	0	0	0.999385	1	0	0	0	0	0.0530257	0
ENSG00000188015	HPA056140	S100A3	S100 calcium binding protein A3	//images.proteinatlas.org/56140/166693_A_6_6.jpg	0	0.999943	1	0	0	0	0	0.459365	0	0.02	0	0	0	0.00248858	0	0.12	0	0	0	6.78e-05	0	0.42	0	0	0	0.824136	0	0.12	0	0	0	0.847959	1	0	0	0	0	0.376947	0	0	0	0	0	0.0563034	0
ENSG00000188343	HPA058942	FAM92A	family with sequence similarity 92 member A	//images.proteinatlas.org/58942/163131_A_5_6.jpg	0	0.037677	0	0	0	0	0	1	1	0.01	0	0	1	1	1	0.1	2	Cytoplasmic	1	1	1	0.36	3	Cytoplasmic	1	0.992877	1	0.09	3	Cytoplasmic	0	3.58e-10	0	0	0	0	0	0.951732	1	0	0	0	0	4.18e-08	0
ENSG00000188343	HPA058942	FAM92A	family with sequence similarity 92 member A	//images.proteinatlas.org/58942/163131_A_6_6.jpg	0	0.996187	1	0	0	0	0	0.999971	1	0.01	0	0	1	0.999939	1	0.09	2	Cytoplasmic	1	1	1	0.36	3	Cytoplasmic	1	0.996732	1	0.09	3	Cytoplasmic	0	0.638885	0	0	0	0	0	1	1	0	0	0	0	0.000426777	0
ENSG00000188343	HPA058942	FAM92A	family with sequence similarity 92 member A	//images.proteinatlas.org/58942/163131_A_4_6.jpg	0	8.17e-05	0	0	0	0	0	0.688959	0	0.01	0	0	1	1	1	0.09	2	Cytoplasmic	1	1	1	0.36	3	Cytoplasmic	1	0.99327	1	0.09	3	Cytoplasmic	0	0.000102078	0	0	0	0	0	3.45e-06	0	0	0	0	0	4.58e-08	0
ENSG00000188386	HPA047157	PPP3R2	protein phosphatase 3 regulatory subunit B, beta	//images.proteinatlas.org/47157/116291_A_6_6.jpg	0	0	0	0.04	0	0	0	0.0544141	0	0.09	0	0	0	9.2e-07	0	0.3	0	0	0	0.000302153	0	0.69	0	0	0	1.1e-05	0	0.29	0	0	1	0.997194	1	0	1	Cytoplasmic	1	0.999176	1	0	3	Cytoplasmic	0	6.5e-09	0
ENSG00000188386	HPA047157	PPP3R2	protein phosphatase 3 regulatory subunit B, beta	//images.proteinatlas.org/47157/116291_A_4_6.jpg	0	1.08e-05	0	0.04	0	0	0	0.0819392	0	0.09	0	0	0	0.187025	0	0.3	0	0	0	0.329786	0	0.69	0	0	0	0.0551566	0	0.29	0	0	1	0.651759	0	0	1	Cytoplasmic	1	0.999979	1	0	3	Cytoplasmic	0	2.98e-11	0
ENSG00000188425	HPA014190	NANOS2	nanos C2HC-type zinc finger 2	//images.proteinatlas.org/14190/33332_A_5_6.jpg	0	1.38e-06	0	1	0	0	0	1.89e-05	0	1	0	0	0	0.00261811	0	1	0	0	0	0.253737	0	1	0	0	1	1	1	1	3	Cytoplasmic	0	0	0	0	0	0	1	0.998875	1	0.99	2	Cytoplasmic	0	2.71e-09	0
ENSG00000188425	HPA014190	NANOS2	nanos C2HC-type zinc finger 2	//images.proteinatlas.org/14190/33332_A_6_6.jpg	0	0.000150886	0	1	0	0	0	4.94e-06	0	1	0	0	0	0.384402	0	1	0	0	0	0.589831	0	1	0	0	1	1	1	1	3	Cytoplasmic	0	5.96e-10	0	0	0	0	1	0.999999	1	0.99	2	Cytoplasmic	0	4.05e-09	0
ENSG00000188425	HPA014190	NANOS2	nanos C2HC-type zinc finger 2	//images.proteinatlas.org/14190/33332_A_4_6.jpg	0	1.87e-05	0	1	0	0	0	4.97e-05	0	1	0	0	0	0.295093	0	1	0	0	0	0.40356	0	1	0	0	1	1	1	1	3	Cytoplasmic	0	9.24e-10	0	0	0	0	1	0.999794	1	0.99	2	Cytoplasmic	0	7.7e-07	0
ENSG00000188523	HPA061069	CFAP77	cilia and flagella associated protein 77	//images.proteinatlas.org/61069/162772_A_5_6.jpg	0	0.00199768	0	0	0	0	0	0.0258235	0	0	0	0	0	1	1	0.07	0	0	0	1	1	0.28	0	0	1	0.997312	1	0.06	3	Nuclear	0	5.47e-08	0	0	0	0	0	0.923274	1	0	0	0	0	4.43e-07	0
ENSG00000188523	HPA061069	CFAP77	cilia and flagella associated protein 77	//images.proteinatlas.org/61069/162772_A_6_6.jpg	0	0.000320626	0	0	0	0	0	0.00478723	0	0	0	0	0	0.0711298	0	0.07	0	0	0	0.941759	1	0.27	0	0	1	1	1	0.06	3	Nuclear	0	0	0	0	0	0	0	0.00141274	0	0	0	0	0	0	0
ENSG00000188554	HPA023999	NBR1	NBR1, autophagy cargo receptor	//images.proteinatlas.org/23999/52902_A_6_6.jpg	0	5.61e-05	0	1	0	0	0	0.265271	0	0.99	0	0	0	0.000520373	0	1	0	0	0	0.176088	0	1	0	0	0	0.0311662	0	1	0	0	1	0.99932	1	0	3	Cytoplasmic	1	0.999232	1	0.99	3	Cytoplasmic	0	4.33e-06	0
ENSG00000188554	HPA023999	NBR1	NBR1, autophagy cargo receptor	//images.proteinatlas.org/23999/52902_A_4_6.jpg	0	4.84e-05	0	1	0	0	0	1.3e-06	0	0.99	0	0	0	0.0187186	0	1	0	0	0	0.328447	0	1	0	0	0	0.151287	0	1	0	0	1	0.929922	1	0	3	Cytoplasmic	1	1	1	0.99	3	Cytoplasmic	0	6.28e-07	0
ENSG00000188816	CAB013268	HMX2	H6 family homeobox 2	//images.proteinatlas.org/13268/168154_A_5_6.jpg	1	0.999999	1	1	2	Cytoplasmic	0	0.00195362	0	1	0	0	0	0.0284521	0	1	0	0	0	8.22e-06	0	1	0	0	0	0.0400255	0	1	0	0	0	1.13e-09	0	0.99	0	0	1	0.999942	1	1	1	Cytoplasmic	0	1.76e-08	0
ENSG00000188816	CAB013268	HMX2	H6 family homeobox 2	//images.proteinatlas.org/13268/168154_A_6_6.jpg	1	1	1	1	2	Cytoplasmic	0	4.08e-06	0	1	0	0	0	0.31941	0	1	0	0	0	0.248287	0	1	0	0	0	0.0105636	0	1	0	0	0	0	0	0.99	0	0	1	0.999957	1	1	1	Cytoplasmic	0	4.86e-06	0
ENSG00000189337	HPA032095	KAZN	kazrin, periplakin interacting protein	//images.proteinatlas.org/32095/157990_A_5_6.jpg	0	0.000120843	0	0.99	0	0	0	0.000508833	0	0.74	0	0	0	0.00181094	0	0.98	0	0	0	0.000816746	0	0.99	0	0	0	0.350158	0	0.99	0	0	1	0.983162	1	0	3	Cytoplasmic	0	3.34e-07	0	0.99	0	0	1	0.999999	1
ENSG00000189337	HPA032095	KAZN	kazrin, periplakin interacting protein	//images.proteinatlas.org/32095/157990_A_6_6.jpg	0	2.79e-06	0	0.99	0	0	0	0.000966649	0	0.74	0	0	0	0.02126	0	0.98	0	0	0	0.0206224	0	0.99	0	0	0	0.0629046	0	0.99	0	0	1	0.995048	1	0	3	Cytoplasmic	0	1.84e-08	0	0.99	0	0	1	0.99999	1
ENSG00000189337	HPA032095	KAZN	kazrin, periplakin interacting protein	//images.proteinatlas.org/32095/157990_A_4_6.jpg	0	1.82e-05	0	0.99	0	0	0	0.211566	0	0.73	0	0	0	0.000190988	0	0.98	0	0	0	0.00396379	0	0.99	0	0	0	0.0304121	0	0.99	0	0	1	0.993511	1	0	3	Cytoplasmic	0	2.41e-08	0	0.99	0	0	1	1	1
ENSG00000189401	HPA053304	OTUD6A	OTU deubiquitinase 6A	//images.proteinatlas.org/53304/160626_A_5_6.jpg	0	9.14e-06	0	0	0	0	0	0.000714894	0	0.04	0	0	1	1	1	0.19	3	Cytoplasmic.Membranous	1	1	1	0.5	1	Cytoplasmic.Membranous	1	1	1	0.16	1	Cytoplasmic.Membranous	0	5.85e-08	0	0	0	0	0	7.83e-08	0	0	0	0	0	1.48e-06	0
ENSG00000189401	HPA053304	OTUD6A	OTU deubiquitinase 6A	//images.proteinatlas.org/53304/160626_A_6_6.jpg	0	7.84e-06	0	0	0	0	0	0.000447358	0	0.04	0	0	1	1	1	0.19	3	Cytoplasmic.Membranous	1	1	1	0.5	1	Cytoplasmic.Membranous	1	1	1	0.16	1	Cytoplasmic.Membranous	0	0	0	0	0	0	0	2.33e-06	0	0	0	0	0	3.13e-09	0
ENSG00000189401	HPA053304	OTUD6A	OTU deubiquitinase 6A	//images.proteinatlas.org/53304/160626_A_4_6.jpg	0	2.44e-06	0	0	0	0	0	0.0286277	0	0.04	0	0	1	1	1	0.19	3	Cytoplasmic.Membranous	1	1	1	0.5	1	Cytoplasmic.Membranous	1	1	1	0.15	1	Cytoplasmic.Membranous	0	7.45e-10	0	0	0	0	0	7.45e-10	0	0	0	0	0	0	0
ENSG00000196177	HPA041458	ACADSB	acyl-CoA dehydrogenase short/branched chain	//images.proteinatlas.org/41458/88375_A_6_6.jpg	1	1	1	0.91	3	Cytoplasmic	0	6.8e-05	0	0.25	0	0	0	3.12e-06	0	0.62	0	0	0	0.014411	0	0.92	0	0	1	1	1	0.84	2	Cytoplasmic	0	0	0	0	0	0	1	1	1	0.75	3	Cytoplasmic	0	6.36e-07	0
ENSG00000196177	HPA041458	ACADSB	acyl-CoA dehydrogenase short/branched chain	//images.proteinatlas.org/41458/88375_A_4_6.jpg	1	1	1	0.91	3	Cytoplasmic	0	0.00485405	0	0.24	0	0	0	0.0263287	0	0.62	0	0	0	0.934149	1	0.92	0	0	1	1	1	0.84	2	Cytoplasmic	0	0	0	0	0	0	1	0.999916	1	0.75	3	Cytoplasmic	0	4.4e-06	0
ENSG00000196406	HPA046423	SPANXD	SPANX family member D	//images.proteinatlas.org/46423/164923_A_5_6.jpg	0	0.000180961	0	0.09	0	0	0	0.0166761	0	0.1	0	0	0	3.32e-05	0	0.32	0	0	0	0.24253	0	0.72	0	0	1	1	1	0.32	3	Nuclear	0	2.15e-09	0	0	0	0	0	0	0	0.05	0	0	0	0	0
ENSG00000196406	HPA046423	SPANXD	SPANX family member D	//images.proteinatlas.org/46423/164923_A_6_6.jpg	0	8.31e-05	0	0.08	0	0	0	0.000327505	0	0.1	0	0	0	0.00396567	0	0.32	0	0	0	0.729647	0	0.72	0	0	1	1	1	0.32	3	Nuclear	0	0	0	0	0	0	0	3.14e-08	0	0.04	0	0	0	2.74e-09	0
ENSG00000196406	HPA073647	SPANXD	SPANX family member D	//images.proteinatlas.org/73647/164926_A_5_6.jpg	1	0.95631	1	0	2	Cytoplasmic	0	0.32666	0	0	0	0	0	1	1	0	0	0	0	1	1	0.01	0	0	1	1	1	0	2	Cytoplasmic	1	8.88e-08	0	0	1	Cytoplasmic	1	0.0517065	0	0	3	Nuclear.Cytoplasmic	0	9.83e-10	0
ENSG00000196406	HPA073647	SPANXD	SPANX family member D	//images.proteinatlas.org/73647/164926_A_6_6.jpg	1	5.3e-05	0	0	2	Cytoplasmic	0	0.111197	0	0	0	0	0	0.999958	1	0	0	0	0	0.999999	1	0.01	0	0	1	1	1	0	2	Cytoplasmic	1	0.000349759	0	0	1	Cytoplasmic	1	0.828459	0	0.84	3	Nuclear.Cytoplasmic	0	2.16e-06	0
ENSG00000196408	HPA071540	NOXO1	NADPH oxidase organizer 1	//images.proteinatlas.org/71540/154562_A_5_6.jpg	0	0.992134	1	0	0	0	0	0.90298	1	0	0	0	0	1	1	0	0	0	1	0.999987	1	0.03	3	Nuclear	1	0.339865	0	0.01	3	Nuclear	0	8.56e-07	0	0	0	0	1	0.999792	1	0	1	Cytoplasmic	0	0.170754	0
ENSG00000196408	HPA071540	NOXO1	NADPH oxidase organizer 1	//images.proteinatlas.org/71540/154562_A_6_6.jpg	0	0.990339	1	0	0	0	0	0.133924	0	0	0	0	0	0.098497	0	0	0	0	1	0.999975	1	0.03	3	Nuclear	1	0.373613	0	0.01	3	Nuclear	0	0.000138505	0	0	0	0	1	0.882527	1	0	1	Cytoplasmic	0	0.999608	1
ENSG00000196408	HPA071540	NOXO1	NADPH oxidase organizer 1	//images.proteinatlas.org/71540/154562_A_4_6.jpg	0	0.903906	1	0	0	0	0	0.996439	1	0	0	0	0	0.999986	1	0	0	0	1	1	1	0.03	3	Nuclear	1	0.998595	1	0.01	3	Nuclear	0	0	0	0	0	0	1	0.131856	0	0	1	Cytoplasmic	0	0.136695	0
ENSG00000196821	HPA034489	C6orf106	chromosome 6 open reading frame 106	//images.proteinatlas.org/34489/157365_A_5_6.jpg	1	0.999998	1	0.99	2	Cytoplasmic	0	0.00115872	0	0.73	0	0	0	0.0461167	0	0.98	0	0	0	0.555667	0	0.99	0	0	1	1	1	0.99	2	Cytoplasmic	0	8.94e-11	0	0	0	0	0	6.53e-09	0	0.99	0	0	0	4.16e-06	0
ENSG00000196821	HPA034489	C6orf106	chromosome 6 open reading frame 106	//images.proteinatlas.org/34489/157365_A_6_6.jpg	1	1	1	0.99	2	Cytoplasmic	0	2.47e-06	0	0.73	0	0	0	0.000284877	0	0.98	0	0	0	0.000599154	0	0.99	0	0	1	1	1	0.99	2	Cytoplasmic	0	1.49e-10	0	0	0	0	0	8.73e-09	0	0.99	0	0	0	7.94e-08	0
ENSG00000196821	HPA034489	C6orf106	chromosome 6 open reading frame 106	//images.proteinatlas.org/34489/157365_A_4_6.jpg	1	1	1	0.99	2	Cytoplasmic	0	0.0143903	0	0.72	0	0	0	0.000177142	0	0.98	0	0	0	0.66126	0	0.99	0	0	1	1	1	0.99	2	Cytoplasmic	0	5.6e-09	0	0	0	0	0	7.74e-07	0	0.99	0	0	0	4.26e-06	0
ENSG00000196860	HPA076397	TOMM20L	translocase of outer mitochondrial membrane 20 like	//images.proteinatlas.org/76397/167909_A_5_6.jpg	0	0.0097469	0	0	0	0	0	0.980779	1	0	0	0	0	0.0228764	0	0	0	0	0	0.999968	1	0	0	0	1	0.999996	1	0	3	Nuclear	0	1.74e-07	0	0	0	0	0	1.26e-07	0	0	0	0	0	5.96e-11	0
ENSG00000196860	HPA076397	TOMM20L	translocase of outer mitochondrial membrane 20 like	//images.proteinatlas.org/76397/167909_A_6_6.jpg	0	0.0451826	0	0	0	0	0	0.950292	1	0	0	0	0	0.99871	1	0	0	0	0	1	1	0	0	0	1	1	1	0	3	Nuclear	0	0	0	0	0	0	0	0.005253	0	0	0	0	0	0	0
ENSG00000197140	HPA044156	ADAM32	ADAM metallopeptidase domain 32	//images.proteinatlas.org/44156/164305_A_5_6.jpg	0	0.000205747	0	0.44	0	0	0	0.0609533	0	0.15	0	0	0	0.0665952	0	0.41	0	0	1	1	1	0.81	3	Cytoplasmic	1	1	1	0.45	2	Cytoplasmic	0	5.96e-11	0	0	0	0	0	9.84e-06	0	0.26	0	0	0	4.44e-09	0
ENSG00000197140	HPA044156	ADAM32	ADAM metallopeptidase domain 32	//images.proteinatlas.org/44156/164305_A_6_6.jpg	0	7.75e-10	0	0.43	0	0	0	0	0	0.15	0	0	0	0.0782292	0	0.4	0	0	1	1	1	0.8	3	Cytoplasmic	1	1	1	0.45	2	Cytoplasmic	0	5.96e-11	0	0	0	0	0	2.39e-07	0	0.24	0	0	0	1.49e-09	0
ENSG00000197416	HPA044041	FABP12	fatty acid binding protein 12	//images.proteinatlas.org/44041/166640_A_5_6.jpg	1	1	1	0.47	2	Cytoplasmic.Membranous	0	0.0348447	0	0.16	0	0	1	1	1	0.42	2	Cytoplasmic.Membranous	0	0.344625	0	0.81	0	0	1	1	1	0.46	1	Cytoplasmic.Membranous	0	0	0	0	0	0	1	0.999957	1	0.28	1	Cytoplasmic.Membranous	0	8.94e-11	0
ENSG00000197416	HPA044041	FABP12	fatty acid binding protein 12	//images.proteinatlas.org/44041/166640_A_6_6.jpg	1	1	1	0.47	2	Cytoplasmic.Membranous	0	0.243326	0	0.15	0	0	1	1	1	0.41	2	Cytoplasmic.Membranous	0	0.00742531	0	0.81	0	0	1	1	1	0.45	1	Cytoplasmic.Membranous	0	0	0	0	0	0	1	1	1	0.28	1	Cytoplasmic.Membranous	0	5.69e-07	0
ENSG00000197429	HPA075545	IPP	intracisternal A particle-promoted polypeptide	//images.proteinatlas.org/75545/166509_A_5_6.jpg	1	0.990425	1	0	2	Cytoplasmic	0	0.999985	1	0	0	0	0	0.999983	1	0	0	0	0	0.998629	1	0	0	0	1	1	1	0	2	Cytoplasmic	0	0	0	0	0	0	1	0.999665	1	0	3	Cytoplasmic	0	0.0469909	0
ENSG00000197429	HPA075545	IPP	intracisternal A particle-promoted polypeptide	//images.proteinatlas.org/75545/166509_A_6_6.jpg	1	0.342797	1	0	2	Cytoplasmic	0	0.0367291	0	0	0	0	0	0.00197593	0	0	0	0	0	1	1	0	0	0	1	0.817415	0	0	2	Cytoplasmic	0	0.078594	0	0	0	0	1	0.99966	1	0	3	Cytoplasmic	0	0	0
ENSG00000197429	HPA075545	IPP	intracisternal A particle-promoted polypeptide	//images.proteinatlas.org/75545/166509_A_4_6.jpg	1	0.106896	1	0	2	Cytoplasmic	0	0.978868	1	0	0	0	0	1	1	0	0	0	0	1	1	0	0	0	1	1	1	0	2	Cytoplasmic	0	3.95e-08	0	0	0	0	1	1	1	0	3	Cytoplasmic	0	0	0
ENSG00000197444	HPA052497	OGDHL	oxoglutarate dehydrogenase like	//images.proteinatlas.org/52497/126992_A_6_6.jpg	1	1	1	0	3	Cytoplasmic.Membranous	1	1	1	0.04	3	Cytoplasmic.Membranous	0	0.0419362	0	0.2	0	0	1	1	1	0.53	3	Nuclear	1	1	1	0.17	3	Nuclear	0	7.84e-09	0	0	0	0	0	8.37e-06	0	0	0	0	0	4.34e-05	0
ENSG00000197444	HPA052497	OGDHL	oxoglutarate dehydrogenase like	//images.proteinatlas.org/52497/126992_A_4_6.jpg	1	1	1	0	3	Cytoplasmic.Membranous	1	1	1	0.04	3	Cytoplasmic.Membranous	0	0.494363	0	0.2	0	0	1	1	1	0.53	3	Nuclear	1	1	1	0.17	3	Nuclear	0	1.89e-08	0	0	0	0	0	3.57e-05	0	0	0	0	0	3.83e-05	0
ENSG00000197580	HPA061542	BCO2	beta-carotene oxygenase 2	//images.proteinatlas.org/61542/167821_A_5_6.jpg	0	0.000284194	0	0	0	0	0	0.200699	0	0	0	0	0	1	1	0.07	0	0	0	0.999754	1	0.27	0	0	0	0.942851	1	0.06	0	0	1	1.68e-07	0	0	3	Cytoplasmic	0	0.000653339	0	0	0	0	0	0.149355	0
ENSG00000197580	HPA061542	BCO2	beta-carotene oxygenase 2	//images.proteinatlas.org/61542/167821_A_6_6.jpg	0	0.993414	1	0	0	0	0	0.999359	1	0	0	0	0	0.999999	1	0.07	0	0	0	0.99604	1	0.26	0	0	0	0.999949	1	0.06	0	0	1	0.393022	0	0	3	Cytoplasmic	0	1	1	0	0	0	0	6.41e-07	0
ENSG00000197653	HPA039066	DNAH10	dynein axonemal heavy chain 10	//images.proteinatlas.org/39066/165498_A_5_6.jpg	0	1.7e-09	0	0.98	0	0	0	2.41e-06	0	0.36	0	0	0	1.19e-05	0	0.76	0	0	0	0.047791	0	0.98	0	0	1	1	1	0.98	3	Cytoplasmic.Membranous	0	0	0	0	0	0	1	0.999994	1	0.93	1	Cytoplasmic.Membranous	0	0	0
ENSG00000197653	HPA039066	DNAH10	dynein axonemal heavy chain 10	//images.proteinatlas.org/39066/165498_A_6_6.jpg	0	1.88e-05	0	0.98	0	0	0	0.000162212	0	0.36	0	0	0	0.216598	0	0.76	0	0	0	0.913387	1	0.98	0	0	1	1	1	0.98	3	Cytoplasmic.Membranous	0	6.26e-10	0	0	0	0	1	0.999999	1	0.92	1	Cytoplasmic.Membranous	0	2.17e-05	0
ENSG00000197776	HPA020461	KLHDC1	kelch domain containing 1	//images.proteinatlas.org/20461/47164_A_6_6.jpg	1	1	1	1	3	Cytoplasmic	0	0.0107338	0	1	0	0	0	0.513989	0	1	0	0	0	0.810566	0	1	0	0	1	1	1	1	2	Cytoplasmic	0	0	0	0	0	0	1	0.999961	1	0.99	2	Nuclear.Cytoplasmic	0	5.74e-08	0
ENSG00000197776	HPA020461	KLHDC1	kelch domain containing 1	//images.proteinatlas.org/20461/47164_A_4_6.jpg	1	1	1	1	3	Cytoplasmic	0	0.559025	0	1	0	0	0	0.172132	0	1	0	0	0	0.880818	0	1	0	0	1	1	1	1	2	Cytoplasmic	0	0	0	0	0	0	1	0.999999	1	0.99	2	Nuclear.Cytoplasmic	0	2.88e-06	0
ENSG00000197921	HPA076164	HES5	hes family bHLH transcription factor 5	//images.proteinatlas.org/76164/166066_A_5_6.jpg	0	0.996805	1	0	0	0	0	0.999082	1	0	0	0	0	0.314563	0	0	0	0	1	1	1	0	2	Nuclear	1	0.966961	1	0	3	Cytoplasmic	0	0.000256449	0	0	0	0	0	1	1	0	0	0	0	1.9e-05	0
ENSG00000197921	HPA076164	HES5	hes family bHLH transcription factor 5	//images.proteinatlas.org/76164/166066_A_6_6.jpg	0	0.829627	1	0	0	0	0	0.707194	0	0	0	0	0	0.970767	1	0	0	0	1	0.999233	1	0	2	Nuclear	1	1	1	0	3	Cytoplasmic	0	0.631572	0	0	0	0	0	0.999893	1	0	0	0	0	0.00126087	0
ENSG00000197928	HPA023106	ZNF677	zinc finger protein 677	//images.proteinatlas.org/23106/50130_A_5_6.jpg	1	1	1	1	2	Cytoplasmic	0	0.0867911	0	0.99	0	0	0	4.51e-05	0	1	0	0	1	1	1	1	2	Cytoplasmic	1	1	1	1	2	Cytoplasmic	1	0.970849	1	0	1	Cytoplasmic	1	1	1	0.99	2	Cytoplasmic	0	1.33e-07	0
ENSG00000197928	HPA023106	ZNF677	zinc finger protein 677	//images.proteinatlas.org/23106/50130_A_6_6.jpg	1	1	1	1	2	Cytoplasmic	0	0.00330631	0	0.99	0	0	0	0.190725	0	1	0	0	1	1	1	1	2	Cytoplasmic	1	1	1	1	2	Cytoplasmic	1	0.999179	1	0	1	Cytoplasmic	1	0.999922	1	0.99	2	Cytoplasmic	0	6.13e-08	0
ENSG00000197928	HPA023106	ZNF677	zinc finger protein 677	//images.proteinatlas.org/23106/50130_A_4_6.jpg	1	1	1	1	2	Cytoplasmic	0	0.265024	0	0.99	0	0	0	0.158518	0	1	0	0	1	1	1	1	2	Cytoplasmic	1	1	1	1	2	Cytoplasmic	1	0.995403	1	0	1	Cytoplasmic	1	1	1	0.99	2	Cytoplasmic	0	9.03e-09	0
ENSG00000198160	HPA019589	MIER1	MIER1 transcriptional regulator	//images.proteinatlas.org/19589/45375_A_6_6.jpg	0	2.5e-07	0	1	0	0	0	0.00268708	0	1	0	0	0	0.330569	0	1	0	0	0	0.457459	0	1	0	0	0	0.00509135	0	1	0	0	1	0.989739	1	0	3	Nuclear	1	0.999999	1	0.99	3	Nuclear	1	1	1
ENSG00000198160	HPA019589	MIER1	MIER1 transcriptional regulator	//images.proteinatlas.org/19589/45375_A_4_6.jpg	0	2.08e-05	0	1	0	0	0	0.000932806	0	1	0	0	0	0.559919	0	1	0	0	0	0.334528	0	1	0	0	0	0.00022785	0	1	0	0	1	0.999803	1	0	3	Nuclear	1	1	1	0.99	3	Nuclear	1	1	1
ENSG00000198408	HPA036141	MGEA5	meningioma expressed antigen 5 (hyaluronidase)	//images.proteinatlas.org/36141/72132_A_6_6.jpg	1	0.999999	1	0.99	3	Cytoplasmic	0	0.375737	0	0.53	0	0	0	0.288918	0	0.92	0	0	0	0.000169149	0	0.99	0	0	0	0.16835	0	0.99	0	0	0	0	0	0	0	0	0	9.75e-09	0	0.99	0	0	0	3.28e-10	0
ENSG00000198408	HPA036141	MGEA5	meningioma expressed antigen 5 (hyaluronidase)	//images.proteinatlas.org/36141/72132_A_4_6.jpg	1	0.999952	1	0.99	3	Cytoplasmic	0	0.0246622	0	0.53	0	0	0	0.00029408	0	0.92	0	0	0	0.00357928	0	0.99	0	0	0	0.000161787	0	0.99	0	0	0	5.96e-11	0	0	0	0	0	3.22e-08	0	0.99	0	0	0	3.44e-05	0
ENSG00000198554	HPA001122	WDHD1	WD repeat and HMG-box DNA binding protein 1	//images.proteinatlas.org/1122/4159_A_5_6.jpg	1	1	1	1	3	Nuclear	1	1	1	1	3	Nuclear	1	1	1	1	2	Nuclear	1	1	1	1	1	Nuclear	0	0.0843182	0	1	0	0	0	1.79e-10	0	0.98	0	0	0	8.55e-08	0	1	0	0	0	0	0
ENSG00000198554	HPA001122	WDHD1	WD repeat and HMG-box DNA binding protein 1	//images.proteinatlas.org/1122/4159_A_6_6.jpg	1	1	1	1	3	Nuclear	1	1	1	1	3	Nuclear	1	1	1	1	2	Nuclear	1	1	1	1	1	Nuclear	0	0.00929923	0	1	0	0	0	0	0	0.98	0	0	0	8.42e-07	0	1	0	0	0	2.34e-06	0
ENSG00000198554	HPA001122	WDHD1	WD repeat and HMG-box DNA binding protein 1	//images.proteinatlas.org/1122/4159_A_4_6.jpg	1	1	1	1	3	Nuclear	1	1	1	1	3	Nuclear	1	1	1	1	2	Nuclear	1	1	1	1	1	Nuclear	0	0.117859	0	1	0	0	0	0	0	0.98	0	0	0	1.23e-07	0	1	0	0	0	1.07e-06	0
ENSG00000198754	HPA075423	OXCT2	3-oxoacid CoA-transferase 2	//images.proteinatlas.org/75423/165832_A_5_6.jpg	0	0.0357585	0	0	0	0	0	0.586519	0	0	0	0	0	0.981252	1	0	0	0	0	0.259299	0	0	0	0	1	0.999771	1	0	2	Cytoplasmic	0	1.86e-06	0	0	0	0	0	3.14e-07	0	0	0	0	0	0.012494	0
ENSG00000198754	HPA075423	OXCT2	3-oxoacid CoA-transferase 2	//images.proteinatlas.org/75423/165832_A_6_6.jpg	0	1	1	0	0	0	0	0.933871	1	0	0	0	0	1	1	0	0	0	0	1	1	0	0	0	1	0.999994	1	0	2	Cytoplasmic	0	1.18e-07	0	0	0	0	0	0.999995	1	0	0	0	0	1.48e-05	0
ENSG00000198824	HPA006623	CHAMP1	chromosome alignment maintaining phosphoprotein 1	//images.proteinatlas.org/6623/19342_A_5_6.jpg	1	1	1	1	3	Nuclear	1	1	1	1	3	Nuclear	0	0.293932	0	1	0	0	0	0.0844162	0	1	0	0	0	0.291211	0	1	0	0	1	0.997735	1	0.13	3	Nuclear.Membranous	1	1	1	1	2	Nuclear	1	1	1
ENSG00000198824	HPA006623	CHAMP1	chromosome alignment maintaining phosphoprotein 1	//images.proteinatlas.org/6623/19342_A_6_6.jpg	1	1	1	1	3	Nuclear	1	1	1	1	3	Nuclear	0	0.298085	0	1	0	0	0	0.4434	0	1	0	0	0	0.00019567	0	1	0	0	1	0.997981	1	0.13	3	Nuclear.Membranous	1	0.999973	1	1	2	Nuclear	1	0.999999	1
ENSG00000198824	HPA006623	CHAMP1	chromosome alignment maintaining phosphoprotein 1	//images.proteinatlas.org/6623/19342_A_4_6.jpg	1	1	1	1	3	Nuclear	1	1	1	1	3	Nuclear	0	0.292921	0	1	0	0	0	0.281419	0	1	0	0	0	0.195822	0	1	0	0	1	0.991415	1	0.12	3	Nuclear.Membranous	1	0.999997	1	1	2	Nuclear	1	0.999999	1
ENSG00000198824	HPA008900	CHAMP1	chromosome alignment maintaining phosphoprotein 1	//images.proteinatlas.org/8900/23948_A_5_6.jpg	1	1	1	1	3	Nuclear	1	1	1	1	3	Nuclear	0	0.273472	0	1	0	0	0	0.00859246	0	1	0	0	0	0.0390684	0	1	0	0	1	0.988616	1	0	3	Nuclear	1	1	1	1	3	Nuclear	1	0.999999	1
ENSG00000198824	HPA008900	CHAMP1	chromosome alignment maintaining phosphoprotein 1	//images.proteinatlas.org/8900/23948_A_6_6.jpg	1	1	1	1	3	Nuclear	1	1	1	1	3	Nuclear	0	0.793582	0	1	0	0	0	0.825746	0	1	0	0	0	0.0709433	0	1	0	0	1	0.992413	1	0	3	Nuclear	1	0.99932	1	1	3	Nuclear	1	0.999991	1
ENSG00000198824	HPA008900	CHAMP1	chromosome alignment maintaining phosphoprotein 1	//images.proteinatlas.org/8900/23948_A_4_6.jpg	1	1	1	1	3	Nuclear	1	1	1	1	3	Nuclear	0	0.089987	0	1	0	0	0	0.000798797	0	1	0	0	0	0.00495325	0	1	0	0	1	0.987304	1	0	3	Nuclear	1	1	1	1	3	Nuclear	1	0.999989	1
ENSG00000198901	HPA034521	PRC1	protein regulator of cytokinesis 1	//images.proteinatlas.org/34521/80174_A_6_6.jpg	1	0.959204	1	0.99	2	Cytoplasmic	0	0.302478	0	0.71	0	0	0	5.96e-11	0	0.98	0	0	0	1.07e-09	0	0.99	0	0	1	0.00381117	0	0.99	2	Cytoplasmic	0	0.132708	0	0	0	0	0	0.203803	0	0.99	0	0	0	2.32e-09	0
ENSG00000198901	HPA034521	PRC1	protein regulator of cytokinesis 1	//images.proteinatlas.org/34521/80174_A_4_6.jpg	1	0.000738285	0	0.99	2	Cytoplasmic	0	0.000542765	0	0.67	0	0	0	0.911921	1	0.98	0	0	0	3.66e-06	0	0.99	0	0	1	0.0701967	0	0.99	2	Cytoplasmic	0	0.740685	0	0	0	0	0	0.999999	1	0.99	0	0	0	0.00889669	0
ENSG00000198901	HPA048816	PRC1	protein regulator of cytokinesis 1	//images.proteinatlas.org/48816/168070_A_5_6.jpg	1	1	1	0.02	3	Nuclear	1	1	1	0.07	3	Nuclear	1	1	1	0.27	3	Nuclear	0	0.817574	0	0.65	0	0	0	0.221346	0	0.26	0	0	0	1.52e-09	0	0	0	0	0	5.87e-08	0	0	0	0	0	7.66e-09	0
ENSG00000198901	HPA048816	PRC1	protein regulator of cytokinesis 1	//images.proteinatlas.org/48816/168070_A_6_6.jpg	1	1	1	0.01	3	Nuclear	1	1	1	0.07	3	Nuclear	1	1	1	0.27	3	Nuclear	0	0.0931555	0	0.65	0	0	0	0.0175288	0	0.26	0	0	0	8.31e-09	0	0	0	0	0	3.85e-07	0	0	0	0	0	2.1e-05	0
ENSG00000203747	HPA055431	FCGR3A	Fc fragment of IgG receptor IIIa	//images.proteinatlas.org/55431/128556_A_6_6.jpg	0	0.0194448	0	0	0	0	0	0.000473227	0	0.03	0	0	1	0.557482	0	0.14	3	Cytoplasmic	1	0.999979	1	0.45	2	Cytoplasmic	0	0.999999	1	0.13	0	0	0	1.41e-05	0	0	0	0	0	0.730047	0	0	0	0	0	1.49e-07	0
ENSG00000203747	HPA055431	FCGR3A	Fc fragment of IgG receptor IIIa	//images.proteinatlas.org/55431/128556_A_4_6.jpg	0	0.809536	1	0	0	0	0	0.995808	1	0.03	0	0	1	0.00471307	0	0.14	3	Cytoplasmic	1	1	1	0.45	2	Cytoplasmic	0	0.999853	1	0.13	0	0	0	1.69e-07	0	0	0	0	0	0.390679	0	0	0	0	0	0	0
ENSG00000203942	HPA072947	C10orf62	chromosome 10 open reading frame 62	//images.proteinatlas.org/72947/161255_A_5_6.jpg	0	0.017699	0	0	0	0	0	0.989476	1	0	0	0	0	0.597513	0	0	0	0	0	0.999965	1	0.02	0	0	1	1	1	0	3	Cytoplasmic	0	0.357037	0	0	0	0	0	0.501227	0	0	0	0	0	0.106234	0
ENSG00000203942	HPA072947	C10orf62	chromosome 10 open reading frame 62	//images.proteinatlas.org/72947/161255_A_6_6.jpg	0	0.491977	1	0	0	0	0	0.0240148	0	0	0	0	0	1	1	0	0	0	0	0.895586	1	0.02	0	0	1	0.993026	1	0	3	Cytoplasmic	0	2.53e-09	0	0	0	0	0	0.70115	0	0	0	0	0	0.0799171	0
ENSG00000203942	HPA072947	C10orf62	chromosome 10 open reading frame 62	//images.proteinatlas.org/72947/161255_A_4_6.jpg	0	0.122388	1	0	0	0	0	0.00199271	0	0	0	0	0	0.0857814	0	0	0	0	0	0.088916	0	0.01	0	0	1	0.999927	1	0	3	Cytoplasmic	0	6.85e-10	0	0	0	0	0	0.99611	1	0	0	0	0	1.4e-07	0
ENSG00000204315	HPA043478	FKBPL	FK506 binding protein like	//images.proteinatlas.org/43478/94601_A_6_6.jpg	0	0.000134635	0	0.59	0	0	0	1.13e-05	0	0.17	0	0	0	0.0293013	0	0.47	0	0	1	1	1	0.83	3	Nuclear	1	1	1	0.52	3	Nuclear.Cytoplasmic	0	1.79e-10	0	0	0	0	1	0.999921	1	0.33	1	Cytoplasmic	0	1.28e-09	0
ENSG00000204315	HPA043478	FKBPL	FK506 binding protein like	//images.proteinatlas.org/43478/94601_A_4_6.jpg	0	8.23e-09	0	0.55	0	0	0	1.25e-06	0	0.17	0	0	0	0.0128887	0	0.47	0	0	1	1	1	0.83	3	Nuclear	1	1	1	0.5	3	Nuclear.Cytoplasmic	0	0	0	0	0	0	1	0.996651	1	0.32	1	Cytoplasmic	0	1.49e-10	0
ENSG00000204930	HPA026577	FAM221B	family with sequence similarity 221 member B	//images.proteinatlas.org/26577/166636_A_5_6.jpg	0	3.81e-06	0	1	0	0	0	5.59e-06	0	0.99	0	0	0	0	0	1	0	0	0	0.489796	0	1	0	0	1	1	1	1	3	Cytoplasmic.Membranous	0	5.07e-10	0	0	0	0	0	8.34e-09	0	0.99	0	0	0	4.29e-05	0
ENSG00000204930	HPA026577	FAM221B	family with sequence similarity 221 member B	//images.proteinatlas.org/26577/166636_A_6_6.jpg	0	3.17e-06	0	1	0	0	0	1.1e-07	0	0.99	0	0	0	0.0162693	0	1	0	0	0	0.472227	0	1	0	0	1	1	1	1	3	Cytoplasmic.Membranous	0	0	0	0	0	0	0	4.42e-07	0	0.99	0	0	0	2.01e-06	0
ENSG00000205108	HPA071267	FAM205A	family with sequence similarity 205 member A	//images.proteinatlas.org/71267/163325_A_5_6.jpg	0	0.0736839	1	0	0	0	0	0.509288	0	0	0	0	0	0.111465	0	0	0	0	1	0.100171	0	0.04	3	Nuclear	1	0.999996	1	0.01	3	Nuclear	0	2.66e-06	0	0	0	0	0	0.00359334	0	0	0	0	0	3.2e-08	0
ENSG00000205108	HPA071267	FAM205A	family with sequence similarity 205 member A	//images.proteinatlas.org/71267/163325_A_6_6.jpg	0	5.01e-09	0	0	0	0	0	7.15e-10	0	0	0	0	0	0.139062	0	0	0	0	1	0.999168	1	0.04	3	Nuclear	1	0.998675	1	0.01	3	Nuclear	0	1.41e-07	0	0	0	0	0	0.0101403	0	0	0	0	0	5.28e-08	0
ENSG00000205129	HPA063485	C4orf47	chromosome 4 open reading frame 47	//images.proteinatlas.org/63485/167367_A_5_6.jpg	0	0.0784647	1	0	0	0	0	0.226066	0	0	0	0	0	0.0177714	0	0.05	0	0	0	0.313133	0	0.23	0	0	1	0.923746	1	0.05	3	Cytoplasmic	0	3.52e-05	0	0	0	0	0	0.0854457	0	0	0	0	0	2.55e-06	0
ENSG00000205129	HPA063485	C4orf47	chromosome 4 open reading frame 47	//images.proteinatlas.org/63485/167367_A_6_6.jpg	0	0.999934	1	0	0	0	0	0.590234	0	0	0	0	0	0.990001	1	0.05	0	0	0	0.942875	1	0.22	0	0	1	0.997252	1	0.05	3	Cytoplasmic	0	1.17e-08	0	0	0	0	0	0.742542	0	0	0	0	0	2.57e-07	0
ENSG00000205268	CAB018770	PDE7A	phosphodiesterase 7A	//images.proteinatlas.org/18770/42521_A_4_6.jpg	0	7.78e-06	0	1	0	0	0	3.08e-05	0	1	0	0	0	0.00545219	0	1	0	0	0	0.440554	0	1	0	0	1	1	1	1	3	Cytoplasmic	0	1.04e-09	0	0.99	0	0	1	0.999537	1	1	2	Cytoplasmic	0	5.05e-08	0
ENSG00000205268	CAB018770	PDE7A	phosphodiesterase 7A	//images.proteinatlas.org/18770/42521_A_6_6.jpg	0	5.56e-05	0	1	0	0	0	7.56e-08	0	1	0	0	0	0.0201319	0	1	0	0	0	0.514759	0	1	0	0	1	1	1	1	3	Cytoplasmic	0	0	0	0.99	0	0	1	1	1	1	2	Cytoplasmic	0	5.67e-07	0
ENSG00000205683	HPA066790	DPF3	double PHD fingers 3	//images.proteinatlas.org/66790/153648_A_5_6.jpg	1	1	1	0	3	Nuclear	1	0.999999	1	0	3	Nuclear	1	1	1	0.02	3	Nuclear	1	1	1	0.14	3	Nuclear	0	1	1	0.03	0	0	0	1.09e-05	0	0	0	0	0	0.927987	1	0	0	0	0	3.56e-05	0
ENSG00000205683	HPA066790	DPF3	double PHD fingers 3	//images.proteinatlas.org/66790/153648_A_6_6.jpg	1	0.0800431	1	0	3	Nuclear	1	0.000399387	0	0	3	Nuclear	1	0.605342	0	0.02	3	Nuclear	1	0.121296	0	0.14	3	Nuclear	0	0.938195	1	0.03	0	0	0	4.13e-05	0	0	0	0	0	0.23281	0	0	0	0	0	0.0368527	0
ENSG00000205683	HPA066790	DPF3	double PHD fingers 3	//images.proteinatlas.org/66790/153648_A_4_6.jpg	1	0.987829	1	0	3	Nuclear	1	0.198396	0	0	3	Nuclear	1	0.000146868	0	0.02	3	Nuclear	1	0.96933	1	0.14	3	Nuclear	0	0.977625	1	0.03	0	0	0	0.000214709	0	0	0	0	0	0.99997	1	0	0	0	0	0.0589779	0
ENSG00000212719	HPA052106	C17orf51	chromosome 17 open reading frame 51	//images.proteinatlas.org/52106/121137_A_6_6.jpg	0	7.11e-06	0	0	0	0	0	0.00115192	0	0.05	0	0	0	0.033517	0	0.21	0	0	1	1	1	0.55	3	Nuclear	0	0.164034	0	0.18	0	0	1	0.994671	1	0	1	Cytoplasmic	1	0.998935	1	0	2	Cytoplasmic.Membranous	0	7.15e-10	0
ENSG00000212719	HPA052106	C17orf51	chromosome 17 open reading frame 51	//images.proteinatlas.org/52106/121137_A_4_6.jpg	0	0	0	0	0	0	0	1.19e-09	0	0.05	0	0	0	0.0150721	0	0.21	0	0	1	1	1	0.54	3	Nuclear	0	0.101068	0	0.18	0	0	1	0.999901	1	0	1	Cytoplasmic	1	0.999738	1	0	2	Cytoplasmic.Membranous	0	0	0
ENSG00000213424	HPA068724	KRT222	keratin 222	//images.proteinatlas.org/68724/167214_A_5_6.jpg	0	1	1	0	0	0	0	1	1	0	0	0	0	0.543368	0	0.02	0	0	1	0.995098	1	0.1	2	Nuclear	1	0.0533945	0	0.02	2	Nuclear	0	0.937269	1	0	0	0	0	0.999975	1	0	0	0	0	9.92e-09	0
ENSG00000213424	HPA068724	KRT222	keratin 222	//images.proteinatlas.org/68724/167214_A_6_6.jpg	0	2.15e-07	0	0	0	0	0	0.00725866	0	0	0	0	0	0.856237	0	0.02	0	0	1	0.572016	0	0.1	2	Nuclear	1	0.999184	1	0.02	2	Nuclear	0	1.15e-05	0	0	0	0	0	0.999985	1	0	0	0	0	2.4e-06	0
ENSG00000213782	HPA014855	DDX47	DEAD-box helicase 47	//images.proteinatlas.org/14855/40098_A_6_6.jpg	1	1	1	1	2	Nuclear	0	0.542098	0	1	0	0	1	1	1	1	1	Nuclear	0	0.209842	0	1	0	0	0	0.152025	0	1	0	0	1	0.999458	1	0	3	Nuclear	1	0.999976	1	0.99	2	Cytoplasmic	0	2.94e-08	0
ENSG00000213782	HPA014855	DDX47	DEAD-box helicase 47	//images.proteinatlas.org/14855/40098_A_4_6.jpg	1	1	1	1	2	Nuclear	0	0.177033	0	1	0	0	1	1	1	1	1	Nuclear	0	0.547879	0	1	0	0	0	0.00949721	0	1	0	0	1	0.991612	1	0	3	Nuclear	1	1	1	0.99	2	Cytoplasmic	0	5.36e-10	0
ENSG00000213930	HPA004868	GALT	galactose-1-phosphate uridylyltransferase	//images.proteinatlas.org/4868/19770_A_5_6.jpg	1	1	1	1	3	Nuclear	1	1	1	1	3	Nuclear	1	1	1	1	1	Nuclear	1	1	1	1	2	Nuclear	1	1	1	1	2	Nuclear	0	0	0	0.93	0	0	1	0.999948	1	1	1	Cytoplasmic	0	2.78e-07	0
ENSG00000213930	HPA004868	GALT	galactose-1-phosphate uridylyltransferase	//images.proteinatlas.org/4868/19770_A_6_6.jpg	1	1	1	1	3	Nuclear	1	1	1	1	3	Nuclear	1	1	1	1	1	Nuclear	1	1	1	1	2	Nuclear	1	1	1	1	2	Nuclear	0	0	0	0.93	0	0	1	0.999999	1	1	1	Cytoplasmic	0	3.07e-06	0
ENSG00000213930	HPA004868	GALT	galactose-1-phosphate uridylyltransferase	//images.proteinatlas.org/4868/19770_A_4_6.jpg	1	1	1	1	3	Nuclear	1	1	1	1	3	Nuclear	1	1	1	1	1	Nuclear	1	1	1	1	2	Nuclear	1	1	1	1	2	Nuclear	0	2.98e-11	0	0.91	0	0	1	0.999927	1	1	1	Cytoplasmic	0	4.91e-06	0
ENSG00000214050	HPA076472	FBXO16	F-box protein 16	//images.proteinatlas.org/76472/167846_A_5_6.jpg	0	0.761874	1	0	0	0	0	0.997286	1	0	0	0	0	0.717058	0	0	0	0	0	0.99832	1	0	0	0	0	0.0191676	0	0	0	0	1	0.969924	1	0	3	Nuclear	1	0.115131	0	0	2	Nuclear	0	5.05e-05	0
ENSG00000214050	HPA076472	FBXO16	F-box protein 16	//images.proteinatlas.org/76472/167846_A_6_6.jpg	0	0.00597039	0	0	0	0	0	0.00559946	0	0	0	0	0	0.113137	0	0	0	0	0	0.996977	1	0	0	0	0	0.999998	1	0	0	0	1	3.58e-10	0	0	3	Nuclear	1	0.752649	0	0	2	Nuclear	0	0.000180454	0
ENSG00000214107	HPA001193	MAGEB1	MAGE family member B1	//images.proteinatlas.org/1193/163899_A_5_6.jpg	1	1	1	1	3	Nuclear	0	0.00533976	0	1	0	0	0	0.000424907	0	1	0	0	0	0.660858	0	1	0	0	0	0.273162	0	1	0	0	0	0	0	0.98	0	0	1	0.999981	1	1	1	Cytoplasmic	0	9.88e-07	0
ENSG00000214107	HPA001193	MAGEB1	MAGE family member B1	//images.proteinatlas.org/1193/163899_A_6_6.jpg	1	1	1	1	3	Nuclear	0	0.00913498	0	1	0	0	0	0.000169498	0	1	0	0	0	0.938722	1	1	0	0	0	0.00194637	0	1	0	0	0	0	0	0.98	0	0	1	0.999836	1	1	1	Cytoplasmic	0	0	0
ENSG00000214107	HPA002820	MAGEB1	MAGE family member B1	//images.proteinatlas.org/2820/164246_A_5_6.jpg	1	0.201261	1	1	3	Nuclear	1	0.235916	0	1	3	Nuclear	0	0.834423	0	1	0	0	0	1	1	1	0	0	0	0.999999	1	1	0	0	0	1.46e-07	0	0.97	0	0	1	0.0423576	0	1	1	Cytoplasmic	0	8.34e-10	0
ENSG00000214107	HPA002820	MAGEB1	MAGE family member B1	//images.proteinatlas.org/2820/164246_A_6_6.jpg	1	0.0339062	0	1	3	Nuclear	1	0.887163	1	1	3	Nuclear	0	0.999918	1	1	0	0	0	0.817091	0	1	0	0	0	1	1	1	0	0	0	8.7e-09	0	0.97	0	0	1	6.66e-05	0	1	1	Cytoplasmic	0	8.13e-08	0
ENSG00000221838	HPA066774	AP4M1	adaptor related protein complex 4 mu 1 subunit	//images.proteinatlas.org/66774/161311_A_5_6.jpg	0	1	1	0	0	0	0	0.999939	1	0	0	0	0	0.968841	1	0.03	0	0	0	1	1	0.14	0	0	1	0.998155	1	0.03	3	Cytoplasmic	0	2.29e-05	0	0	0	0	0	1	1	0	0	0	0	0.0055763	0
ENSG00000221838	HPA066774	AP4M1	adaptor related protein complex 4 mu 1 subunit	//images.proteinatlas.org/66774/161311_A_6_6.jpg	0	0.980125	1	0	0	0	0	0.0493611	0	0	0	0	0	0.015721	0	0.02	0	0	0	0.999785	1	0.14	0	0	1	0.999988	1	0.03	3	Cytoplasmic	0	0.123462	0	0	0	0	0	0.999998	1	0	0	0	0	0.000110791	0
ENSG00000221838	HPA066774	AP4M1	adaptor related protein complex 4 mu 1 subunit	//images.proteinatlas.org/66774/161311_A_4_6.jpg	0	0.96734	1	0	0	0	0	0.106466	0	0	0	0	0	3.5e-08	0	0.02	0	0	0	0.802599	0	0.14	0	0	1	0.999853	1	0.03	3	Cytoplasmic	0	6.05e-08	0	0	0	0	0	0.415487	0	0	0	0	0	5.01e-07	0
ENSG00000222047	HPA045739	C10orf55	chromosome 10 open reading frame 55	//images.proteinatlas.org/45739/102052_A_6_6.jpg	1	1	1	0.17	3	Nuclear.Cytoplasmic	0	0.0166945	0	0.12	0	0	0	0.228649	0	0.34	0	0	0	0.0501076	0	0.75	0	0	0	0.258837	0	0.36	0	0	0	0	0	0	0	0	0	6.79e-09	0	0.08	0	0	0	5.43e-06	0
ENSG00000222047	HPA045739	C10orf55	chromosome 10 open reading frame 55	//images.proteinatlas.org/45739/102052_A_4_6.jpg	1	1	1	0.16	3	Nuclear.Cytoplasmic	0	0.00482623	0	0.12	0	0	0	3.03e-05	0	0.34	0	0	0	0.00394517	0	0.75	0	0	0	0.00649453	0	0.35	0	0	0	0	0	0	0	0	0	2.67e-08	0	0.08	0	0	0	2.98e-11	0
ENSG00000223802	HPA045724	CERS1	ceramide synthase 1	//images.proteinatlas.org/45724/167164_A_6_6.jpg	0	3.13e-05	0	0.2	0	0	0	0.102603	0	0.12	0	0	1	1	1	0.34	1	Cytoplasmic	1	1	1	0.75	1	Cytoplasmic	1	1	1	0.36	2	Cytoplasmic	0	0	0	0	0	0	0	0.000113621	0	0.1	0	0	0	2.98e-11	0
ENSG00000225663	HPA045542	MCRIP1	MAPK regulated corepressor interacting protein 1	//images.proteinatlas.org/45542/107212_A_6_6.jpg	1	1	1	0.25	3	Nuclear	0	0.000374918	0	0.13	0	0	0	0.000162508	0	0.36	0	0	0	0.0153546	0	0.77	0	0	1	1	1	0.38	2	Cytoplasmic	0	4.44e-09	0	0	0	0	1	1	1	0.11	2	Cytoplasmic	0	2.06e-06	0
ENSG00000225663	HPA045542	MCRIP1	MAPK regulated corepressor interacting protein 1	//images.proteinatlas.org/45542/107212_A_4_6.jpg	1	0.999994	1	0.23	3	Nuclear	0	0.147025	0	0.13	0	0	0	0.0597847	0	0.35	0	0	0	0.194617	0	0.77	0	0	1	1	1	0.38	2	Cytoplasmic	0	1.73e-08	0	0	0	0	1	0.999703	1	0.11	2	Cytoplasmic	0	1.12e-06	0
ENSG00000234745	CAB015418	HLA-B	major histocompatibility complex, class I, B	//images.proteinatlas.org/15418/35903_A_4_6.jpg	0	0.00181341	0	1	0	0	1	1	1	1	3	Cytoplasmic	1	1	1	1	3	Cytoplasmic	0	0.713589	0	1	0	0	0	0.197692	0	1	0	0	0	1.3e-08	0	0.99	0	0	0	1.56e-06	0	1	0	0	0	7.9e-09	0
ENSG00000234745	CAB015418	HLA-B	major histocompatibility complex, class I, B	//images.proteinatlas.org/15418/35903_A_6_6.jpg	0	0.000218797	0	1	0	0	1	1	1	1	3	Cytoplasmic	1	1	1	1	3	Cytoplasmic	0	0.173968	0	1	0	0	0	0.0335599	0	1	0	0	0	3.27e-08	0	0.99	0	0	0	1.87e-06	0	1	0	0	0	3.47e-05	0
ENSG00000235173	HPA042470	HGH1	HGH1 homolog	//images.proteinatlas.org/42470/107801_A_6_6.jpg	1	1	1	0.78	3	Cytoplasmic	0	0.0456458	0	0.21	0	0	0	0.79192	0	0.56	0	0	0	0.0709709	0	0.88	0	0	0	0.184053	0	0.71	0	0	0	0	0	0	0	0	1	1	1	0.6	2	Cytoplasmic	0	6.9e-06	0
ENSG00000235173	HPA042470	HGH1	HGH1 homolog	//images.proteinatlas.org/42470/107801_A_4_6.jpg	1	0.999999	1	0.77	3	Cytoplasmic	0	0.00433939	0	0.2	0	0	0	0.134705	0	0.56	0	0	0	0.113293	0	0.88	0	0	0	0.00744064	0	0.7	0	0	0	1.79e-10	0	0	0	0	1	1	1	0.58	2	Cytoplasmic	0	4.04e-08	0
ENSG00000238227	HPA066070	TMEM250	transmembrane protein 250	//images.proteinatlas.org/66070/153283_A_5_6.jpg	1	1	1	0	2	Nuclear	1	1	1	0	2	Nuclear	1	1	1	0.04	2	Nuclear	1	1	1	0.18	1	Nuclear	1	0.772164	0	0.04	1	Nuclear	1	0.997759	1	0	3	Nuclear	1	1	1	0	3	Nuclear	1	8.64e-07	0
ENSG00000238227	HPA066070	TMEM250	transmembrane protein 250	//images.proteinatlas.org/66070/153283_A_6_6.jpg	1	0.999752	1	0	2	Nuclear	1	0.393996	0	0	2	Nuclear	1	0.00362699	0	0.04	2	Nuclear	1	0.876082	0	0.18	1	Nuclear	1	0.0910203	0	0.03	1	Nuclear	1	0.0321405	0	0	3	Nuclear	1	1	1	0	3	Nuclear	1	0.00174453	0
ENSG00000238227	HPA066070	TMEM250	transmembrane protein 250	//images.proteinatlas.org/66070/153283_A_4_6.jpg	1	0.994383	1	0	2	Nuclear	1	0.835797	0	0	2	Nuclear	1	0.87698	1	0.04	2	Nuclear	1	0.999785	1	0.18	1	Nuclear	1	0.766824	0	0.03	1	Nuclear	1	0.0181564	0	0	3	Nuclear	1	0.581266	0	0	3	Nuclear	1	4.82e-06	0
ENSG00000239382	HPA073835	ALKBH6	alkB homolog 6	//images.proteinatlas.org/73835/166960_A_5_6.jpg	1	0.999978	1	0	2	Cytoplasmic	0	1	1	0	0	0	0	0.999981	1	0	0	0	0	0.999824	1	0	0	0	0	0.605627	0	0	0	0	0	0.00741208	0	0	0	0	0	0.967968	1	0	0	0	0	1.79e-10	0
ENSG00000239382	HPA073835	ALKBH6	alkB homolog 6	//images.proteinatlas.org/73835/166960_A_6_6.jpg	1	0.999968	1	0	2	Cytoplasmic	0	0.999951	1	0	0	0	0	0.401934	0	0	0	0	0	1	1	0	0	0	0	1	1	0	0	0	0	1.49e-05	0	0	0	0	0	0.112391	0	0	0	0	0	2.86e-09	0
ENSG00000244274	HPA043991	DBNDD2	dysbindin domain containing 2	//images.proteinatlas.org/43991/102885_A_6_6.jpg	0	0	0	0.52	0	0	0	5.32e-08	0	0.16	0	0	0	0.0884552	0	0.43	0	0	0	0.675727	0	0.82	0	0	1	1	1	0.48	3	Cytoplasmic	0	0	0	0	0	0	0	9.7e-08	0	0.29	0	0	0	1.5e-06	0
ENSG00000244274	HPA043991	DBNDD2	dysbindin domain containing 2	//images.proteinatlas.org/43991/102885_A_4_6.jpg	0	5.37e-05	0	0.51	0	0	0	0.0155108	0	0.16	0	0	0	0.000106901	0	0.43	0	0	0	0.870033	0	0.81	0	0	1	1	1	0.47	3	Cytoplasmic	0	0	0	0	0	0	0	1.48e-07	0	0.29	0	0	0	0	0
ENSG00000248485	HPA052833	PCP4L1	Purkinje cell protein 4 like 1	//images.proteinatlas.org/52833/164691_A_5_6.jpg	1	1	1	0	2	Cytoplasmic	1	1	1	0.04	2	Cytoplasmic	1	1	1	0.2	2	Nuclear	1	1	1	0.52	1	Cytoplasmic	1	1	1	0.17	2	Cytoplasmic	0	0	0	0	0	0	0	3.33e-07	0	0	0	0	0	0	0
ENSG00000248485	HPA052833	PCP4L1	Purkinje cell protein 4 like 1	//images.proteinatlas.org/52833/164691_A_6_6.jpg	1	0.999999	1	0	2	Cytoplasmic	1	1	1	0.04	2	Cytoplasmic	1	1	1	0.2	2	Nuclear	1	1	1	0.52	1	Cytoplasmic	1	1	1	0.16	2	Cytoplasmic	0	7.72e-09	0	0	0	0	0	9.99e-07	0	0	0	0	0	3.31e-09	0
ENSG00000248487	HPA056913	ABHD14A	abhydrolase domain containing 14A	//images.proteinatlas.org/56913/166858_A_6_6.jpg	0	0.567914	1	0	0	0	0	6.35e-07	0	0.02	0	0	1	0.001136	0	0.12	2	Nuclear	1	0.880109	0	0.41	2	Nuclear	0	0.999693	1	0.11	0	0	1	1.86e-06	0	0	3	Cytoplasmic	0	0.184077	0	0	0	0	0	6.37e-06	0
ENSG00000248905	HPA005465	FMN1	formin 1	//images.proteinatlas.org/5465/167878_A_5_6.jpg	0	1.79e-09	0	1	0	0	0	9.72e-05	0	1	0	0	0	0	0	1	0	0	0	1.66e-05	0	1	0	0	0	0.000255513	0	1	0	0	1	0.999813	1	0.89	2	Cytoplasmic	0	4.4e-07	0	1	0	0	0	1.97e-07	0
ENSG00000248905	HPA005465	FMN1	formin 1	//images.proteinatlas.org/5465/167878_A_6_6.jpg	0	1.91e-09	0	1	0	0	0	0.0122343	0	1	0	0	0	0.0982414	0	1	0	0	0	0.120343	0	1	0	0	0	0.0503801	0	1	0	0	1	0.997085	1	0.87	2	Cytoplasmic	0	1.62e-08	0	1	0	0	0	5.24e-07	0
ENSG00000249992	HPA074974	TMEM158	transmembrane protein 158 (gene/pseudogene)	//images.proteinatlas.org/74974/164232_A_5_6.jpg	1	0.0766759	1	0	2	Cytoplasmic	0	0.113621	0	0	0	0	0	0.999988	1	0	0	0	0	1	1	0	0	0	0	1	1	0	0	0	0	4.25e-05	0	0	0	0	0	3.06e-05	0	0	0	0	0	0.00323313	0
ENSG00000249992	HPA074974	TMEM158	transmembrane protein 158 (gene/pseudogene)	//images.proteinatlas.org/74974/164232_A_6_6.jpg	1	0.00121472	0	0	2	Cytoplasmic	0	0.798505	0	0	0	0	0	0.996071	1	0	0	0	0	0.999999	1	0	0	0	0	0.99976	1	0	0	0	0	5.96e-11	0	0	0	0	0	2.91e-05	0	0	0	0	0	3.76e-08	0
ENSG00000250254	HPA008890	PTTG2	pituitary tumor-transforming 2	//images.proteinatlas.org/8890/24425_A_5_6.jpg	0	7.59e-06	0	1	0	0	0	0.49333	0	1	0	0	1	1	1	1	3	Cytoplasmic	0	0.406037	0	1	0	0	0	0.189298	0	1	0	0	0	6.9e-08	0	0	0	0	1	0.999998	1	1	1	Cytoplasmic	0	3.73e-07	0
ENSG00000250254	HPA008890	PTTG2	pituitary tumor-transforming 2	//images.proteinatlas.org/8890/24425_A_6_6.jpg	0	7.17e-06	0	1	0	0	0	0.308173	0	1	0	0	1	1	1	1	3	Cytoplasmic	0	0.891059	1	1	0	0	0	0.55986	0	1	0	0	0	4.43e-08	0	0	0	0	1	0.999954	1	1	1	Cytoplasmic	0	2.61e-06	0
ENSG00000250254	HPA008890	PTTG2	pituitary tumor-transforming 2	//images.proteinatlas.org/8890/24425_A_4_6.jpg	0	0.000110378	0	1	0	0	0	0.176607	0	1	0	0	1	1	1	1	3	Cytoplasmic	0	0.57804	0	1	0	0	0	0.566743	0	1	0	0	0	2.07e-08	0	0	0	0	1	0.999986	1	1	1	Cytoplasmic	0	1.79e-05	0
ENSG00000250510	HPA055135	GPR162	G protein-coupled receptor 162	//images.proteinatlas.org/55135/130969_A_6_6.jpg	1	0.982843	1	0	3	Cytoplasmic	1	0.107592	0	0.03	3	Cytoplasmic	1	0.935316	1	0.16	3	Cytoplasmic	1	0.999996	1	0.48	3	Cytoplasmic	1	0.999828	1	0.15	2	Cytoplasmic	0	1.03e-06	0	0	0	0	0	0.993647	1	0	0	0	0	0.00019365	0
ENSG00000250510	HPA055135	GPR162	G protein-coupled receptor 162	//images.proteinatlas.org/55135/130969_A_4_6.jpg	1	0.989562	1	0	3	Cytoplasmic	1	0.996332	1	0.03	3	Cytoplasmic	1	1	1	0.16	3	Cytoplasmic	1	1	1	0.48	3	Cytoplasmic	1	0.999998	1	0.15	2	Cytoplasmic	0	0	0	0	0	0	0	0.103656	0	0	0	0	0	1.37e-05	0
ENSG00000253250	HPA078486	C8orf88	chromosome 8 open reading frame 88	//images.proteinatlas.org/78486/166336_A_5_6.jpg	0	0.0208644	0	0	0	0	1	0.998422	1	0	3	Cytoplasmic	1	0.999876	1	0	3	Cytoplasmic	0	0.99974	1	0	0	0	0	0.398621	0	0	0	0	0	0.0770741	0	0	0	0	0	0.000902397	0	0	0	0	0	7.36e-09	0
ENSG00000253250	HPA078486	C8orf88	chromosome 8 open reading frame 88	//images.proteinatlas.org/78486/166336_A_6_6.jpg	0	0.406215	1	0	0	0	1	0.472147	0	0	3	Cytoplasmic	1	0.0416383	0	0	3	Cytoplasmic	0	0.00503244	0	0	0	0	0	0.647169	0	0	0	0	0	3.1e-07	0	0	0	0	0	1.79e-08	0	0	0	0	0	1.7e-06	0
ENSG00000253846	HPA077276	PCDHGA10	protocadherin gamma subfamily A, 10	//images.proteinatlas.org/77276/167093_A_6_6.jpg	0	0.999029	1	0	0	0	0	0.519267	0	0	0	0	0	1	1	0	0	0	0	0.999971	1	0	0	0	1	0.999905	1	0	2	Cytoplasmic	0	8.91e-07	0	0	0	0	0	0.992085	1	0	0	0	0	3.87e-10	0
ENSG00000254772	HPA040688	EEF1G	eukaryotic translation elongation factor 1 gamma	//images.proteinatlas.org/40688/102362_A_6_6.jpg	1	1	1	0.94	2	Cytoplasmic	0	0.435442	0	0.27	0	0	0	0.493291	0	0.67	0	0	0	0.657239	0	0.94	0	0	1	1	1	0.93	3	Cytoplasmic	0	0	0	0	0	0	0	1.92e-08	0	0.81	0	0	0	5.96e-11	0
ENSG00000254772	HPA040688	EEF1G	eukaryotic translation elongation factor 1 gamma	//images.proteinatlas.org/40688/102362_A_4_6.jpg	1	1	1	0.94	2	Cytoplasmic	0	0.272829	0	0.27	0	0	0	0.166735	0	0.67	0	0	0	0.903253	1	0.94	0	0	1	1	1	0.92	3	Cytoplasmic	0	0	0	0	0	0	0	6.89e-07	0	0.81	0	0	0	2.8e-08	0
ENSG00000254772	HPA055316	EEF1G	eukaryotic translation elongation factor 1 gamma	//images.proteinatlas.org/55316/148059_A_5_6.jpg	0	0.187078	1	0	0	0	0	0.999572	1	0.03	0	0	1	0.999987	1	0.14	3	Nuclear	1	0.201595	0	0.46	3	Nuclear	0	0.000506717	0	0.14	0	0	1	6.21e-06	0	0	2	Nuclear	0	0.712799	0	0	0	0	0	4.1e-05	0
ENSG00000254772	HPA055316	EEF1G	eukaryotic translation elongation factor 1 gamma	//images.proteinatlas.org/55316/148059_A_6_6.jpg	0	0.801789	1	0	0	0	0	0.810946	0	0.03	0	0	1	1	1	0.14	3	Nuclear	1	0.993925	1	0.46	3	Nuclear	0	1	1	0.13	0	0	1	0.00137226	0	0	2	Nuclear	0	0.0985888	0	0	0	0	0	1.9e-05	0
ENSG00000254772	HPA055316	EEF1G	eukaryotic translation elongation factor 1 gamma	//images.proteinatlas.org/55316/148059_A_4_6.jpg	0	0.120905	1	0	0	0	0	0.808217	0	0.03	0	0	1	0.999996	1	0.14	3	Nuclear	1	0.983542	1	0.46	3	Nuclear	0	1	1	0.13	0	0	1	1.19e-10	0	0	2	Nuclear	0	0.919461	1	0	0	0	0	4.34e-06	0
ENSG00000256525	CAB017030	POLG2	DNA polymerase gamma 2, accessory subunit	//images.proteinatlas.org/17030/37873_A_4_6.jpg	1	1	1	1	3	Nuclear.Cytoplasmic	1	1	1	1	3	Cytoplasmic	0	0.669187	0	1	0	0	0	0.191088	0	1	0	0	0	0.42905	0	1	0	0	0	1.19e-10	0	0.99	0	0	1	0.999985	1	1	2	Cytoplasmic	0	6.81e-06	0
ENSG00000256525	CAB017030	POLG2	DNA polymerase gamma 2, accessory subunit	//images.proteinatlas.org/17030/37873_A_6_6.jpg	1	1	1	1	3	Nuclear.Cytoplasmic	1	1	1	1	3	Cytoplasmic	0	0.0771985	0	1	0	0	0	3.36e-06	0	1	0	0	0	0.000397588	0	1	0	0	0	6.26e-10	0	0.99	0	0	1	0.999994	1	1	2	Cytoplasmic	0	5.93e-06	0
ENSG00000261587	HPA078901	TMEM249	transmembrane protein 249	//images.proteinatlas.org/78901/168390_A_5_6.jpg	0	0.999807	1	0	0	0	0	0.79895	0	0	0	0	0	0.980808	1	0	0	0	1	1	1	0	2	Nuclear	1	1	1	0	3	Nuclear.Cytoplasmic	0	4.77e-10	0	0	0	0	1	0.986437	1	0	1	Cytoplasmic	0	2.55e-05	0
ENSG00000261587	HPA078901	TMEM249	transmembrane protein 249	//images.proteinatlas.org/78901/168390_A_6_6.jpg	0	0.705142	1	0	0	0	0	0.93639	1	0	0	0	0	0.999921	1	0	0	0	1	1	1	0	2	Nuclear	1	1	1	0	3	Nuclear.Cytoplasmic	0	6.47e-06	0	0	0	0	1	0.568755	0	0	1	Cytoplasmic	0	1.13e-09	0
ENSG00000268629	HPA072257	TEX13A	testis expressed 13A	//images.proteinatlas.org/72257/164287_A_5_6.jpg	0	1	1	0	0	0	0	1	1	0	0	0	0	0.999999	1	0	0	0	1	0.999998	1	0.02	2	Cytoplasmic	1	0.999442	1	0.01	2	Cytoplasmic	0	2.72e-08	0	0	0	0	0	0.334309	0	0	0	0	0	3.36e-06	0
ENSG00000268629	HPA072257	TEX13A	testis expressed 13A	//images.proteinatlas.org/72257/164287_A_6_6.jpg	0	0.978894	1	0	0	0	0	0.560694	0	0	0	0	0	0.714284	0	0	0	0	1	1	1	0.02	2	Cytoplasmic	1	0.999966	1	0.01	2	Cytoplasmic	0	2.43e-05	0	0	0	0	0	0.957132	1	0	0	0	0	5.82e-08	0
ENSG00000275722	HPA053073	LYZL6	lysozyme like 6	//images.proteinatlas.org/53073/145587_A_5_6.jpg	0	9.48e-06	0	0	0	0	0	5.48e-08	0	0.04	0	0	0	0.149599	0	0.19	0	0	1	1	1	0.52	3	Nuclear	1	1	1	0.16	3	Nuclear	0	0	0	0	0	0	1	1	1	0	1	Cytoplasmic	0	0	0
ENSG00000275722	HPA053073	LYZL6	lysozyme like 6	//images.proteinatlas.org/53073/145587_A_6_6.jpg	0	7.58e-06	0	0	0	0	0	0.000257916	0	0.04	0	0	0	0.0293779	0	0.19	0	0	1	1	1	0.51	3	Nuclear	1	1	1	0.16	3	Nuclear	0	0	0	0	0	0	1	1	1	0	1	Cytoplasmic	0	1.24e-06	0
ENSG00000275722	HPA053073	LYZL6	lysozyme like 6	//images.proteinatlas.org/53073/145587_A_4_6.jpg	0	2.7e-06	0	0	0	0	0	2.41e-05	0	0.04	0	0	0	0.0329536	0	0.19	0	0	1	1	1	0.51	3	Nuclear	1	1	1	0.16	3	Nuclear	0	0	0	0	0	0	1	1	1	0	1	Cytoplasmic	0	1.33e-06	0
ENSG00000284862	HPA035364	CCDC39	coiled-coil domain containing 39	//images.proteinatlas.org/35364/140656_A_5_6.jpg	0	1.45e-07	0	0.99	0	0	0	4.7e-05	0	0.63	0	0	0	5.45e-06	0	0.97	0	0	0	0.362057	0	0.99	0	0	1	1	1	0.99	3	Nuclear	0	0	0	0	0	0	0	9.72e-08	0	0.99	0	0	0	9.42e-09	0
ENSG00000284862	HPA035364	CCDC39	coiled-coil domain containing 39	//images.proteinatlas.org/35364/140656_A_6_6.jpg	0	9.16e-06	0	0.99	0	0	0	0.000703783	0	0.62	0	0	0	0.00273953	0	0.97	0	0	0	0.721037	0	0.99	0	0	1	1	1	0.99	3	Nuclear	0	0	0	0	0	0	0	1.79e-08	0	0.99	0	0	0	4.78e-08	0
ENSG00000284862	HPA035364	CCDC39	coiled-coil domain containing 39	//images.proteinatlas.org/35364/140656_A_4_6.jpg	0	8e-08	0	0.99	0	0	0	1.04e-07	0	0.62	0	0	0	3.18e-05	0	0.97	0	0	0	0.271916	0	0.99	0	0	1	1	1	0.99	3	Nuclear	0	0	0	0	0	0	0	2.6e-07	0	0.99	0	0	0	0	0
[truncated: 3 more columns]
