# Supplementary material for: DeepHistoClass: A Novel Strategy for Confident Classification of Immunohistochemistry Images Using Deep Learning
Source: Mol Cell Proteomics. 2021 Aug 21;20:100140. doi: 10.1016/j.mcpro.2021.100140 (PMC8476775; doi:10.1016/j.mcpro.2021.100140)
Supplement: Supplemental Table S2 [file mmc2.xlsx]

## Sheet: FrenchLab_Test_Result v1.0 
Slide ID #	Crop ID #	Image_index	Spermatogonia_manual annotation	Spermatogonia_Predict_Proba	Spermatogonia_model prediction	Spermatogonia_GTL Score	Spermatogonia_intensity	Spermatogonia_localization	Preleptotene spermatocytes_manual annotation	Preleptotene spermatocytes_Predict_Proba	Preleptotene spermatocytes_model prediction	Preleptotene spermatocytes_GTL Score	Preleptotene spermatocytes_intensity	Preleptotene spermatocytes_localization	Pachytene spermatocytes_manual annotation	Pachytene spermatocytes_Predict_Proba	Pachytene spermatocytes_model prediction	Pachytene spermatocytes_GTL Score	Pachytene_spermatocytes_intensity	Pachytene_spermatocytes_localization	Round/early spermatids_manual annotation	Round/early spermatids_Predict_Proba	Round/early spermatids_model prediction	Round/early spermatids_GTL Score	Round/early spermatids_intensity	Round/early spermatids_localization	Elongated/late spermatids_manual annotation	Elongated/late spermatids_Predict_Proba	Elongated/late spermatids_model prediction	Elongated/late spermatids_GTL Score	Elongated/late spermatids_intensity	Elongated/late spermatids_localization	Sertoli cells_manual annotation	Sertoli cells_Predict_Proba	Sertoli cells_model prediction	Sertoli cells_GTL Score	Sertoli cells_cells_intensity	Sertoli cells_cells_localization	Leydig cells_manual annotation	Leydig cells__Predict_Proba	Leydig cells_model prediction	Leydig cells_GTL Score	Leydig cells_intensity	Leydig cells_localization	Peritubular cells_manual annotation	Peritubular cells_Predict_Proba	Peritubular cells_model prediction	Peritubular cells_GTL Score	Peritubular cells_intensity
n1	1	n1 - 01.jpg	0	0.529271	1	0.552105	0	N/A	0	0.451554	1	0.465138	0	N/A	0	0.484111	1	0.504177	0	N/A	0	0.515195	1	0.534395	0	N/A	0	0.541159	1	0.535178	0	N/A	1	0.427094	1	0.437381	2	cp, nuc	1	0.716658	1	0.69532	1	cp	0	0.249492	1	0.249552	0
n1	2	n1 - 02.jpg	0	0.52808	1	0.531543	0	N/A	0	0.451805	1	0.465487	0	N/A	0	0.481162	1	0.499332	0	N/A	0	0.510009	1	0.526254	0	N/A	0	0.542094	1	0.539102	0	N/A	1	0.420139	1	0.415439	2	cp, nuc	0	0.725618	1	0.706217	0	N/A	0	0.238628	1	0.239326	0
n1	3	n1 - 03.jpg	0	0.523087	1	0.539158	0	N/A	0	0.433934	1	0.428674	0	N/A	0	0.46077	1	0.472126	0	N/A	0	0.495299	1	0.507109	0	N/A	0	0.531104	1	0.540322	0	N/A	1	0.383157	1	0.379404	2	cp, nuc	1	0.738309	1	0.705331	1	cp	0	0.201214	0	0.202431	0
n1	4	n1 - 04.jpg	0	0.508404	1	0.516268	0	N/A	0	0.41367	1	0.406754	0	N/A	0	0.433145	1	0.444223	0	N/A	0	0.457112	1	0.450729	0	N/A	0	0.482698	0	0.49345	0	N/A	1	0.381643	1	0.380012	2	cp	0	0.713802	1	0.689512	0	N/A	0	0.202116	0	0.202712	0
n1	5	n1 - 05.jpg	0	0.506157	1	0.492987	0	N/A	0	0.433668	1	0.442138	0	N/A	0	0.452771	1	0.448753	0	N/A	0	0.476598	1	0.462836	0	N/A	0	0.514656	1	0.520814	0	N/A	1	0.374457	1	0.373976	2	cp	0	0.723497	1	0.67581	0	N/A	0	0.21277	0	0.213248	0
n1	6	n1 - 06.jpg	0	0.527212	1	0.552782	0	N/A	0	0.367368	0	0.365612	0	N/A	0	0.404606	1	0.398029	0	N/A	0	0.462133	1	0.457411	0	N/A	0	0.471794	0	0.466469	0	N/A	1	0.351637	1	0.35453	2	cp, nuc	0	0.717208	1	0.760816	0	N/A	0	0.172117	0	0.172487	0
n1	7	n1 - 07.jpg	0	0.525959	1	0.53943	0	N/A	0	0.290164	0	0.289572	0	N/A	0	0.352991	1	0.355567	0	N/A	0	0.411222	1	0.41972	0	N/A	0	0.492812	1	0.490781	0	N/A	1	0.319482	0	0.317815	2	cp	0	0.675713	1	0.710744	0	N/A	0	0.138994	0	0.139239	0
n1	8	n1 - 08.jpg	0	0.517205	1	0.51107	0	N/A	0	0.382949	0	0.377832	0	N/A	0	0.407814	1	0.400971	0	N/A	0	0.452225	1	0.444434	0	N/A	0	0.523227	1	0.537817	0	N/A	1	0.393682	1	0.388057	2	cp	1	0.702286	1	0.706316	1	cp	0	0.196104	0	0.196566	0
n1	9	n1 - 09.jpg	0	0.511878	1	0.528887	0	N/A	0	0.391659	1	0.399687	0	N/A	0	0.407618	1	0.402284	0	N/A	0	0.446524	1	0.460166	0	N/A	0	0.462356	0	0.465897	0	N/A	1	0.359501	1	0.362995	2	cp, nuc	1	0.685903	1	0.730875	1	cp	0	0.181368	0	0.181572	0
n1	10	n1 - 10.jpg	0	0.521155	1	0.54499	0	N/A	0	0.337024	0	0.339762	0	N/A	0	0.37627	1	0.382846	0	N/A	0	0.413548	1	0.411528	0	N/A	0	0.472126	0	0.459908	0	N/A	1	0.328124	1	0.327141	2	cp, nuc	0	0.682728	1	0.733255	0	N/A	0	0.135918	0	0.136304	0
n1	11	n1 - 11.jpg	0	0.520231	1	0.505613	0	N/A	0	0.33691	0	0.339287	0	N/A	0	0.370739	1	0.371257	0	N/A	0	0.403563	1	0.406677	0	N/A	0	0.455481	0	0.457688	0	N/A	1	0.33525	1	0.333415	2	cp, nuc	0	0.671789	1	0.648815	0	N/A	0	0.142485	0	0.14289	0
n1	12	n1 - 12.jpg	0	0.521084	1	0.5313	0	N/A	0	0.376047	0	0.380601	0	N/A	0	0.41406	1	0.406141	0	N/A	0	0.451215	1	0.447827	0	N/A	0	0.498541	1	0.506432	0	N/A	1	0.351492	1	0.348801	2	cp, nuc	0	0.730755	1	0.763906	0	N/A	0	0.16083	0	0.161204	0
n1	13	n1 - 13.jpg	0	0.495226	0	0.495944	0	N/A	0	0.371901	0	0.373904	0	N/A	0	0.39299	1	0.38431	0	N/A	0	0.415373	1	0.409884	0	N/A	0	0.480023	0	0.470962	0	N/A	1	0.341033	1	0.337892	2	cp, nuc	0	0.679329	1	0.711705	0	N/A	0	0.169633	0	0.169928	0
n1	14	n1 - 14.jpg	0	0.522875	1	0.51605	0	N/A	0	0.337187	0	0.337962	0	N/A	0	0.344904	1	0.345463	0	N/A	0	0.399142	1	0.39608	0	N/A	0	0.465816	0	0.471474	0	N/A	1	0.332537	1	0.330303	2	cp, nuc	0	0.660738	1	0.707068	0	N/A	0	0.129608	0	0.12986	0
n1	15	n1 - 15.jpg	0	0.504448	1	0.521647	0	N/A	0	0.380686	0	0.381937	0	N/A	0	0.407846	1	0.414914	0	N/A	0	0.428311	1	0.437643	0	N/A	0	0.48549	0	0.498021	0	N/A	1	0.345723	1	0.34976	2	cp, nuc	0	0.682884	1	0.718534	0	N/A	0	0.17939	0	0.180061	0
n1	16	n1 - 16.jpg	0	0.517158	1	0.525883	0	N/A	0	0.359359	0	0.357734	0	N/A	0	0.388964	1	0.398486	0	N/A	0	0.41751	1	0.424541	0	N/A	0	0.455651	0	0.464025	0	N/A	1	0.332605	1	0.332594	2	cp, nuc	0	0.675277	1	0.641139	0	N/A	0	0.156661	0	0.157258	0
n1	17	n1 - 17.jpg	0	0.534343	1	0.546673	0	N/A	0	0.35683	0	0.356697	0	N/A	0	0.402262	1	0.394357	0	N/A	0	0.453554	1	0.442441	0	N/A	0	0.480622	0	0.47454	0	N/A	1	0.359124	1	0.360642	2	cp	1	0.700003	1	0.736027	1	cp	0	0.180879	0	0.181455	0
n2	1	n2 - 01.jpg	0	0.485494	0	0.494429	0	N/A	0	0.3213	0	0.321508	0	N/A	1	0.351894	1	0.354232	2	nuc	1	0.337491	0	0.339708	2	nuc	0	0.327446	0	0.325564	0	N/A	0	0.283733	0	0.283016	0	N/A	0	0.586812	0	0.600275	0	N/A	0	0.0796584	0	0.0797497	0
n2	2	n2 - 02.jpg	0	0.491952	0	0.509037	0	N/A	0	0.31812	0	0.317438	0	N/A	1	0.304048	0	0.305568	2	nuc	1	0.300643	0	0.303146	2	nuc	0	0.349689	0	0.347725	0	N/A	0	0.290356	0	0.290106	0	N/A	0	0.601468	0	0.583573	0	N/A	0	0.072494	0	0.0725718	0
n2	3	n2 - 03.jpg	0	0.462156	0	0.476211	0	N/A	0	0.380533	0	0.381233	0	N/A	1	0.313298	0	0.314321	2	nuc	1	0.352331	0	0.354864	2	nuc	0	0.304446	0	0.304593	0	N/A	0	0.327288	1	0.329267	0	N/A	0	0.610879	1	0.622712	0	N/A	0	0.0776982	0	0.077795	0
n2	4	n2 - 04.jpg	0	0.522858	1	0.525148	0	N/A	0	0.300025	0	0.302205	0	N/A	1	0.312081	0	0.315116	2	nuc	1	0.346566	0	0.344818	2	nuc	0	0.327869	0	0.330812	0	N/A	0	0.299896	0	0.301228	0	N/A	0	0.585493	0	0.602927	0	N/A	0	0.0732406	0	0.0733189	0
n2	5	n2 - 05.jpg	0	0.52547	1	0.547983	0	N/A	0	0.313975	0	0.312735	0	N/A	1	0.32727	0	0.323344	2	nuc	1	0.366911	0	0.370287	2	cp, nuc	0	0.456616	0	0.468825	0	N/A	1	0.308069	0	0.308585	1	cp	0	0.66234	1	0.676655	0	N/A	0	0.11246	0	0.112626	0
n2	6	n2 - 06.jpg	0	0.490801	0	0.492563	0	N/A	0	0.301122	0	0.300474	0	N/A	1	0.30848	0	0.31182	2	nuc	1	0.333796	0	0.33493	2	nuc	0	0.352404	0	0.352044	0	N/A	0	0.285869	0	0.284967	0	N/A	0	0.62698	1	0.646013	0	N/A	0	0.0787238	0	0.0788164	0
n2	7	n2 - 07.jpg	0	0.531917	1	0.530517	0	N/A	0	0.301462	0	0.303802	0	N/A	1	0.323224	0	0.322013	2	nuc	1	0.305678	0	0.308281	2	nuc	0	0.343057	0	0.346185	0	N/A	0	0.326417	1	0.327565	0	N/A	0	0.575244	0	0.568675	0	N/A	0	0.0761089	0	0.0761845	0
n2	8	n2 - 08.jpg	0	0.469992	0	0.480843	0	N/A	0	0.310025	0	0.310297	0	N/A	1	0.333706	1	0.336585	2	nuc	1	0.303213	0	0.302473	2	nuc	0	0.328529	0	0.327116	0	N/A	0	0.289742	0	0.292576	0	N/A	0	0.597593	0	0.598729	0	N/A	0	0.0806309	0	0.0807329	0
n2	9	n2 - 09.jpg	0	0.503066	1	0.520472	0	N/A	0	0.318222	0	0.319405	0	N/A	1	0.324605	0	0.322948	2	nuc	1	0.354863	0	0.357783	2	nuc	0	0.338732	0	0.338706	0	N/A	0	0.286957	0	0.285956	0	N/A	0	0.610496	1	0.583712	0	N/A	0	0.0826062	0	0.0827176	0
n2	10	n2 - 10.jpg	0	0.524626	1	0.52134	0	N/A	0	0.297199	0	0.29689	0	N/A	1	0.337943	1	0.339905	2	nuc	1	0.373728	1	0.371973	2	nuc	0	0.343521	0	0.344239	0	N/A	0	0.296689	0	0.298272	0	N/A	1	0.638797	1	0.660562	1	cp	0	0.0842789	0	0.0844132	0
n2	11	n2 - 11.jpg	0	0.511679	1	0.496837	0	N/A	0	0.360213	0	0.358373	0	N/A	1	0.376552	1	0.376698	1	cp	1	0.411653	1	0.405088	2	cp, nuc	0	0.455816	0	0.469303	0	N/A	0	0.339477	1	0.336526	0	N/A	0	0.688635	1	0.701999	0	N/A	0	0.147427	0	0.14788	0
n2	12	n2 - 12.jpg	0	0.515442	1	0.526143	0	N/A	0	0.33281	0	0.332406	0	N/A	1	0.341195	1	0.339408	2	cp, nuc	1	0.343666	0	0.346965	2	nuc	0	0.365793	0	0.365549	0	N/A	0	0.298237	0	0.301451	0	N/A	0	0.626622	1	0.608272	0	N/A	0	0.084981	0	0.0851048	0
n2	13	n2 - 13.jpg	0	0.508772	1	0.500876	0	N/A	0	0.323487	0	0.325493	0	N/A	0	0.352954	1	0.350232	0	N/A	1	0.352983	0	0.355528	2	nuc	0	0.321755	0	0.319618	0	N/A	1	0.295389	0	0.294664	1	cp	1	0.61305	1	0.585847	1	cp	0	0.0916073	0	0.0917287	0
n2	14	n2 - 14.jpg	0	0.472598	0	0.487024	0	N/A	0	0.322633	0	0.322007	0	N/A	1	0.268977	0	0.270464	2	nuc	1	0.333442	0	0.332465	2	nuc	0	0.315701	0	0.315269	0	N/A	0	0.284492	0	0.28561	0	N/A	0	0.63254	1	0.66468	0	N/A	0	0.066541	0	0.0666332	0
n2	15	n2 - 15.jpg	0	0.462994	0	0.450889	0	N/A	0	0.322978	0	0.322066	0	N/A	1	0.345212	1	0.347689	2	nuc	1	0.360936	0	0.362122	2	nuc	0	0.344122	0	0.34739	0	N/A	0	0.320261	1	0.323345	0	N/A	1	0.608752	0	0.59739	1	cp	0	0.0902712	0	0.0903748	0
n2	16	n2 - 16.jpg	0	0.487358	0	0.48801	0	N/A	0	0.285466	0	0.285888	0	N/A	1	0.333695	1	0.337261	2	nuc	1	0.357245	0	0.361326	2	nuc	0	0.338512	0	0.337577	0	N/A	0	0.285488	0	0.285096	0	N/A	0	0.62196	1	0.595291	0	N/A	0	0.0855445	0	0.0856789	0
n2	17	n2 - 17.jpg	0	0.49861	0	0.517339	0	N/A	0	0.312956	0	0.311692	0	N/A	1	0.320094	0	0.32393	2	nuc	1	0.351977	0	0.350384	2	nuc	0	0.342866	0	0.340412	0	N/A	0	0.28878	0	0.291613	0	N/A	0	0.651464	1	0.617725	0	N/A	0	0.0889626	0	0.0891221	0
n2	18	n2 - 18.jpg	0	0.514689	1	0.50305	0	N/A	0	0.320724	0	0.322856	0	N/A	1	0.373067	1	0.378884	2	nuc	1	0.371752	1	0.370247	2	nuc	0	0.376741	0	0.376823	0	N/A	1	0.290587	0	0.290708	1	cp	1	0.638563	1	0.607217	1	cp	0	0.104852	0	0.105039	0
n2	19	n2 - 19.jpg	0	0.515876	1	0.513517	0	N/A	0	0.298838	0	0.298813	0	N/A	1	0.36825	1	0.368884	2	nuc	1	0.40673	1	0.401893	2	nuc	0	0.392814	0	0.390291	0	N/A	1	0.285432	0	0.28645	1	cp	0	0.641895	1	0.620175	0	N/A	0	0.12181	0	0.122033	0
n3	1	n3 - 01.jpg	0	0.515792	1	0.517384	0	N/A	0	0.359022	0	0.360498	0	N/A	1	0.371345	1	0.371617	3	cp	0	0.392905	1	0.388292	0	N/A	0	0.408578	0	0.401229	0	N/A	0	0.347686	1	0.349687	0	N/A	0	0.618497	1	0.646352	0	N/A	0	0.160713	0	0.16118	0
n3	2	n3 - 02.jpg	0	0.54066	1	0.537732	0	N/A	0	0.288529	0	0.291022	0	N/A	1	0.342504	1	0.346365	3	cp	0	0.335725	0	0.337893	0	N/A	0	0.351798	0	0.354334	0	N/A	0	0.312809	0	0.315644	0	N/A	0	0.610157	1	0.634678	0	N/A	0	0.088115	0	0.0882682	0
n3	3	n3 - 03.jpg	0	0.49016	0	0.475814	0	N/A	0	0.328921	0	0.330158	0	N/A	1	0.353969	1	0.355553	3	cp	0	0.356093	0	0.354389	0	N/A	0	0.358957	0	0.363819	0	N/A	0	0.281133	0	0.280158	0	N/A	0	0.596681	0	0.572387	0	N/A	0	0.0971476	0	0.0972517	0
n3	4	n3 - 04.jpg	0	0.490951	0	0.508111	0	N/A	0	0.340873	0	0.339306	0	N/A	1	0.350849	1	0.350616	3	cp	0	0.349581	0	0.347324	0	N/A	0	0.337535	0	0.341228	0	N/A	0	0.316212	0	0.317529	0	N/A	0	0.60684	0	0.634083	0	N/A	0	0.103905	0	0.104086	0
n3	5	n3 - 05.jpg	0	0.488092	0	0.506233	0	N/A	0	0.328994	0	0.327668	0	N/A	1	0.350173	1	0.350701	3	cp	0	0.340699	0	0.338559	0	N/A	0	0.315637	0	0.313635	0	N/A	0	0.300436	0	0.298918	0	N/A	0	0.569102	0	0.555632	0	N/A	0	0.0937094	0	0.0938463	0
n3	6	n3 - 06.jpg	0	0.482282	0	0.484767	0	N/A	0	0.317701	0	0.316663	0	N/A	1	0.329554	0	0.330413	3	cp	0	0.366877	0	0.36823	0	N/A	0	0.334775	0	0.338584	0	N/A	0	0.298209	0	0.296995	0	N/A	0	0.604015	0	0.601387	0	N/A	0	0.0863708	0	0.0865038	0
n3	7	n3 - 07.jpg	0	0.509483	1	0.49805	0	N/A	0	0.343097	0	0.342251	0	N/A	1	0.349724	1	0.353407	3	cp	0	0.347477	0	0.351667	0	N/A	0	0.323495	0	0.323922	0	N/A	0	0.332959	1	0.337002	0	N/A	0	0.572746	0	0.585295	0	N/A	0	0.105839	0	0.106011	0
n3	8	n3 - 08.jpg	0	0.457237	0	0.470415	0	N/A	0	0.366403	0	0.363985	0	N/A	1	0.350118	1	0.350267	3	cp	0	0.376349	1	0.380174	0	N/A	0	0.346534	0	0.348655	0	N/A	0	0.280737	0	0.279755	0	N/A	0	0.644918	1	0.622205	0	N/A	0	0.0962067	0	0.0963816	0
n3	9	n3 - 09.jpg	0	0.525972	1	0.523516	0	N/A	0	0.296356	0	0.298379	0	N/A	1	0.35435	1	0.355372	3	cp	0	0.374526	1	0.374625	0	N/A	0	0.365542	0	0.370521	0	N/A	0	0.298346	0	0.299364	0	N/A	0	0.618882	1	0.598357	0	N/A	0	0.0954692	0	0.0955827	0
n3	10	n3 - 10.jpg	0	0.486354	0	0.479908	0	N/A	0	0.375778	0	0.373225	0	N/A	1	0.312127	0	0.311127	3	cp	0	0.353096	0	0.355655	0	N/A	0	0.365876	0	0.364017	0	N/A	0	0.335086	1	0.333361	0	N/A	0	0.569085	0	0.549398	0	N/A	0	0.090018	0	0.090108	0
n3	11	n3 - 11.jpg	0	0.471953	0	0.459897	0	N/A	0	0.389266	0	0.395719	0	N/A	1	0.316251	0	0.319516	3	cp	0	0.362019	0	0.361761	0	N/A	0	0.344816	0	0.343763	0	N/A	0	0.323378	1	0.324039	0	N/A	0	0.607317	0	0.601404	0	N/A	0	0.0921501	0	0.0922855	0
n3	12	n3 - 12.jpg	0	0.506763	1	0.520879	0	N/A	0	0.32541	0	0.325558	0	N/A	1	0.356421	1	0.353762	3	cp	0	0.37527	1	0.372735	0	N/A	0	0.339179	0	0.33973	0	N/A	0	0.283779	0	0.284812	0	N/A	0	0.621404	1	0.59268	0	N/A	0	0.102077	0	0.102198	0
n3	13	n3 - 13.jpg	0	0.49744	0	0.51349	0	N/A	0	0.380304	0	0.377225	0	N/A	1	0.295148	0	0.293517	3	cp	0	0.373491	1	0.374131	0	N/A	0	0.370523	0	0.371364	0	N/A	0	0.325147	1	0.325919	0	N/A	0	0.555028	0	0.553273	0	N/A	0	0.102019	0	0.10213	0
n3	14	n3 - 14.jpg	0	0.504926	1	0.494418	0	N/A	0	0.327548	0	0.326942	0	N/A	1	0.35531	1	0.360214	3	cp	0	0.36011	0	0.361354	0	N/A	0	0.328998	0	0.326763	0	N/A	0	0.290499	0	0.293271	0	N/A	0	0.613291	1	0.63597	0	N/A	0	0.0931938	0	0.0933168	0
n3	15	n3 - 15.jpg	0	0.505987	1	0.490038	0	N/A	0	0.316213	0	0.317022	0	N/A	1	0.376226	1	0.376258	3	cp	0	0.379666	1	0.37998	0	N/A	0	0.352412	0	0.349628	0	N/A	0	0.289053	0	0.290192	0	N/A	0	0.637776	1	0.642494	0	N/A	0	0.0983755	0	0.0985306	0
n3	16	n3 - 16.jpg	0	0.493085	0	0.474936	0	N/A	0	0.37742	0	0.37257	0	N/A	1	0.383959	1	0.376512	3	cp	0	0.410358	1	0.419578	0	N/A	0	0.456996	0	0.450881	0	N/A	0	0.360454	1	0.366486	0	N/A	0	0.643992	1	0.685993	0	N/A	0	0.16522	0	0.165717	0
n3	17	n3 - 17.jpg	0	0.505886	1	0.49476	0	N/A	0	0.373905	0	0.37494	0	N/A	1	0.406055	1	0.396221	3	cp	0	0.440281	1	0.452308	0	N/A	0	0.467435	0	0.458107	0	N/A	0	0.329498	1	0.329578	0	N/A	0	0.688436	1	0.67453	0	N/A	0	0.165785	0	0.166182	0
n4	1	n4 - 01.jpg	1	0.494688	0	0.501156	2	cp	0	0.385692	0	0.38296	0	N/A	0	0.424877	1	0.436261	0	N/A	1	0.454208	1	0.465022	1	cp	1	0.476166	0	0.463079	1	cp	0	0.359701	1	0.365651	0	N/A	1	0.688044	1	0.671613	1	cp	0	0.202903	0	0.203852	0
n4	2	n4 - 02.jpg	1	0.526118	1	0.540759	2	cp	0	0.417663	1	0.409647	0	N/A	0	0.455383	1	0.467087	0	N/A	1	0.501021	1	0.508033	1	cp	0	0.497794	1	0.507198	0	N/A	0	0.392708	1	0.388595	0	N/A	1	0.686088	1	0.649611	1	cp	0	0.231648	1	0.231586	0
n4	3	n4 - 03.jpg	1	0.485964	0	0.481451	2	cp	0	0.39738	1	0.396665	0	N/A	0	0.404105	1	0.396125	0	N/A	1	0.39659	1	0.396967	1	cp	0	0.431746	0	0.443249	0	N/A	0	0.347315	1	0.351332	0	N/A	0	0.640672	1	0.636965	0	N/A	0	0.151536	0	0.152064	0
n4	4	n4 - 04.jpg	1	0.530027	1	0.52769	2	cp	0	0.341939	0	0.342658	0	N/A	1	0.375888	1	0.370369	1	cp	1	0.396662	1	0.392188	1	cp	0	0.405696	0	0.40572	0	N/A	0	0.300359	0	0.301366	0	N/A	0	0.632446	1	0.613865	0	N/A	0	0.126368	0	0.126578	0
n4	5	n4 - 05.jpg	1	0.508491	1	0.508326	2	cp	0	0.342103	0	0.341262	0	N/A	0	0.378678	1	0.377162	0	N/A	1	0.395236	1	0.402992	1	cp	0	0.415584	0	0.410139	0	N/A	0	0.3156	0	0.318388	0	N/A	0	0.624978	1	0.659739	0	N/A	0	0.135355	0	0.135548	0
n4	6	n4 - 06.jpg	1	0.49825	0	0.486606	2	cp	0	0.323933	0	0.326019	0	N/A	1	0.380201	1	0.376224	1	cp	0	0.404696	1	0.399357	0	N/A	0	0.360157	0	0.35682	0	N/A	0	0.285537	0	0.284631	0	N/A	0	0.600588	0	0.575809	0	N/A	0	0.117933	0	0.118153	0
n4	7	n4 - 07.jpg	1	0.488721	0	0.47421	2	cp	0	0.32621	0	0.329015	0	N/A	1	0.353554	1	0.350608	1	cp	1	0.385392	1	0.38354	1	cp	0	0.368258	0	0.372384	0	N/A	0	0.288837	0	0.290519	0	N/A	0	0.630017	1	0.665774	0	N/A	0	0.111828	0	0.112026	0
n4	8	n4 - 08.jpg	0	0.52029	1	0.526854	0	N/A	0	0.305907	0	0.305305	0	N/A	1	0.362572	1	0.368215	1	cp	1	0.3731	1	0.370192	1	cp	0	0.3932	0	0.387967	0	N/A	0	0.314085	0	0.312409	0	N/A	0	0.610505	1	0.591242	0	N/A	0	0.117064	0	0.117333	0
n4	9	n4 - 09.jpg	1	0.521509	1	0.511468	2	cp	0	0.366732	0	0.363634	0	N/A	0	0.374598	1	0.377267	0	N/A	1	0.406294	1	0.413094	1	cp	0	0.408276	0	0.40282	0	N/A	0	0.292139	0	0.293152	0	N/A	0	0.649151	1	0.618533	0	N/A	0	0.112365	0	0.112579	0
n4	10	n4 - 10.jpg	1	0.525761	1	0.520388	3	cp	0	0.324079	0	0.323505	0	N/A	1	0.359702	1	0.36587	1	cp	0	0.394193	1	0.389715	0	N/A	0	0.412155	0	0.412639	0	N/A	0	0.307577	0	0.310001	0	N/A	1	0.647241	1	0.618666	1	cp	0	0.116225	0	0.116434	0
n4	12	n4 - 12.jpg	1	0.495899	0	0.489112	1	cp	0	0.314162	0	0.314663	0	N/A	1	0.359627	1	0.355534	1	cp	1	0.359527	0	0.358049	1	cp	0	0.360301	0	0.361387	0	N/A	0	0.276472	0	0.276409	0	N/A	1	0.627571	1	0.601297	1	cp	0	0.0955366	0	0.0956292	0
n4	13	n4 - 13.jpg	1	0.511592	1	0.504997	1	cp	0	0.335675	0	0.33921	0	N/A	1	0.345133	1	0.341733	1	cp	1	0.401023	1	0.403264	1	cp	0	0.396473	0	0.391064	0	N/A	0	0.32992	1	0.32883	0	N/A	1	0.620525	1	0.627018	1	cp	0	0.140065	0	0.140494	0
n4	14	n4 - 14.jpg	1	0.515214	1	0.532604	2	cp	0	0.316003	0	0.315893	0	N/A	1	0.355872	1	0.351526	1	cp	1	0.389599	1	0.385857	1	cp	0	0.408771	0	0.402417	0	N/A	0	0.303358	0	0.30647	0	N/A	0	0.636102	1	0.623512	0	N/A	0	0.115469	0	0.115659	0
n4	15	n4 - 15.jpg	1	0.49512	0	0.513359	2	cp	0	0.308856	0	0.30925	0	N/A	1	0.371663	1	0.371959	1	cp	1	0.381164	1	0.385326	1	cp	0	0.374008	0	0.375452	0	N/A	0	0.286075	0	0.286735	0	N/A	1	0.637394	1	0.673389	1	cp	0	0.109428	0	0.109578	0
n4	16	n4 - 16.jpg	1	0.522384	1	0.521213	2	cp	0	0.339598	0	0.340421	0	N/A	1	0.356772	1	0.358427	1	cp	1	0.383211	1	0.389905	1	cp	0	0.404031	0	0.399272	0	N/A	0	0.316878	0	0.314709	0	N/A	1	0.624897	1	0.612475	1	cp	0	0.122794	0	0.122962	0
n4	17	n4 - 17.jpg	1	0.514882	1	0.536216	2	cp	0	0.351835	0	0.355193	0	N/A	1	0.351933	1	0.350301	1	cp	1	0.354066	0	0.356621	1	cp	0	0.383271	0	0.381827	0	N/A	0	0.318124	0	0.315852	0	N/A	0	0.578018	0	0.575237	0	N/A	0	0.121667	0	0.12184	0
n4	18	n4 - 18.jpg	1	0.473204	0	0.487379	1	cp	0	0.357537	0	0.357519	0	N/A	1	0.334457	1	0.332639	1	cp	1	0.373476	1	0.37929	1	cp	0	0.343101	0	0.342401	0	N/A	0	0.292464	0	0.295321	0	N/A	0	0.639626	1	0.660154	0	N/A	0	0.0980638	0	0.0981915	0
n4	19	n4 - 19.jpg	1	0.52734	1	0.520452	1	cp	0	0.342724	0	0.345922	0	N/A	1	0.38562	1	0.387782	1	cp	1	0.404998	1	0.398755	1	cp	0	0.43064	0	0.442734	0	N/A	0	0.349014	1	0.353408	0	N/A	0	0.626896	1	0.6021	0	N/A	0	0.138946	0	0.139308	0
n5	1	n5 - 01.jpg	1	0.529109	1	0.550266	2	nuc	1	0.472885	1	0.461759	2	nuc	1	0.495133	1	0.509915	1	nuc	0	0.548548	1	0.531465	0	N/A	0	0.547682	1	0.548089	0	N/A	1	0.413775	1	0.404874	1	cp, nuc	0	0.714844	1	0.678872	0	N/A	0	0.267595	1	0.26852	0
n5	2	n5 - 02.jpg	1	0.504181	1	0.484613	2	nuc	1	0.382253	0	0.380913	2	nuc	0	0.413652	1	0.40362	0	N/A	0	0.436716	1	0.450004	0	N/A	0	0.475266	0	0.490754	0	N/A	0	0.36338	1	0.364836	0	N/A	0	0.68304	1	0.684262	0	N/A	0	0.196317	0	0.19631	0
n5	3	n5 - 03.jpg	1	0.498774	0	0.517228	2	nuc	1	0.430038	1	0.42059	2	nuc	0	0.444088	1	0.456956	0	N/A	1	0.471803	1	0.482426	2	nuc	0	0.474689	0	0.470638	0	N/A	1	0.394251	1	0.403164	1	cp, nuc	0	0.692786	1	0.6559	0	N/A	0	0.220368	1	0.220624	0
n5	4	n5 - 04.jpg	1	0.4992	0	0.511084	2	nuc	1	0.401179	1	0.393294	2	nuc	0	0.424951	1	0.433994	0	N/A	0	0.435898	1	0.447654	0	N/A	0	0.479855	0	0.473504	0	N/A	0	0.359376	1	0.363494	0	N/A	0	0.685333	1	0.664046	0	N/A	0	0.194111	0	0.194897	0
n5	5	n5 - 05.jpg	1	0.506598	1	0.523685	2	nuc	1	0.400317	1	0.395048	2	nuc	0	0.406121	1	0.415796	0	N/A	0	0.456555	1	0.449584	0	N/A	0	0.462135	0	0.455633	0	N/A	0	0.362649	1	0.362977	0	N/A	0	0.683145	1	0.721587	0	N/A	0	0.183259	0	0.18356	0
n5	6	n5 - 06.jpg	1	0.514032	1	0.502712	3	nuc	1	0.420018	1	0.409643	2	nuc	0	0.444341	1	0.455401	0	N/A	0	0.477052	1	0.488145	0	N/A	0	0.497186	1	0.505546	0	N/A	1	0.398608	1	0.403737	1	nuc	0	0.698336	1	0.703167	0	N/A	0	0.224985	1	0.224932	0
n5	7	n5 - 07.jpg	1	0.488556	0	0.472656	2	nuc	1	0.413438	1	0.422007	1	nuc	0	0.424384	1	0.434672	0	N/A	0	0.442711	1	0.446906	0	N/A	0	0.445174	0	0.458044	0	N/A	0	0.351537	1	0.350333	0	N/A	0	0.675207	1	0.712592	0	N/A	0	0.189602	0	0.18989	0
n5	8	n5 - 08.jpg	1	0.519009	1	0.523778	2	nuc	1	0.390063	1	0.398464	1	nuc	0	0.40668	1	0.412501	0	N/A	0	0.46373	1	0.474957	0	N/A	0	0.439424	0	0.431436	0	N/A	0	0.380324	1	0.379928	0	N/A	0	0.684031	1	0.686355	0	N/A	0	0.18437	0	0.185038	0
n5	9	n5 - 09.jpg	1	0.51554	1	0.530875	2	nuc	1	0.391989	1	0.386347	2	nuc	0	0.415118	1	0.416592	0	N/A	0	0.46048	1	0.471204	0	N/A	0	0.454784	0	0.447298	0	N/A	0	0.367315	1	0.371342	0	N/A	0	0.693769	1	0.728914	0	N/A	0	0.189568	0	0.190539	0
n5	10	n5 - 10.jpg	1	0.502576	1	0.519527	3	nuc	1	0.40983	1	0.402866	2	nuc	0	0.425801	1	0.436498	0	N/A	0	0.453517	1	0.462852	0	N/A	0	0.476665	0	0.470102	0	N/A	0	0.365831	1	0.364803	0	N/A	0	0.694995	1	0.658937	0	N/A	0	0.179913	0	0.180768	0
n5	11	n5 - 11.jpg	1	0.506996	1	0.526307	2	nuc	1	0.417954	1	0.409735	2	nuc	0	0.44255	1	0.456837	0	N/A	0	0.473053	1	0.469039	0	N/A	0	0.488105	0	0.499568	0	N/A	1	0.398127	1	0.394947	1	cp	0	0.713272	1	0.726513	0	N/A	0	0.210625	0	0.211476	0
n5	12	n5 - 12.jpg	1	0.52953	1	0.532997	2	nuc	1	0.385087	0	0.382291	1	nuc	0	0.414389	1	0.425586	0	N/A	0	0.450754	1	0.458406	0	N/A	0	0.465707	0	0.45528	0	N/A	0	0.3656	1	0.36671	0	N/A	0	0.702419	1	0.702706	0	N/A	0	0.174978	0	0.175372	0
n5	13	n5 - 13.jpg	1	0.51061	1	0.509628	2	nuc	1	0.407664	1	0.41797	1	nuc	0	0.415195	1	0.408221	0	N/A	0	0.440184	1	0.452253	0	N/A	0	0.466446	0	0.481602	0	N/A	0	0.407956	1	0.417201	0	N/A	0	0.689973	1	0.727261	0	N/A	0	0.203625	0	0.204067	0
n5	14	n5 - 14.jpg	1	0.520706	1	0.511622	2	nuc	1	0.404737	1	0.410413	1	nuc	0	0.405055	1	0.413883	0	N/A	0	0.43968	1	0.430993	0	N/A	0	0.462514	0	0.476818	0	N/A	0	0.379677	1	0.37392	0	N/A	0	0.689486	1	0.672137	0	N/A	0	0.187499	0	0.188395	0
n5	15	n5 - 15.jpg	1	0.519267	1	0.506008	2	nuc	1	0.424142	1	0.423353	1	nuc	0	0.458932	1	0.457076	0	N/A	0	0.507454	1	0.491689	0	N/A	0	0.488583	0	0.494904	0	N/A	0	0.393536	1	0.397059	0	N/A	0	0.708351	1	0.723914	0	N/A	0	0.227574	1	0.227538	0
n5	16	n5 - 16.jpg	1	0.521048	1	0.50046	2	nuc	1	0.440735	1	0.454964	1	nuc	0	0.457143	1	0.47299	0	N/A	0	0.49054	1	0.501377	0	N/A	0	0.506782	1	0.501481	0	N/A	1	0.41083	1	0.418904	1	cp	0	0.716918	1	0.713866	0	N/A	0	0.220115	1	0.220792	0
n5	17	n5 - 17.jpg	1	0.523809	1	0.527197	2	nuc	1	0.436393	1	0.424617	2	nuc	0	0.470765	1	0.485988	0	N/A	0	0.526464	1	0.508429	0	N/A	0	0.503841	1	0.496557	0	N/A	1	0.408871	1	0.401793	1	cp, nuc	0	0.733644	1	0.764876	0	N/A	0	0.227159	1	0.228665	0
n5	18	n5 - 18.jpg	1	0.510041	1	0.508347	2	nuc	1	0.422749	1	0.412069	2	nuc	0	0.443951	1	0.430868	0	N/A	0	0.480917	1	0.487902	0	N/A	0	0.51	1	0.515677	0	N/A	1	0.397671	1	0.393787	1	cp	0	0.712204	1	0.748695	0	N/A	0	0.222249	1	0.222453	0
n5	19	n5 - 19.jpg	1	0.530113	1	0.507666	3	nuc	1	0.461281	1	0.474472	2	nuc	0	0.489503	1	0.499874	0	N/A	0	0.549958	1	0.550361	0	N/A	0	0.536862	1	0.541389	0	N/A	1	0.411377	1	0.403616	1	cp	0	0.723198	1	0.739248	0	N/A	0	0.249246	1	0.25045	0
n6	1	n6 - 01.jpg	0	0.497666	0	0.478743	0	N/A	0	0.414519	1	0.405571	0	N/A	0	0.443306	1	0.43376	0	N/A	0	0.469598	1	0.464906	0	N/A	0	0.498855	1	0.516647	0	N/A	1	0.394953	1	0.401369	2	cp	0	0.705962	1	0.710962	0	N/A	0	0.211318	0	0.211762	0
n6	2	n6 - 02.jpg	0	0.506186	1	0.522732	0	N/A	0	0.37658	0	0.382575	0	N/A	0	0.426073	1	0.435074	0	N/A	0	0.441948	1	0.434806	0	N/A	0	0.479469	0	0.487672	0	N/A	1	0.366036	1	0.365502	2	cp	0	0.680852	1	0.654251	0	N/A	0	0.185986	0	0.186193	0
n6	3	n6 - 03.jpg	0	0.504469	1	0.519066	0	N/A	0	0.365108	0	0.370244	0	N/A	0	0.385192	1	0.382572	0	N/A	0	0.401107	1	0.399717	0	N/A	0	0.409768	0	0.41642	0	N/A	1	0.335954	1	0.338614	2	cp	0	0.645619	1	0.642917	0	N/A	0	0.142949	0	0.143365	0
n6	4	n6 - 04.jpg	0	0.521208	1	0.503454	0	N/A	0	0.319182	0	0.316734	0	N/A	0	0.381723	1	0.376009	0	N/A	0	0.388179	1	0.38783	0	N/A	0	0.372625	0	0.374505	0	N/A	1	0.307624	0	0.31058	2	cp	0	0.625654	1	0.619642	0	N/A	0	0.10735	0	0.107585	0
n6	5	n6 - 05.jpg	0	0.516494	1	0.537915	0	N/A	0	0.319421	0	0.317835	0	N/A	0	0.381258	1	0.383134	0	N/A	0	0.39293	1	0.394299	0	N/A	0	0.39038	0	0.392405	0	N/A	1	0.286223	0	0.288972	2	cp	0	0.657248	1	0.689586	0	N/A	0	0.106922	0	0.107156	0
n6	6	n6 - 06.jpg	0	0.51511	1	0.51613	0	N/A	0	0.307098	0	0.307905	0	N/A	0	0.378539	1	0.379909	0	N/A	0	0.399385	1	0.406981	0	N/A	0	0.331239	0	0.332109	0	N/A	1	0.280944	0	0.280796	2	cp	0	0.619677	1	0.629198	0	N/A	0	0.097363	0	0.0975349	0
n6	7	n6 - 07.jpg	0	0.517175	1	0.505416	0	N/A	0	0.330332	0	0.332569	0	N/A	0	0.349167	1	0.352061	0	N/A	0	0.384399	1	0.385651	0	N/A	0	0.396177	0	0.391436	0	N/A	1	0.302123	0	0.304073	2	cp	0	0.639483	1	0.666593	0	N/A	0	0.103921	0	0.104139	0
n6	8	n6 - 08.jpg	0	0.504755	1	0.489413	0	N/A	0	0.33647	0	0.340351	0	N/A	0	0.384379	1	0.381702	0	N/A	0	0.386724	1	0.388293	0	N/A	0	0.361812	0	0.362191	0	N/A	1	0.288351	0	0.289202	2	cp	0	0.609303	0	0.62997	0	N/A	0	0.107569	0	0.10774	0
n6	9	n6 - 09.jpg	0	0.512441	1	0.525459	0	N/A	0	0.356134	0	0.355941	0	N/A	0	0.371498	1	0.377549	0	N/A	0	0.378158	1	0.375454	0	N/A	0	0.389252	0	0.394935	0	N/A	1	0.317753	0	0.31816	2	cp	0	0.63137	1	0.610622	0	N/A	0	0.120892	0	0.121105	0
n6	10	n6 - 10.jpg	0	0.521573	1	0.525627	0	N/A	0	0.322949	0	0.326241	0	N/A	0	0.337611	1	0.337615	0	N/A	0	0.345059	0	0.347932	0	N/A	0	0.348549	0	0.34702	0	N/A	1	0.310712	0	0.314178	2	cp	0	0.617887	1	0.592371	0	N/A	0	0.0993718	0	0.0994888	0
n6	11	n6 - 11.jpg	0	0.495218	0	0.506061	0	N/A	0	0.333512	0	0.33317	0	N/A	0	0.339437	1	0.342907	0	N/A	0	0.324464	0	0.327967	0	N/A	0	0.351806	0	0.352169	0	N/A	1	0.309787	0	0.309805	2	cp	0	0.624822	1	0.630211	0	N/A	0	0.0926947	0	0.0927933	0
n6	12	n6 - 12.jpg	0	0.480049	0	0.497054	0	N/A	0	0.314852	0	0.314759	0	N/A	0	0.317433	0	0.319991	0	N/A	0	0.352292	0	0.353322	0	N/A	0	0.366914	0	0.370225	0	N/A	1	0.293239	0	0.294788	1	cp	0	0.639983	1	0.637353	0	N/A	0	0.0804966	0	0.0806154	0
n6	13	n6 - 13.jpg	0	0.522222	1	0.522748	0	N/A	0	0.318129	0	0.317817	0	N/A	0	0.353409	1	0.354544	0	N/A	0	0.35904	0	0.359259	0	N/A	0	0.347398	0	0.345278	0	N/A	1	0.291201	0	0.29406	1	cp	0	0.605167	0	0.597883	0	N/A	0	0.0960592	0	0.0962231	0
n6	14	n6 - 14.jpg	0	0.500158	1	0.495941	0	N/A	0	0.338529	0	0.336981	0	N/A	0	0.35023	1	0.349105	0	N/A	0	0.393805	1	0.390505	0	N/A	0	0.424443	0	0.416474	0	N/A	1	0.32273	1	0.32528	2	cp	0	0.650808	1	0.638407	0	N/A	0	0.12025	0	0.120538	0
n6	15	n6 - 15.jpg	0	0.474421	0	0.479258	0	N/A	0	0.346621	0	0.344723	0	N/A	0	0.325658	0	0.323053	0	N/A	0	0.332847	0	0.336389	0	N/A	0	0.344153	0	0.343611	0	N/A	1	0.315679	0	0.316744	2	cp	0	0.622595	1	0.654805	0	N/A	0	0.089624	0	0.0897777	0
n6	16	n6 - 16.jpg	0	0.497816	0	0.483703	0	N/A	0	0.326413	0	0.325586	0	N/A	0	0.347603	1	0.347313	0	N/A	0	0.341911	0	0.342657	0	N/A	0	0.361598	0	0.361188	0	N/A	1	0.295155	0	0.294862	1	cp	0	0.622089	1	0.606785	0	N/A	0	0.102547	0	0.102724	0
n6	17	n6 - 17.jpg	0	0.479748	0	0.468734	0	N/A	0	0.334251	0	0.335853	0	N/A	0	0.292359	0	0.293048	0	N/A	0	0.341353	0	0.342636	0	N/A	0	0.348177	0	0.349401	0	N/A	1	0.295693	0	0.296708	1	cp	0	0.619527	1	0.640662	0	N/A	0	0.069671	0	0.0697498	0
n6	18	n6 - 18.jpg	0	0.514034	1	0.504092	0	N/A	0	0.281591	0	0.281809	0	N/A	0	0.299675	0	0.301699	0	N/A	0	0.338244	0	0.337657	0	N/A	0	0.388426	0	0.389085	0	N/A	1	0.296847	0	0.297972	2	cp	0	0.620718	1	0.602402	0	N/A	0	0.0773994	0	0.077499	0
n6	19	n6 - 19.jpg	0	0.476016	0	0.479846	0	N/A	0	0.313454	0	0.315997	0	N/A	0	0.306522	0	0.307971	0	N/A	0	0.328865	0	0.329473	0	N/A	0	0.322199	0	0.325483	0	N/A	1	0.266861	0	0.267466	2	cp	0	0.633847	1	0.605427	0	N/A	0	0.0699741	0	0.0700647	0
n6	20	n6 - 20.jpg	1	0.505596	1	0.521027	2	cp	0	0.357361	0	0.360158	0	N/A	0	0.363649	1	0.365914	0	N/A	1	0.390092	1	0.386038	2	cp	0	0.41507	0	0.416018	0	N/A	1	0.301639	0	0.304931	2	cp	0	0.656509	1	0.63594	0	N/A	0	0.124524	0	0.124816	0
n7	1	n7 - 01.jpg	0	0.523498	1	0.524985	0	N/A	0	0.331652	0	0.336051	0	N/A	0	0.363448	1	0.359567	0	N/A	0	0.388725	1	0.388694	0	N/A	1	0.467789	0	0.454139	3	mem	0	0.360433	1	0.360439	0	N/A	0	0.636376	1	0.621357	0	N/A	0	0.165819	0	0.166381	0
n7	2	n7 - 02.jpg	0	0.51809	1	0.521865	0	N/A	0	0.327531	0	0.331759	0	N/A	0	0.35865	1	0.359929	0	N/A	0	0.3979	1	0.405372	0	N/A	1	0.469597	0	0.465921	3	mem	0	0.349015	1	0.353891	0	N/A	0	0.628093	1	0.656898	0	N/A	0	0.158355	0	0.158576	0
n7	3	n7 - 03.jpg	0	0.494318	0	0.48737	0	N/A	0	0.34216	0	0.342976	0	N/A	0	0.348378	1	0.34477	0	N/A	0	0.379793	1	0.376504	0	N/A	1	0.354859	0	0.354993	3	mem	0	0.337136	1	0.339872	0	N/A	0	0.581115	0	0.599258	0	N/A	0	0.111963	0	0.112094	0
n7	4	n7 - 04.jpg	0	0.507252	1	0.52373	0	N/A	0	0.315204	0	0.316048	0	N/A	0	0.386456	1	0.392564	0	N/A	0	0.371424	1	0.369117	0	N/A	1	0.31033	0	0.310552	3	mem	0	0.287441	0	0.290313	0	N/A	0	0.584694	0	0.562337	0	N/A	0	0.103307	0	0.103501	0
n7	5	n7 - 05.jpg	0	0.468544	0	0.476427	0	N/A	0	0.338598	0	0.341817	0	N/A	0	0.314519	0	0.314359	0	N/A	0	0.345424	0	0.346101	0	N/A	1	0.309278	0	0.309951	3	mem	0	0.269898	0	0.269353	0	N/A	0	0.581022	0	0.565084	0	N/A	0	0.091426	0	0.0915639	0
n7	6	n7 - 06.jpg	0	0.469304	0	0.483827	0	N/A	0	0.329403	0	0.328566	0	N/A	0	0.34787	1	0.350099	0	N/A	0	0.360819	0	0.361751	0	N/A	1	0.372077	0	0.371754	3	mem	0	0.285419	0	0.284266	0	N/A	0	0.61599	1	0.638204	0	N/A	0	0.0866381	0	0.0867309	0
n7	7	n7 - 07.jpg	0	0.478127	0	0.466327	0	N/A	0	0.327656	0	0.329384	0	N/A	0	0.298191	0	0.298642	0	N/A	0	0.326204	0	0.329362	0	N/A	1	0.338205	0	0.341409	3	mem	0	0.315421	0	0.318276	0	N/A	0	0.577614	0	0.562773	0	N/A	0	0.0782221	0	0.0783185	0
n7	8	n7 - 08.jpg	0	0.483887	0	0.492462	0	N/A	0	0.265694	0	0.266265	0	N/A	0	0.269083	0	0.268733	0	N/A	0	0.345969	0	0.346251	0	N/A	1	0.338382	0	0.341547	3	mem	0	0.295286	0	0.296014	0	N/A	0	0.571921	0	0.558581	0	N/A	0	0.0747182	0	0.07479	0
n7	9	n7 - 09.jpg	0	0.496261	0	0.490104	0	N/A	0	0.295086	0	0.294592	0	N/A	0	0.30344	0	0.303824	0	N/A	0	0.330585	0	0.330994	0	N/A	1	0.380496	0	0.37671	3	mem	0	0.302239	0	0.302865	0	N/A	0	0.539229	0	0.524481	0	N/A	0	0.0918271	0	0.0919541	0
n7	10	n7 - 10.jpg	0	0.467442	0	0.455566	0	N/A	0	0.293846	0	0.296032	0	N/A	0	0.313802	0	0.313552	0	N/A	0	0.313041	0	0.316144	0	N/A	1	0.356597	0	0.361719	3	mem	0	0.300566	0	0.299218	0	N/A	0	0.57931	0	0.598689	0	N/A	0	0.0839744	0	0.0840754	0
n7	11	n7 - 11.jpg	0	0.499105	0	0.517727	0	N/A	0	0.31759	0	0.316325	0	N/A	0	0.334725	1	0.337613	0	N/A	0	0.346976	0	0.349809	0	N/A	1	0.31322	0	0.316284	3	mem	0	0.32231	1	0.325611	0	N/A	0	0.584827	0	0.570525	0	N/A	0	0.0810035	0	0.0810861	0
n7	12	n7 - 12.jpg	0	0.486077	0	0.500021	0	N/A	0	0.296343	0	0.296888	0	N/A	0	0.297903	0	0.297116	0	N/A	0	0.322773	0	0.325904	0	N/A	1	0.354866	0	0.358235	3	mem	0	0.309469	0	0.308469	0	N/A	0	0.58231	0	0.582278	0	N/A	0	0.0783102	0	0.0784179	0
n7	13	n7 - 13.jpg	0	0.487746	0	0.498512	0	N/A	0	0.330091	0	0.331373	0	N/A	0	0.257071	0	0.256869	0	N/A	0	0.305681	0	0.308214	0	N/A	1	0.353733	0	0.354629	3	mem	0	0.322409	1	0.321864	0	N/A	0	0.555077	0	0.567152	0	N/A	0	0.0758977	0	0.0759809	0
n7	14	n7 - 14.jpg	0	0.512848	1	0.518687	0	N/A	0	0.312865	0	0.31571	0	N/A	0	0.285647	0	0.287735	0	N/A	0	0.302466	0	0.301754	0	N/A	1	0.360898	0	0.359539	3	mem	0	0.300355	0	0.302221	0	N/A	0	0.574831	0	0.585744	0	N/A	0	0.0683862	0	0.0684509	0
n7	15	n7 - 15.jpg	0	0.538214	1	0.537656	0	N/A	0	0.297834	0	0.297324	0	N/A	0	0.306005	0	0.306581	0	N/A	0	0.425002	1	0.418643	0	N/A	1	0.4059	0	0.411188	3	mem	0	0.296562	0	0.298626	0	N/A	0	0.566452	0	0.579539	0	N/A	0	0.0730796	0	0.0731689	0
n7	16	n7 - 16.jpg	0	0.510068	1	0.495847	0	N/A	0	0.280544	0	0.279904	0	N/A	0	0.296113	0	0.29908	0	N/A	0	0.355381	0	0.355227	0	N/A	1	0.374129	0	0.371149	3	mem	0	0.314803	0	0.31288	0	N/A	0	0.539929	0	0.542164	0	N/A	0	0.0809522	0	0.0810331	0
n7	17	n7 - 17.jpg	0	0.480413	0	0.481447	0	N/A	0	0.339854	0	0.340026	0	N/A	0	0.289805	0	0.292514	0	N/A	0	0.326671	0	0.329434	0	N/A	1	0.356676	0	0.356	3	mem	0	0.322594	1	0.324813	0	N/A	0	0.56066	0	0.555273	0	N/A	0	0.0770969	0	0.077178	0
n7	18	n7 - 18.jpg	0	0.454833	0	0.468581	0	N/A	0	0.324772	0	0.325233	0	N/A	0	0.313955	0	0.314806	0	N/A	0	0.33062	0	0.333976	0	N/A	1	0.32985	0	0.328057	3	mem	0	0.286659	0	0.288651	0	N/A	0	0.591966	0	0.619325	0	N/A	0	0.109615	0	0.109779	0
n8	1	n8 - 01.jpg	0	0.524054	1	0.529518	0	N/A	0	0.405196	1	0.399147	0	N/A	0	0.453236	1	0.467443	0	N/A	0	0.483176	1	0.488374	0	N/A	0	0.565313	1	0.548275	0	N/A	1	0.40546	1	0.400335	2	cp	0	0.688386	1	0.744456	0	N/A	1	0.235001	1	0.235869	3
n8	2	n8 - 02.jpg	0	0.525243	1	0.530882	0	N/A	0	0.407133	1	0.401375	0	N/A	0	0.437799	1	0.448107	0	N/A	0	0.454028	1	0.464804	0	N/A	0	0.575322	1	0.598443	0	N/A	1	0.41826	1	0.425573	2	cp	0	0.689739	1	0.6925	0	N/A	1	0.240936	1	0.242073	3
n8	3	n8 - 03.jpg	0	0.526971	1	0.538208	0	N/A	0	0.398677	1	0.402499	0	N/A	0	0.416907	1	0.409684	0	N/A	0	0.452672	1	0.44474	0	N/A	0	0.557122	1	0.5403	0	N/A	1	0.399156	1	0.401303	2	cp	0	0.696926	1	0.667102	0	N/A	1	0.212616	0	0.213037	3
n8	4	n8 - 04.jpg	0	0.520516	1	0.544225	0	N/A	0	0.44881	1	0.435263	0	N/A	0	0.474524	1	0.460143	0	N/A	0	0.507524	1	0.49595	0	N/A	0	0.533054	1	0.533958	0	N/A	1	0.420023	1	0.410234	2	cp	0	0.707422	1	0.667451	0	N/A	1	0.249726	1	0.250773	3
n8	5	n8 - 05.jpg	0	0.487366	0	0.478279	0	N/A	0	0.398364	1	0.397521	0	N/A	0	0.412242	1	0.403952	0	N/A	0	0.41215	1	0.413131	0	N/A	0	0.547267	1	0.570326	0	N/A	1	0.371842	1	0.36705	3	cp	0	0.687849	1	0.700345	0	N/A	1	0.1898	0	0.190736	3
n8	6	n8 - 06.jpg	0	0.528108	1	0.530855	0	N/A	1	0.335828	0	0.334302	2	cp	1	0.379897	1	0.377801	2	cp	0	0.386477	1	0.383266	0	N/A	0	0.572054	1	0.577379	0	N/A	1	0.369178	1	0.369481	2	cp	0	0.655557	1	0.628649	0	N/A	1	0.179561	0	0.179842	3
n8	7	n8 - 07.jpg	0	0.519221	1	0.533348	0	N/A	0	0.359562	0	0.359457	0	N/A	0	0.385935	1	0.392558	0	N/A	0	0.420991	1	0.421768	0	N/A	0	0.548434	1	0.546642	0	N/A	1	0.394371	1	0.392225	2	cp	0	0.665923	1	0.6334	0	N/A	1	0.192937	0	0.193924	3
n8	8	n8 - 08.jpg	0	0.518942	1	0.508773	0	N/A	0	0.40079	1	0.391607	0	N/A	0	0.434816	1	0.432004	0	N/A	0	0.465921	1	0.481849	0	N/A	0	0.555987	1	0.564909	0	N/A	1	0.40779	1	0.399042	2	cp	0	0.687005	1	0.657333	0	N/A	1	0.223716	1	0.223494	3
n8	9	n8 - 09.jpg	0	0.513009	1	0.521049	0	N/A	0	0.362376	0	0.364972	0	N/A	0	0.420229	1	0.410269	0	N/A	0	0.445813	1	0.456138	0	N/A	0	0.531963	1	0.55609	0	N/A	1	0.372184	1	0.371608	3	cp	0	0.664646	1	0.715617	0	N/A	1	0.198149	0	0.199164	3
n8	10	n8 - 10.jpg	0	0.515281	1	0.528314	0	N/A	0	0.307514	0	0.310383	0	N/A	0	0.362147	1	0.367283	0	N/A	0	0.365447	0	0.365237	0	N/A	0	0.568688	1	0.56667	0	N/A	1	0.367188	1	0.367557	3	cp	0	0.653171	1	0.682356	0	N/A	1	0.163793	0	0.164408	2
n8	11	n8 - 11.jpg	0	0.5319	1	0.533555	0	N/A	0	0.345174	0	0.34778	0	N/A	0	0.398792	1	0.408814	0	N/A	0	0.435847	1	0.425904	0	N/A	0	0.526739	1	0.551623	0	N/A	1	0.381241	1	0.380023	2	cp	0	0.664155	1	0.651929	0	N/A	1	0.191724	0	0.192205	2
n8	12	n8 - 12.jpg	0	0.505066	1	0.494595	0	N/A	0	0.359887	0	0.358564	0	N/A	0	0.408239	1	0.418189	0	N/A	0	0.433784	1	0.443879	0	N/A	0	0.52476	1	0.532803	0	N/A	1	0.347091	1	0.351841	2	cp	0	0.700042	1	0.66589	0	N/A	1	0.174292	0	0.174808	2
n8	13	n8 - 13.jpg	0	0.519365	1	0.509897	0	N/A	0	0.310423	0	0.310835	0	N/A	0	0.38191	1	0.381671	0	N/A	0	0.406205	1	0.414182	0	N/A	0	0.50885	1	0.502479	0	N/A	1	0.349269	1	0.349258	3	cp	0	0.685215	1	0.684668	0	N/A	1	0.154176	0	0.154708	3
n8	14	n8 - 14.jpg	0	0.529739	1	0.538362	0	N/A	0	0.318994	0	0.318315	0	N/A	0	0.362944	1	0.363216	0	N/A	0	0.390509	1	0.386234	0	N/A	0	0.542894	1	0.543031	0	N/A	1	0.359784	1	0.359023	3	cp	0	0.668465	1	0.637687	0	N/A	1	0.156807	0	0.157165	3
n8	15	n8 - 15.jpg	0	0.529218	1	0.530245	0	N/A	0	0.336948	0	0.333335	0	N/A	0	0.383895	1	0.385555	0	N/A	0	0.41316	1	0.41412	0	N/A	0	0.533138	1	0.533552	0	N/A	1	0.376544	1	0.377546	2	cp	0	0.667746	1	0.703043	0	N/A	1	0.176402	0	0.176699	2
n8	16	n8 - 16.jpg	0	0.511062	1	0.519427	0	N/A	0	0.314053	0	0.31672	0	N/A	0	0.342158	1	0.342084	0	N/A	0	0.382589	1	0.389202	0	N/A	0	0.548329	1	0.560899	0	N/A	1	0.351746	1	0.354009	3	cp	0	0.655359	1	0.678281	0	N/A	1	0.152703	0	0.153134	3
n8	17	n8 - 17.jpg	0	0.52739	1	0.541226	0	N/A	0	0.392735	1	0.39617	0	N/A	0	0.440315	1	0.428287	0	N/A	0	0.480672	1	0.478578	0	N/A	0	0.546217	1	0.534713	0	N/A	1	0.379803	1	0.378367	3	cp	0	0.72408	1	0.747452	0	N/A	1	0.194923	0	0.195433	3
n8	18	n8 - 18.jpg	0	0.545308	1	0.527468	0	N/A	0	0.410076	1	0.42113	0	N/A	0	0.456432	1	0.470817	0	N/A	0	0.504343	1	0.486534	0	N/A	0	0.574788	1	0.557703	0	N/A	1	0.454229	1	0.466246	3	cp	0	0.684263	1	0.647979	0	N/A	1	0.265543	1	0.26619	3
n9	1	n9 - 01.jpg	0	0.526558	1	0.521544	0	N/A	1	0.476424	1	0.461134	3	cp	1	0.498289	1	0.511957	3	cp	1	0.556803	1	0.557924	3	cp	0	0.545488	1	0.549818	0	N/A	0	0.406577	1	0.411967	0	N/A	0	0.717184	1	0.770123	0	N/A	0	0.256336	1	0.258483	0
n9	2	n9 - 02.jpg	0	0.521934	1	0.513746	0	N/A	1	0.484658	1	0.482202	3	cp	1	0.514015	1	0.514483	3	cp	1	0.548355	1	0.566162	3	cp	1	0.543806	1	0.545734	2	cp	0	0.404279	1	0.41193	0	N/A	0	0.714831	1	0.681653	0	N/A	0	0.255726	1	0.256969	0
n9	3	n9 - 03.jpg	0	0.507718	1	0.518623	0	N/A	1	0.448015	1	0.435774	3	cp	1	0.469381	1	0.484387	3	cp	1	0.523863	1	0.543701	3	cp	0	0.482957	0	0.490547	0	N/A	0	0.397441	1	0.391745	0	N/A	0	0.718369	1	0.744262	0	N/A	0	0.222862	1	0.224302	0
n9	4	n9 - 04.jpg	0	0.508746	1	0.496975	0	N/A	1	0.442844	1	0.442164	3	cp	1	0.479161	1	0.464168	3	cp	1	0.524969	1	0.526422	3	cp	0	0.488745	0	0.493031	0	N/A	0	0.402241	1	0.402989	0	N/A	0	0.728343	1	0.796565	0	N/A	0	0.229799	1	0.231136	0
n9	5	n9 - 05.jpg	0	0.49473	0	0.491304	0	N/A	1	0.441325	1	0.430703	3	cp	1	0.436919	1	0.441009	3	cp	1	0.476584	1	0.466148	3	cp	0	0.455886	0	0.460159	0	N/A	0	0.366095	1	0.360762	0	N/A	0	0.702442	1	0.759318	0	N/A	0	0.202885	0	0.20311	0
n9	6	n9 - 06.jpg	0	0.510189	1	0.525609	0	N/A	1	0.440954	1	0.428291	3	cp	1	0.466045	1	0.450223	3	cp	1	0.532478	1	0.515565	3	cp	0	0.471861	0	0.466255	0	N/A	0	0.394534	1	0.400844	0	N/A	0	0.728933	1	0.686685	0	N/A	0	0.238226	1	0.238972	0
n9	7	n9 - 07.jpg	0	0.510226	1	0.491873	0	N/A	1	0.430245	1	0.431988	3	cp	1	0.459648	1	0.446782	3	cp	1	0.478438	1	0.491981	3	cp	0	0.486272	0	0.477674	0	N/A	0	0.392007	1	0.386862	0	N/A	0	0.716424	1	0.786895	0	N/A	0	0.217539	0	0.217708	0
n9	8	n9 - 08.jpg	0	0.527621	1	0.536928	0	N/A	1	0.432321	1	0.437276	3	cp	1	0.465881	1	0.452648	3	cp	1	0.518501	1	0.529441	3	cp	0	0.503204	1	0.492777	0	N/A	0	0.422249	1	0.433115	0	N/A	0	0.719325	1	0.709573	0	N/A	0	0.241922	1	0.242356	0
n9	9	n9 - 09.jpg	0	0.516614	1	0.507374	0	N/A	1	0.43876	1	0.430681	3	cp	1	0.452002	1	0.464547	3	cp	1	0.482071	1	0.482752	3	cp	0	0.48238	0	0.473919	0	N/A	0	0.415033	1	0.422502	0	N/A	0	0.698954	1	0.747224	0	N/A	0	0.235474	1	0.235813	0
n9	10	n9 - 10.jpg	0	0.532514	1	0.542354	0	N/A	1	0.433434	1	0.431479	3	cp	1	0.477172	1	0.47432	3	cp	1	0.541841	1	0.562959	3	cp	0	0.511617	1	0.506138	0	N/A	0	0.421163	1	0.412389	0	N/A	0	0.726806	1	0.703636	0	N/A	0	0.23921	1	0.240513	0
n9	11	n9 - 11.jpg	0	0.503666	1	0.497605	0	N/A	1	0.44732	1	0.460202	3	cp	1	0.470969	1	0.482288	3	cp	1	0.50155	1	0.482892	3	cp	0	0.485268	0	0.470883	0	N/A	0	0.405157	1	0.409994	0	N/A	0	0.71229	1	0.673672	0	N/A	0	0.236334	1	0.236839	0
n9	12	n9 - 12.jpg	0	0.527933	1	0.538135	0	N/A	1	0.433422	1	0.443528	3	cp	1	0.466475	1	0.45577	3	cp	1	0.51168	1	0.496929	3	cp	0	0.512192	1	0.50189	0	N/A	0	0.418759	1	0.429623	0	N/A	0	0.727988	1	0.759204	0	N/A	0	0.230919	1	0.231691	0
n9	13	n9 - 13.jpg	0	0.525207	1	0.509197	0	N/A	1	0.447387	1	0.435372	3	cp	1	0.472701	1	0.475717	3	cp	1	0.531753	1	0.52835	3	cp	1	0.509171	1	0.50178	2	cp	0	0.413695	1	0.420055	0	N/A	0	0.716777	1	0.699954	0	N/A	0	0.248122	1	0.248295	0
n9	14	n9 - 14.jpg	0	0.522808	1	0.501963	0	N/A	1	0.44836	1	0.434267	3	cp	1	0.480299	1	0.499159	3	cp	1	0.528391	1	0.513175	3	cp	0	0.512346	1	0.503525	0	N/A	0	0.428312	1	0.43712	0	N/A	0	0.697926	1	0.730908	0	N/A	0	0.271268	1	0.272017	0
n9	15	n9 - 15.jpg	0	0.499608	0	0.51528	0	N/A	1	0.431783	1	0.422317	3	cp	1	0.430691	1	0.421424	3	cp	1	0.460683	1	0.469086	3	cp	0	0.487112	0	0.481809	0	N/A	0	0.373187	1	0.370018	0	N/A	0	0.700317	1	0.659929	0	N/A	0	0.202375	0	0.202879	0
n9	16	n9 - 16.jpg	0	0.492131	0	0.502504	0	N/A	1	0.459612	1	0.474767	3	cp	1	0.45517	1	0.449478	3	cp	1	0.481815	1	0.480053	3	cp	0	0.458216	0	0.467176	0	N/A	0	0.379286	1	0.376325	0	N/A	0	0.700931	1	0.697957	0	N/A	0	0.213307	0	0.213893	0
n9	17	n9 - 17.jpg	0	0.513572	1	0.525116	0	N/A	1	0.390454	1	0.395614	3	cp	1	0.431534	1	0.421635	3	cp	1	0.47476	1	0.483514	3	cp	0	0.498462	1	0.501692	0	N/A	0	0.374888	1	0.375896	0	N/A	0	0.705696	1	0.728904	0	N/A	0	0.196708	0	0.197076	0
n9	18	n9 - 18.jpg	0	0.527819	1	0.519935	0	N/A	1	0.442552	1	0.456662	3	cp	1	0.476874	1	0.493815	3	cp	1	0.533997	1	0.534028	3	cp	0	0.508809	1	0.517784	0	N/A	0	0.428302	1	0.436596	0	N/A	0	0.705974	1	0.687673	0	N/A	0	0.266778	1	0.26657	0
n9	19	n9 - 19.jpg	0	0.518586	1	0.541641	0	N/A	1	0.448976	1	0.445435	3	cp	1	0.476661	1	0.469816	3	cp	1	0.537002	1	0.55741	3	cp	0	0.503461	1	0.51242	0	N/A	0	0.399724	1	0.393175	0	N/A	0	0.729519	1	0.729672	0	N/A	0	0.227928	1	0.228233	0
n10	1	n10 - 01.jpg	0	0.500467	1	0.483173	0	N/A	0	0.3888	0	0.382775	0	N/A	1	0.353432	1	0.353685	2	cp	0	0.40112	1	0.402711	0	N/A	0	0.459853	0	0.457119	0	N/A	1	0.370724	1	0.370726	1	cp	1	0.644031	1	0.666078	1	cp	0	0.159571	0	0.160071	0
n10	2	n10 - 02.jpg	0	0.50804	1	0.505805	0	N/A	0	0.336656	0	0.336236	0	N/A	1	0.347196	1	0.350839	2	cp	0	0.382451	1	0.380071	0	N/A	0	0.373412	0	0.370513	0	N/A	1	0.317457	0	0.317989	1	cp	1	0.594982	0	0.598122	1	cp	0	0.116169	0	0.116333	0
n10	3	n10 - 03.jpg	0	0.512696	1	0.527701	0	N/A	0	0.345662	0	0.349644	0	N/A	1	0.38348	1	0.382728	2	cp	0	0.382893	1	0.38741	0	N/A	0	0.384365	0	0.380009	0	N/A	1	0.294021	0	0.293463	2	cp	1	0.614287	1	0.636865	1	cp	0	0.116242	0	0.116447	0
n10	4	n10 - 04.jpg	0	0.524847	1	0.535057	0	N/A	0	0.335357	0	0.335661	0	N/A	1	0.339379	1	0.342282	2	cp	0	0.384908	1	0.387169	0	N/A	0	0.415105	0	0.408773	0	N/A	0	0.332412	1	0.331872	0	N/A	1	0.619965	1	0.618024	1	cp	0	0.112965	0	0.113187	0
n10	5	n10 - 05.jpg	0	0.54246	1	0.566271	0	N/A	0	0.296835	0	0.295178	0	N/A	1	0.368697	1	0.372492	3	cp	0	0.379586	1	0.376019	0	N/A	0	0.382784	0	0.38476	0	N/A	1	0.295084	0	0.293645	1	cp	1	0.604475	0	0.57878	1	cp	0	0.117435	0	0.11767	0
n10	6	n10 - 06.jpg	0	0.51144	1	0.499437	0	N/A	0	0.332678	0	0.336021	0	N/A	1	0.362259	1	0.367707	2	cp	0	0.349962	0	0.348513	0	N/A	0	0.352364	0	0.35143	0	N/A	1	0.306782	0	0.310142	1	cp	0	0.610819	1	0.618069	0	N/A	0	0.0893265	0	0.0894761	0
n10	7	n10 - 07.jpg	0	0.529679	1	0.536597	0	N/A	0	0.324072	0	0.325677	0	N/A	1	0.370716	1	0.369562	3	cp	0	0.405306	1	0.40724	0	N/A	0	0.439959	0	0.429443	0	N/A	1	0.326263	1	0.330279	1	cp	1	0.635879	1	0.668369	1	cp	0	0.145946	0	0.146102	0
n10	8	n10 - 08.jpg	0	0.510939	1	0.507155	0	N/A	0	0.29464	0	0.29294	0	N/A	1	0.350502	1	0.349472	2	cp	0	0.394724	1	0.398855	0	N/A	0	0.438177	0	0.451015	0	N/A	1	0.315194	0	0.318417	2	cp	1	0.637821	1	0.667608	1	cp	0	0.133481	0	0.13369	0
n10	9	n10 - 09.jpg	0	0.522907	1	0.53977	0	N/A	0	0.333052	0	0.330467	0	N/A	1	0.363887	1	0.360336	2	cp	0	0.390755	1	0.397388	0	N/A	0	0.464747	0	0.450846	0	N/A	1	0.352157	1	0.353488	2	cp	1	0.634842	1	0.612997	1	cp	0	0.153373	0	0.153886	0
n10	10	n10 - 10.jpg	0	0.517194	1	0.499395	0	N/A	0	0.317474	0	0.315825	0	N/A	1	0.355845	1	0.361737	2	cp	0	0.359278	0	0.363909	0	N/A	0	0.386496	0	0.382788	0	N/A	1	0.3222	1	0.325881	2	cp	1	0.60825	0	0.61353	1	cp	0	0.130706	0	0.131076	0
n10	11	n10 - 11.jpg	0	0.502562	1	0.523167	0	N/A	0	0.369556	0	0.36449	0	N/A	1	0.37224	1	0.377816	3	cp	0	0.414919	1	0.410726	0	N/A	0	0.456969	0	0.470339	0	N/A	1	0.365082	1	0.365486	2	cp	1	0.675198	1	0.72136	1	cp	0	0.161599	0	0.161832	0
n10	12	n10 - 12.jpg	0	0.537821	1	0.518017	0	N/A	0	0.310822	0	0.314111	0	N/A	1	0.337613	1	0.336375	2	cp	0	0.398857	1	0.399343	0	N/A	0	0.405924	0	0.41411	0	N/A	1	0.318883	0	0.316841	1	cp	1	0.630412	1	0.624716	1	cp	0	0.131263	0	0.13147	0
n10	13	n10 - 13.jpg	0	0.49909	0	0.514152	0	N/A	0	0.43352	1	0.438351	0	N/A	1	0.452921	1	0.438883	3	cp	0	0.484349	1	0.47165	0	N/A	0	0.504354	1	0.494366	0	N/A	1	0.408326	1	0.415477	1	cp	1	0.691386	1	0.742786	1	cp	0	0.251478	1	0.251931	0
n10	14	n10 - 14.jpg	0	0.510845	1	0.522316	0	N/A	0	0.439558	1	0.451981	0	N/A	1	0.438035	1	0.424999	3	cp	0	0.449208	1	0.458221	0	N/A	0	0.486775	0	0.479471	0	N/A	1	0.386843	1	0.39226	1	cp	1	0.68009	1	0.737271	1	cp	0	0.214668	0	0.215184	0
n10	15	n10 - 15.jpg	0	0.5343	1	0.530496	0	N/A	0	0.316464	0	0.314282	0	N/A	1	0.345391	1	0.349974	2	cp	0	0.376749	1	0.377565	0	N/A	0	0.36025	0	0.362216	0	N/A	1	0.293132	0	0.291457	1	cp	1	0.625447	1	0.632481	1	cp	0	0.115336	0	0.115595	0
n10	16	n10 - 16.jpg	0	0.526153	1	0.506939	0	N/A	0	0.295058	0	0.29745	0	N/A	1	0.360173	1	0.358446	3	cp	0	0.404593	1	0.399507	0	N/A	0	0.39957	0	0.406965	0	N/A	0	0.305824	0	0.305801	0	N/A	1	0.649646	1	0.66929	1	cp	0	0.107931	0	0.108054	0
n10	17	n10 - 17.jpg	0	0.523701	1	0.5345	0	N/A	0	0.318456	0	0.320052	0	N/A	1	0.318107	0	0.318053	2	cp	0	0.359918	0	0.364553	0	N/A	0	0.429383	0	0.420054	0	N/A	1	0.329756	1	0.331523	1	cp	0	0.613707	1	0.644319	0	N/A	0	0.120778	0	0.120969	0
n10	18	n10 - 18.jpg	0	0.488357	0	0.499662	0	N/A	0	0.328965	0	0.332322	0	N/A	1	0.305033	0	0.304654	3	cp	0	0.363229	0	0.363579	0	N/A	0	0.391405	0	0.386622	0	N/A	1	0.295473	0	0.296029	1	cp	1	0.646241	1	0.641973	1	cp	0	0.0881391	0	0.0882949	0
n11	1	n11 - 01.jpg	0	0.508052	1	0.528742	0	N/A	0	0.370398	0	0.367002	0	N/A	0	0.411479	1	0.406343	0	N/A	0	0.435583	1	0.428866	0	N/A	0	0.507104	1	0.5071	0	N/A	0	0.345891	1	0.348657	0	N/A	0	0.692938	1	0.697109	0	N/A	0	0.179335	0	0.180133	0
n11	2	n11 - 02.jpg	0	0.518465	1	0.504449	0	N/A	0	0.343726	0	0.348514	0	N/A	0	0.387419	1	0.386108	0	N/A	0	0.428723	1	0.423632	0	N/A	0	0.469195	0	0.46103	0	N/A	0	0.34933	1	0.353015	0	N/A	0	0.682812	1	0.647432	0	N/A	0	0.161561	0	0.162055	0
n11	3	n11 - 03.jpg	0	0.524894	1	0.518952	0	N/A	0	0.322635	0	0.319896	0	N/A	0	0.373125	1	0.373598	0	N/A	0	0.380178	1	0.379981	0	N/A	0	0.393951	0	0.401611	0	N/A	0	0.318423	0	0.317178	0	N/A	0	0.613451	1	0.61276	0	N/A	0	0.120176	0	0.120465	0
n11	4	n11 - 04.jpg	0	0.467778	0	0.461412	0	N/A	0	0.330584	0	0.331362	0	N/A	0	0.341394	1	0.345528	0	N/A	0	0.326568	0	0.326401	0	N/A	0	0.31569	0	0.313785	0	N/A	0	0.256116	0	0.257795	0	N/A	0	0.665754	1	0.673809	0	N/A	0	0.0759335	0	0.076023	0
n11	5	n11 - 05.jpg	0	0.496836	0	0.482792	0	N/A	0	0.307249	0	0.308056	0	N/A	0	0.348209	1	0.346791	0	N/A	0	0.378226	1	0.381027	0	N/A	0	0.374102	0	0.379856	0	N/A	0	0.307785	0	0.305741	0	N/A	0	0.635804	1	0.606994	0	N/A	0	0.10615	0	0.106369	0
n11	6	n11 - 06.jpg	0	0.517239	1	0.522493	0	N/A	0	0.30627	0	0.30616	0	N/A	0	0.33234	1	0.336734	0	N/A	0	0.389467	1	0.395854	0	N/A	0	0.376302	0	0.373415	0	N/A	0	0.268709	0	0.270584	0	N/A	0	0.659254	1	0.704203	0	N/A	0	0.08518	0	0.0852944	0
n11	7	n11 - 07.jpg	0	0.475095	0	0.490128	0	N/A	0	0.30569	0	0.308293	0	N/A	0	0.348159	1	0.345283	0	N/A	0	0.349932	0	0.352375	0	N/A	0	0.325898	0	0.326315	0	N/A	0	0.268855	0	0.27111	0	N/A	0	0.632809	1	0.66885	0	N/A	0	0.0883445	0	0.0884885	0
n11	8	n11 - 08.jpg	0	0.503166	1	0.506287	0	N/A	0	0.302438	0	0.305361	0	N/A	0	0.33962	1	0.342235	0	N/A	0	0.333302	0	0.336314	0	N/A	0	0.333407	0	0.336111	0	N/A	0	0.282425	0	0.282146	0	N/A	0	0.597186	0	0.622708	0	N/A	0	0.0780612	0	0.0781683	0
n11	9	n11 - 09.jpg	0	0.46055	0	0.452238	0	N/A	0	0.342169	0	0.345269	0	N/A	0	0.356026	1	0.355529	0	N/A	0	0.374154	1	0.374615	0	N/A	0	0.353519	0	0.355241	0	N/A	0	0.296691	0	0.298001	0	N/A	0	0.61892	1	0.645073	0	N/A	0	0.0976687	0	0.09778	0
n11	10	n11 - 10.jpg	0	0.509757	1	0.511042	0	N/A	0	0.315023	0	0.316653	0	N/A	0	0.307134	0	0.309092	0	N/A	0	0.335661	0	0.335246	0	N/A	0	0.360618	0	0.361734	0	N/A	0	0.334695	1	0.333134	0	N/A	0	0.599257	0	0.59645	0	N/A	0	0.0863022	0	0.0864162	0
n11	11	n11 - 11.jpg	0	0.492681	0	0.489526	0	N/A	0	0.307652	0	0.307044	0	N/A	0	0.333174	1	0.333977	0	N/A	0	0.33011	0	0.333776	0	N/A	0	0.340843	0	0.344606	0	N/A	0	0.281026	0	0.283221	0	N/A	0	0.61125	1	0.622388	0	N/A	0	0.0777715	0	0.0778526	0
n11	12	n11 - 12.jpg	0	0.488002	0	0.501658	0	N/A	0	0.336023	0	0.338734	0	N/A	0	0.317289	0	0.316137	0	N/A	0	0.304927	0	0.30462	0	N/A	0	0.311699	0	0.309766	0	N/A	0	0.311403	0	0.31074	0	N/A	0	0.582813	0	0.576638	0	N/A	0	0.0678591	0	0.0679254	0
n11	13	n11 - 13.jpg	0	0.479967	0	0.497035	0	N/A	0	0.339571	0	0.339974	0	N/A	0	0.337475	1	0.340588	0	N/A	0	0.327956	0	0.326468	0	N/A	0	0.358013	0	0.35695	0	N/A	0	0.284583	0	0.2843	0	N/A	0	0.626447	1	0.606295	0	N/A	0	0.0873099	0	0.0874227	0
n11	14	n11 - 14.jpg	0	0.492525	0	0.505081	0	N/A	0	0.264888	0	0.266715	0	N/A	0	0.344019	1	0.344834	0	N/A	0	0.379211	1	0.380465	0	N/A	0	0.349985	0	0.353189	0	N/A	0	0.276348	0	0.277742	0	N/A	0	0.631063	1	0.605449	0	N/A	0	0.087411	0	0.0875188	0
n11	15	n11 - 15.jpg	0	0.463823	0	0.478518	0	N/A	0	0.316234	0	0.315755	0	N/A	0	0.327713	0	0.329643	0	N/A	0	0.336903	0	0.33792	0	N/A	0	0.310528	0	0.313716	0	N/A	0	0.280074	0	0.280051	0	N/A	0	0.611383	1	0.608857	0	N/A	0	0.0774783	0	0.0775801	0
n11	16	n11 - 16.jpg	0	0.493246	0	0.481707	0	N/A	0	0.21303	0	0.213747	0	N/A	0	0.263013	0	0.263419	0	N/A	0	0.334977	0	0.336154	0	N/A	0	0.412408	0	0.409224	0	N/A	0	0.332324	1	0.334681	0	N/A	0	0.543142	0	0.531747	0	N/A	0	0.0766301	0	0.0767408	0
n11	17	n11 - 17.jpg	0	0.497736	0	0.485729	0	N/A	0	0.288207	0	0.290972	0	N/A	0	0.285016	0	0.285221	0	N/A	0	0.323249	0	0.326199	0	N/A	0	0.34718	0	0.34654	0	N/A	0	0.28207	0	0.284379	0	N/A	0	0.524068	0	0.516145	0	N/A	0	0.0638135	0	0.0638785	0
n11	18	n11 - 18.jpg	0	0.523961	1	0.53268	0	N/A	0	0.295533	0	0.29663	0	N/A	0	0.305567	0	0.308766	0	N/A	0	0.369068	0	0.370074	0	N/A	0	0.348045	0	0.346973	0	N/A	0	0.280766	0	0.283474	0	N/A	0	0.645298	1	0.619976	0	N/A	0	0.0715002	0	0.0715742	0
n11	19	n11 - 19.jpg	0	0.495719	0	0.504146	0	N/A	0	0.311791	0	0.314416	0	N/A	0	0.311025	0	0.31128	0	N/A	0	0.345206	0	0.346345	0	N/A	0	0.350501	0	0.35058	0	N/A	0	0.316214	0	0.316948	0	N/A	0	0.59572	0	0.6152	0	N/A	0	0.0760077	0	0.0761145	0
n11	20	n11 - 20.jpg	0	0.507461	1	0.49563	0	N/A	0	0.30523	0	0.303971	0	N/A	0	0.347961	1	0.350096	0	N/A	0	0.364509	0	0.361847	0	N/A	0	0.325122	0	0.324856	0	N/A	0	0.301764	0	0.304857	0	N/A	0	0.614876	1	0.60625	0	N/A	0	0.0833448	0	0.0834519	0
n11	21	n11 - 21.jpg	0	0.52804	1	0.524035	0	N/A	0	0.348221	0	0.348474	0	N/A	0	0.248238	0	0.24937	0	N/A	0	0.335791	0	0.339299	0	N/A	0	0.395557	0	0.395905	0	N/A	0	0.296999	0	0.299368	0	N/A	0	0.493477	0	0.495856	0	N/A	0	0.0894402	0	0.0896095	0
n12	1	n12 - 01.jpg	0	0.56735	1	0.573163	0	N/A	0	0.485412	1	0.492373	0	N/A	0	0.494263	1	0.469867	0	N/A	0	0.553293	1	0.54507	0	N/A	0	0.609661	1	0.605599	0	N/A	0	0.45355	1	0.442893	0	N/A	0	0.679862	1	0.703857	0	N/A	1	0.314095	1	0.319031	1
n12	2	n12 - 02.jpg	0	0.563955	1	0.541299	0	N/A	0	0.484889	1	0.505747	0	N/A	0	0.509222	1	0.513445	0	N/A	0	0.538942	1	0.548123	0	N/A	0	0.616217	1	0.596431	0	N/A	0	0.465622	1	0.452237	0	N/A	0	0.675411	1	0.652619	0	N/A	1	0.319509	1	0.318949	1
n12	3	n12 - 03.jpg	0	0.5304	1	0.542722	0	N/A	0	0.462561	1	0.449607	0	N/A	0	0.49335	1	0.483457	0	N/A	0	0.535118	1	0.555921	0	N/A	0	0.534456	1	0.541831	0	N/A	0	0.422285	1	0.411374	0	N/A	0	0.705695	1	0.731232	0	N/A	1	0.258611	1	0.259584	1
n12	4	n12 - 04.jpg	0	0.530256	1	0.524601	0	N/A	0	0.453695	1	0.465879	0	N/A	0	0.471191	1	0.466122	0	N/A	0	0.529183	1	0.51737	0	N/A	0	0.525628	1	0.545841	0	N/A	0	0.410528	1	0.413656	0	N/A	0	0.721084	1	0.685137	0	N/A	1	0.242191	1	0.244016	1
n12	5	n12 - 05.jpg	0	0.506767	1	0.517786	0	N/A	0	0.472927	1	0.490102	0	N/A	0	0.482698	1	0.495869	0	N/A	0	0.506673	1	0.524241	0	N/A	0	0.521306	1	0.536259	0	N/A	0	0.39783	1	0.395479	0	N/A	0	0.714087	1	0.673184	0	N/A	1	0.239025	1	0.240765	1
n12	6	n12 - 06.jpg	0	0.5283	1	0.524736	0	N/A	0	0.438534	1	0.450311	0	N/A	0	0.459643	1	0.451024	0	N/A	0	0.49972	1	0.485712	0	N/A	0	0.554971	1	0.55741	0	N/A	0	0.404863	1	0.411566	0	N/A	0	0.718192	1	0.709272	0	N/A	1	0.227508	1	0.228982	1
n12	7	n12 - 07.jpg	0	0.509807	1	0.4998	0	N/A	0	0.423309	1	0.413465	0	N/A	0	0.450559	1	0.464218	0	N/A	0	0.470164	1	0.481139	0	N/A	0	0.538154	1	0.523737	0	N/A	0	0.408661	1	0.399481	0	N/A	0	0.704566	1	0.671384	0	N/A	1	0.228165	1	0.22828	1
n12	8	n12 - 08.jpg	0	0.491852	0	0.501217	0	N/A	0	0.447541	1	0.442323	0	N/A	0	0.45825	1	0.445613	0	N/A	0	0.47483	1	0.490115	0	N/A	0	0.535476	1	0.524265	0	N/A	0	0.39046	1	0.397605	0	N/A	0	0.710928	1	0.784716	0	N/A	1	0.226944	1	0.227343	1
n12	9	n12 - 09.jpg	0	0.50816	1	0.513347	0	N/A	0	0.458221	1	0.462948	0	N/A	0	0.471496	1	0.470546	0	N/A	0	0.494485	1	0.486124	0	N/A	0	0.535092	1	0.535866	0	N/A	0	0.409382	1	0.414848	0	N/A	0	0.693098	1	0.739711	0	N/A	1	0.240332	1	0.241601	1
n12	10	n12 - 10.jpg	0	0.527089	1	0.517274	0	N/A	0	0.422787	1	0.429699	0	N/A	0	0.440377	1	0.453898	0	N/A	0	0.503359	1	0.485148	0	N/A	0	0.535004	1	0.523847	0	N/A	0	0.412139	1	0.405284	0	N/A	0	0.701893	1	0.686294	0	N/A	1	0.244313	1	0.245136	1
n12	11	n12 - 11.jpg	0	0.514481	1	0.52711	0	N/A	0	0.431695	1	0.419561	0	N/A	0	0.460579	1	0.475413	0	N/A	0	0.482775	1	0.500312	0	N/A	0	0.55627	1	0.55115	0	N/A	0	0.427531	1	0.418851	0	N/A	0	0.68765	1	0.673186	0	N/A	1	0.256951	1	0.256984	1
n12	12	n12 - 12.jpg	0	0.521558	1	0.534906	0	N/A	0	0.470159	1	0.481197	0	N/A	0	0.480606	1	0.464536	0	N/A	0	0.501087	1	0.521299	0	N/A	0	0.54678	1	0.551212	0	N/A	0	0.413916	1	0.42239	0	N/A	0	0.70845	1	0.674107	0	N/A	1	0.241533	1	0.24283	1
n12	13	n12 - 13.jpg	0	0.523257	1	0.52771	0	N/A	0	0.438446	1	0.448796	0	N/A	0	0.473745	1	0.46385	0	N/A	0	0.485233	1	0.500981	0	N/A	0	0.570469	1	0.570227	0	N/A	0	0.445543	1	0.458485	0	N/A	0	0.680847	1	0.682305	0	N/A	1	0.272788	1	0.273098	1
n12	14	n12 - 14.jpg	0	0.516342	1	0.535981	0	N/A	0	0.436787	1	0.441097	0	N/A	0	0.464968	1	0.481217	0	N/A	0	0.514312	1	0.526121	0	N/A	0	0.516602	1	0.517345	0	N/A	0	0.412761	1	0.42374	0	N/A	0	0.707441	1	0.68735	0	N/A	1	0.240793	1	0.241869	1
n12	15	n12 - 15.jpg	0	0.519894	1	0.525918	0	N/A	0	0.426918	1	0.436449	0	N/A	0	0.448757	1	0.46376	0	N/A	0	0.488374	1	0.481674	0	N/A	0	0.537611	1	0.552831	0	N/A	0	0.399069	1	0.403798	0	N/A	0	0.701522	1	0.718137	0	N/A	1	0.227982	1	0.22911	1
n12	16	n12 - 16.jpg	0	0.512019	1	0.497216	0	N/A	0	0.418192	1	0.428993	0	N/A	0	0.440089	1	0.450728	0	N/A	0	0.465268	1	0.452217	0	N/A	0	0.567073	1	0.583304	0	N/A	0	0.419387	1	0.414473	0	N/A	0	0.679818	1	0.690633	0	N/A	1	0.249924	1	0.250415	1
n12	17	n12 - 17.jpg	0	0.503355	1	0.484152	0	N/A	0	0.413366	1	0.404043	0	N/A	0	0.453926	1	0.450372	0	N/A	0	0.463269	1	0.45245	0	N/A	0	0.538692	1	0.541823	0	N/A	0	0.39691	1	0.403046	0	N/A	0	0.682843	1	0.686509	0	N/A	1	0.226226	1	0.227403	1
n12	18	n12 - 18.jpg	0	0.553271	1	0.571748	0	N/A	0	0.473066	1	0.455814	0	N/A	0	0.499141	1	0.480506	0	N/A	0	0.537748	1	0.529803	0	N/A	0	0.593043	1	0.570937	0	N/A	0	0.459771	1	0.473244	0	N/A	0	0.679439	1	0.724091	0	N/A	1	0.306402	1	0.309789	1
n12	19	n12 - 19.jpg	0	0.532528	1	0.538163	0	N/A	0	0.454215	1	0.469102	0	N/A	0	0.477371	1	0.460159	0	N/A	0	0.525853	1	0.529428	0	N/A	0	0.543126	1	0.531124	0	N/A	0	0.406005	1	0.413094	0	N/A	0	0.743688	1	0.707827	0	N/A	1	0.235512	1	0.236252	1
n13	1	n13 - 01.jpg	1	0.502405	1	0.521412	2	nuc	1	0.442914	1	0.456401	2	nuc	1	0.452277	1	0.457718	3	nuc	1	0.485894	1	0.497523	2	nuc	0	0.494278	1	0.504403	0	N/A	1	0.390986	1	0.388641	2	nuc	1	0.726938	1	0.72349	2	nuc	0	0.19529	0	0.195401	0
n13	2	n13 - 02.jpg	1	0.516294	1	0.506453	2	nuc	1	0.429922	1	0.428219	2	nuc	1	0.460762	1	0.477362	3	nuc	1	0.489998	1	0.477811	2	nuc	0	0.538971	1	0.539258	0	N/A	1	0.406991	1	0.416634	2	nuc	1	0.719187	1	0.687816	2	nuc	0	0.219893	0	0.22111	0
n13	3	n13 - 03.jpg	1	0.516866	1	0.498419	2	nuc	1	0.425554	1	0.417618	2	nuc	1	0.443573	1	0.438518	3	nuc	1	0.496146	1	0.491271	2	nuc	0	0.517177	1	0.507503	0	N/A	1	0.392419	1	0.388748	3	nuc	1	0.7345	1	0.806906	2	nuc	0	0.204425	0	0.204816	0
n13	4	n13 - 04.jpg	1	0.507588	1	0.514354	2	nuc	1	0.386558	0	0.393575	2	nuc	1	0.425265	1	0.425287	3	nuc	1	0.438569	1	0.438193	2	nuc	0	0.504837	1	0.492023	0	N/A	1	0.383964	1	0.379204	2	nuc	1	0.701231	1	0.657289	2	nuc	0	0.185962	0	0.186949	0
n13	5	n13 - 05.jpg	1	0.512222	1	0.522499	2	nuc	1	0.368175	0	0.37101	2	nuc	1	0.405683	1	0.399621	3	nuc	1	0.445525	1	0.454799	2	nuc	0	0.470799	0	0.476729	0	N/A	1	0.356266	1	0.359188	2	nuc	1	0.694155	1	0.728022	2	nuc	0	0.176125	0	0.176542	0
n13	6	n13 - 06.jpg	1	0.533722	1	0.534417	2	nuc	1	0.322377	0	0.325896	2	nuc	1	0.374024	1	0.367062	3	nuc	1	0.416119	1	0.415267	2	nuc	0	0.47885	0	0.494087	0	N/A	1	0.359062	1	0.364397	2	nuc	1	0.697617	1	0.695377	2	nuc	0	0.145756	0	0.146294	0
n13	7	n13 - 07.jpg	1	0.526314	1	0.507143	3	nuc	1	0.367904	0	0.368284	3	nuc	1	0.395998	1	0.395241	3	nuc	1	0.437195	1	0.438955	2	nuc	0	0.460567	0	0.469203	0	N/A	1	0.352181	1	0.354233	2	nuc	1	0.703349	1	0.761312	2	nuc	0	0.151112	0	0.151642	0
n13	8	n13 - 08.jpg	1	0.50676	1	0.523776	2	nuc	1	0.357825	0	0.358474	2	nuc	1	0.373101	1	0.369371	3	nuc	1	0.396571	1	0.392278	2	nuc	0	0.496154	1	0.486543	0	N/A	1	0.327247	1	0.33079	2	nuc	1	0.716826	1	0.757664	2	nuc	0	0.132745	0	0.133169	0
n13	9	n13 - 09.jpg	1	0.536747	1	0.53105	2	nuc	1	0.305939	0	0.308126	2	nuc	1	0.344366	1	0.339265	3	nuc	1	0.393532	1	0.396218	2	nuc	0	0.460719	0	0.449135	0	N/A	1	0.337099	1	0.339398	2	nuc	1	0.696001	1	0.696515	2	nuc	0	0.134462	0	0.134859	0
n13	10	n13 - 10.jpg	1	0.541702	1	0.54466	2	nuc	1	0.313664	0	0.312439	2	nuc	1	0.360104	1	0.357781	3	nuc	1	0.418549	1	0.424975	2	nuc	0	0.444607	0	0.444568	0	N/A	1	0.34561	1	0.350045	2	nuc	1	0.688348	1	0.662529	2	nuc	0	0.143983	0	0.144422	0
n13	11	n13 - 11.jpg	1	0.509425	1	0.499863	2	nuc	1	0.342662	0	0.34397	2	nuc	1	0.371669	1	0.371499	2	nuc	1	0.42327	1	0.433453	1	nuc	0	0.443374	0	0.452962	0	N/A	1	0.310688	0	0.309931	2	nuc	1	0.696091	1	0.750275	2	nuc	0	0.135106	0	0.135326	0
n13	12	n13 - 12.jpg	1	0.525583	1	0.521469	2	nuc	1	0.316262	0	0.319703	2	nuc	1	0.358515	1	0.359143	2	nuc	1	0.401384	1	0.397278	2	nuc	0	0.461403	0	0.454629	0	N/A	1	0.328186	1	0.326182	2	nuc	1	0.690821	1	0.653817	2	nuc	0	0.14189	0	0.142354	0
n13	13	n13 - 13.jpg	1	0.505551	1	0.502341	3	nuc	1	0.362143	0	0.366115	2	nuc	1	0.3807	1	0.373269	2	nuc	1	0.418583	1	0.419744	2	nuc	0	0.433887	0	0.439001	0	N/A	1	0.323148	1	0.322858	2	nuc	1	0.700911	1	0.731223	2	nuc	0	0.141774	0	0.142152	0
n13	14	n13 - 14.jpg	1	0.528649	1	0.550591	3	nuc	1	0.352138	0	0.350673	3	nuc	1	0.387211	1	0.384303	3	nuc	1	0.437917	1	0.446046	2	nuc	0	0.442526	0	0.443575	0	N/A	1	0.337146	1	0.341716	2	nuc	1	0.70405	1	0.670319	2	nuc	0	0.146545	0	0.146923	0
n13	15	n13 - 15.jpg	1	0.514297	1	0.508892	2	nuc	1	0.321988	0	0.319886	2	nuc	1	0.354071	1	0.357257	2	nuc	1	0.396445	1	0.396729	1	nuc	0	0.429863	0	0.424921	0	N/A	1	0.294532	0	0.294705	2	nuc	1	0.689777	1	0.654271	2	nuc	0	0.125434	0	0.125725	0
n13	16	n13 - 16.jpg	1	0.499673	0	0.513926	2	nuc	1	0.429076	1	0.437219	2	nuc	1	0.411827	1	0.406424	3	nuc	1	0.435787	1	0.444478	2	nuc	0	0.408224	0	0.413021	0	N/A	1	0.375123	1	0.380621	2	nuc	1	0.696626	1	0.733041	2	nuc	0	0.166589	0	0.167248	0
n13	17	n13 - 17.jpg	1	0.499311	0	0.482454	2	nuc	1	0.361499	0	0.363112	2	nuc	1	0.38313	1	0.383287	2	nuc	1	0.418248	1	0.417237	2	nuc	0	0.456385	0	0.44672	0	N/A	1	0.29308	0	0.292719	2	nuc	1	0.688953	1	0.688966	2	nuc	0	0.137525	0	0.13795	0
n13	18	n13 - 18.jpg	1	0.528765	1	0.523146	3	nuc	1	0.320095	0	0.323774	2	nuc	1	0.392636	1	0.396215	2	nuc	1	0.419354	1	0.414096	2	nuc	0	0.420119	0	0.412296	0	N/A	1	0.308063	0	0.310244	2	nuc	1	0.669535	1	0.636922	2	nuc	0	0.131292	0	0.131531	0
n13	19	n13 - 19.jpg	1	0.518156	1	0.497963	3	nuc	1	0.335606	0	0.335008	3	nuc	1	0.404139	1	0.402801	3	nuc	1	0.42113	1	0.424095	2	nuc	0	0.425494	0	0.42285	0	N/A	1	0.323279	1	0.321074	2	nuc	1	0.662456	1	0.648033	2	nuc	0	0.145585	0	0.146036	0
n13	20	n13 - 20.jpg	1	0.520919	1	0.532551	3	nuc	1	0.365441	0	0.369253	3	nuc	1	0.389919	1	0.386697	3	nuc	1	0.429369	1	0.425504	2	nuc	0	0.421995	0	0.415792	0	N/A	1	0.333778	1	0.331895	2	nuc	1	0.69046	1	0.694152	2	nuc	0	0.152879	0	0.153309	0
n13	21	n13 - 21.jpg	1	0.532987	1	0.541444	2	nuc	1	0.335997	0	0.332856	2	nuc	1	0.380465	1	0.388208	2	nuc	1	0.43823	1	0.428867	2	nuc	0	0.400798	0	0.394826	0	N/A	1	0.318855	0	0.322776	2	nuc	1	0.65778	1	0.694533	2	nuc	0	0.141518	0	0.141685	0
n13	22	n13 - 22.jpg	1	0.523309	1	0.535052	2	nuc	1	0.328115	0	0.330297	2	nuc	1	0.348979	1	0.345705	3	nuc	1	0.401017	1	0.401806	2	nuc	0	0.459802	0	0.468916	0	N/A	1	0.352548	1	0.355745	2	nuc	1	0.656507	1	0.634045	2	nuc	0	0.14516	0	0.145356	0
n13	23	n13 - 23.jpg	1	0.532375	1	0.534936	2	nuc	1	0.313243	0	0.313147	2	nuc	1	0.338597	1	0.342521	3	nuc	1	0.416158	1	0.41415	2	nuc	0	0.456991	0	0.455328	0	N/A	1	0.333603	1	0.333574	1	nuc	1	0.673688	1	0.644699	2	nuc	0	0.128153	0	0.128417	0
n13	24	n13 - 24.jpg	1	0.513812	1	0.50866	2	nuc	1	0.328695	0	0.32882	2	nuc	1	0.348525	1	0.351901	2	nuc	1	0.369693	0	0.37011	2	nuc	0	0.484631	0	0.501768	0	N/A	1	0.334141	1	0.335514	1	nuc	1	0.664117	1	0.699794	2	nuc	0	0.139259	0	0.139597	0
n13	25	n13 - 25.jpg	1	0.503813	1	0.518429	2	nuc	1	0.365024	0	0.366022	2	nuc	1	0.36982	1	0.370311	3	nuc	1	0.393354	1	0.401261	2	nuc	0	0.460456	0	0.447931	0	N/A	1	0.330825	1	0.327845	1	nuc	1	0.668072	1	0.631316	2	nuc	0	0.146027	0	0.146339	0
n13	26	n13 - 26.jpg	1	0.5308	1	0.532372	2	nuc	1	0.315719	0	0.318912	2	nuc	1	0.360111	1	0.357963	2	nuc	1	0.396373	1	0.392136	2	nuc	0	0.464903	0	0.459416	0	N/A	1	0.333282	1	0.332221	1	nuc	1	0.680903	1	0.714905	2	nuc	0	0.135235	0	0.135567	0
n13	27	n13 - 27.jpg	1	0.491734	0	0.480323	2	nuc	1	0.371087	0	0.377297	2	nuc	1	0.369231	1	0.366351	2	nuc	1	0.388233	1	0.389625	2	nuc	0	0.45615	0	0.46017	0	N/A	1	0.331477	1	0.335125	2	nuc	1	0.708012	1	0.731883	2	nuc	0	0.137474	0	0.137724	0
n13	28	n13 - 28.jpg	1	0.511243	1	0.524263	3	nuc	1	0.370654	0	0.372186	3	nuc	1	0.414996	1	0.405188	2	nuc	1	0.45052	1	0.439044	2	nuc	0	0.496323	1	0.483552	0	N/A	1	0.36662	1	0.361759	2	nuc	1	0.712061	1	0.717796	2	nuc	0	0.177332	0	0.177742	0
n13	29	n13 - 29.jpg	1	0.524914	1	0.534352	2	nuc	1	0.336345	0	0.33784	2	nuc	1	0.345323	1	0.348636	2	nuc	1	0.3808	1	0.378388	1	nuc	0	0.443779	0	0.435066	0	N/A	1	0.327448	1	0.324993	2	nuc	1	0.684538	1	0.657811	2	nuc	0	0.120161	0	0.120425	0
n13	30	n13 - 30.jpg	1	0.554167	1	0.567926	2	nuc	1	0.310873	0	0.311922	2	nuc	1	0.347488	1	0.349867	2	nuc	1	0.403624	1	0.398814	2	nuc	0	0.445479	0	0.436534	0	N/A	1	0.345209	1	0.347138	1	nuc	1	0.669711	1	0.672149	2	nuc	0	0.140581	0	0.140952	0
n13	31	n13 - 31.jpg	1	0.508743	1	0.499854	2	nuc	1	0.326525	0	0.324799	2	nuc	1	0.37031	1	0.370689	2	nuc	1	0.428138	1	0.438246	2	nuc	0	0.451645	0	0.461274	0	N/A	1	0.306765	0	0.307665	1	nuc	1	0.673887	1	0.707113	2	nuc	0	0.135311	0	0.13562	0
n13	32	n13 - 32.jpg	1	0.531875	1	0.533908	2	nuc	1	0.360079	0	0.361969	2	nuc	1	0.375432	1	0.381183	3	nuc	1	0.410132	1	0.408019	2	nuc	0	0.461938	0	0.450464	0	N/A	1	0.340191	1	0.338443	1	nuc	1	0.685948	1	0.663477	2	nuc	0	0.141383	0	0.141847	0
n13	33	n13 - 33.jpg	1	0.50722	1	0.497905	3	nuc	1	0.335886	0	0.3342	3	nuc	1	0.397863	1	0.392558	3	nuc	1	0.426858	1	0.424039	2	nuc	0	0.485683	0	0.475938	0	N/A	1	0.334243	1	0.332318	1	nuc	1	0.694953	1	0.706618	2	nuc	0	0.154457	0	0.154836	0
n13	34	n13 - 34.jpg	1	0.512327	1	0.498412	3	nuc	1	0.352114	0	0.355728	3	nuc	1	0.34494	1	0.34966	2	nuc	1	0.396867	1	0.391744	2	nuc	0	0.474908	0	0.487766	0	N/A	1	0.352862	1	0.352402	1	nuc	1	0.677173	1	0.714706	2	nuc	0	0.140761	0	0.14111	0
n13	35	n13 - 35.jpg	1	0.501796	1	0.483321	3	nuc	1	0.355835	0	0.358994	2	nuc	1	0.381511	1	0.376451	2	nuc	1	0.406987	1	0.415457	2	nuc	0	0.460071	0	0.465217	0	N/A	1	0.323282	1	0.321459	1	nuc	1	0.68417	1	0.699131	2	nuc	0	0.146258	0	0.1466	0
n13	36	n13 - 36.jpg	1	0.532133	1	0.550162	3	nuc	1	0.326287	0	0.323335	3	nuc	1	0.371834	1	0.370825	2	nuc	1	0.418133	1	0.411153	2	nuc	0	0.445713	0	0.458529	0	N/A	1	0.333948	1	0.332319	2	nuc	1	0.68679	1	0.68723	2	nuc	0	0.14332	0	0.143533	0
n13	37	n13 - 37.jpg	1	0.498903	0	0.482057	2	nuc	1	0.34168	0	0.345853	2	nuc	1	0.381405	1	0.378518	3	nuc	1	0.41621	1	0.418269	2	nuc	0	0.456358	0	0.465628	0	N/A	1	0.33808	1	0.335678	1	nuc	1	0.697289	1	0.71968	2	nuc	0	0.148635	0	0.149069	0
n13	38	n13 - 38.jpg	1	0.518088	1	0.518305	3	nuc	1	0.324983	0	0.328503	3	nuc	1	0.37875	1	0.376035	3	nuc	1	0.4338	1	0.435022	3	nuc	0	0.479141	0	0.47524	0	N/A	1	0.325348	1	0.326711	2	nuc	1	0.703181	1	0.680019	2	nuc	0	0.148599	0	0.149117	0
n13	39	n13 - 39.jpg	1	0.551497	1	0.552042	2	nuc	1	0.32823	0	0.330144	2	nuc	1	0.367095	1	0.36604	3	nuc	1	0.443867	1	0.432813	2	nuc	0	0.446952	0	0.447682	0	N/A	1	0.35677	1	0.358689	1	nuc	1	0.680131	1	0.694377	2	nuc	0	0.137457	0	0.137877	0
n13	40	n13 - 40.jpg	1	0.537612	1	0.556814	3	nuc	1	0.346196	0	0.345626	3	nuc	1	0.344681	1	0.346142	2	nuc	1	0.402047	1	0.401076	2	nuc	0	0.44954	0	0.439845	0	N/A	1	0.383216	1	0.390091	1	nuc	1	0.642276	1	0.614527	2	nuc	0	0.148125	0	0.148484	0
n14	1	n14 - 01.jpg	1	0.489911	0	0.479716	1	cp	0	0.313134	0	0.311873	0	N/A	0	0.341403	1	0.344744	0	N/A	0	0.352391	0	0.355501	0	N/A	0	0.329613	0	0.329717	0	N/A	0	0.29011	0	0.291539	0	N/A	0	0.593399	0	0.616022	0	N/A	0	0.0878177	0	0.0879542	0
n14	2	n14 - 02.jpg	1	0.483019	0	0.49995	1	cp	0	0.333523	0	0.336631	0	N/A	0	0.353183	1	0.351336	0	N/A	0	0.327184	0	0.330161	0	N/A	0	0.358534	0	0.362514	0	N/A	0	0.274601	0	0.273712	0	N/A	0	0.618102	1	0.647291	0	N/A	0	0.0857414	0	0.0858427	0
n14	3	n14 - 03.jpg	1	0.499834	0	0.508236	1	cp	0	0.298141	0	0.297108	0	N/A	0	0.316802	0	0.318812	0	N/A	0	0.33899	0	0.342257	0	N/A	0	0.337333	0	0.336492	0	N/A	0	0.276129	0	0.275248	0	N/A	0	0.598336	0	0.621955	0	N/A	0	0.0803605	0	0.0804602	0
n14	4	n14 - 04.jpg	1	0.519584	1	0.512532	1	cp	0	0.296515	0	0.295922	0	N/A	0	0.314883	0	0.317208	0	N/A	0	0.348786	0	0.352482	0	N/A	0	0.349596	0	0.349234	0	N/A	0	0.294673	0	0.297562	0	N/A	0	0.602807	0	0.625578	0	N/A	0	0.0860426	0	0.0861683	0
n14	5	n14 - 05.jpg	1	0.477006	0	0.47065	1	cp	0	0.342875	0	0.34217	0	N/A	0	0.310477	0	0.312832	0	N/A	0	0.330605	0	0.330316	0	N/A	0	0.386151	0	0.392819	0	N/A	0	0.288479	0	0.289316	0	N/A	0	0.604235	0	0.614175	0	N/A	0	0.0848899	0	0.0849932	0
n14	6	n14 - 06.jpg	1	0.509931	1	0.524263	1	cp	0	0.320009	0	0.319461	0	N/A	0	0.33351	1	0.332089	0	N/A	0	0.344003	0	0.347473	0	N/A	0	0.356284	0	0.359178	0	N/A	0	0.282744	0	0.28302	0	N/A	0	0.648933	1	0.689087	0	N/A	0	0.0831279	0	0.0832533	0
n14	7	n14 - 07.jpg	1	0.518673	1	0.531559	1	cp	0	0.322223	0	0.319998	0	N/A	0	0.377087	1	0.384496	0	N/A	0	0.388339	1	0.391706	0	N/A	0	0.390155	0	0.396501	0	N/A	0	0.294017	0	0.292539	0	N/A	0	0.625234	1	0.620016	0	N/A	0	0.111675	0	0.111916	0
n14	8	n14 - 08.jpg	1	0.503257	1	0.496097	1	cp	0	0.312223	0	0.312865	0	N/A	0	0.338299	1	0.335524	0	N/A	0	0.357075	0	0.358433	0	N/A	0	0.328814	0	0.328027	0	N/A	0	0.280187	0	0.282717	0	N/A	0	0.603814	0	0.625918	0	N/A	0	0.0926391	0	0.0927994	0
n14	9	n14 - 09.jpg	1	0.494131	0	0.508067	1	cp	0	0.323079	0	0.325367	0	N/A	0	0.331067	1	0.331084	0	N/A	0	0.343015	0	0.345489	0	N/A	0	0.354971	0	0.357346	0	N/A	0	0.275464	0	0.274654	0	N/A	0	0.628796	1	0.650867	0	N/A	0	0.0874131	0	0.0875293	0
n14	10	n14 - 10.jpg	1	0.516826	1	0.534703	1	cp	0	0.309601	0	0.30921	0	N/A	0	0.361334	1	0.35793	0	N/A	0	0.332161	0	0.335473	0	N/A	0	0.316005	0	0.316343	0	N/A	0	0.313052	0	0.315519	0	N/A	0	0.589991	0	0.570421	0	N/A	0	0.0891669	0	0.0893103	0
n14	11	n14 - 11.jpg	1	0.536119	1	0.527134	1	cp	0	0.272064	0	0.272151	0	N/A	0	0.321613	0	0.325419	0	N/A	0	0.333032	0	0.333745	0	N/A	0	0.383085	0	0.384505	0	N/A	0	0.295701	0	0.295056	0	N/A	0	0.627217	1	0.657466	0	N/A	0	0.079389	0	0.0794904	0
n14	12	n14 - 12.jpg	1	0.513329	1	0.512293	1	cp	0	0.292245	0	0.291081	0	N/A	0	0.323921	0	0.321489	0	N/A	0	0.393913	1	0.393812	0	N/A	0	0.392497	0	0.38762	0	N/A	0	0.287489	0	0.288765	0	N/A	0	0.64102	1	0.637502	0	N/A	0	0.0920434	0	0.0922133	0
n14	13	n14 - 13.jpg	1	0.526424	1	0.548241	1	cp	0	0.295949	0	0.295927	0	N/A	0	0.313172	0	0.316247	0	N/A	0	0.34842	0	0.349361	0	N/A	0	0.401643	0	0.408371	0	N/A	0	0.296359	0	0.298695	0	N/A	0	0.63397	1	0.622592	0	N/A	0	0.0875597	0	0.0877063	0
n14	14	n14 - 14.jpg	1	0.536269	1	0.520291	1	cp	0	0.311834	0	0.312626	0	N/A	0	0.356649	1	0.359399	0	N/A	0	0.404003	1	0.400895	0	N/A	0	0.413085	0	0.406006	0	N/A	0	0.300947	0	0.301584	0	N/A	0	0.661222	1	0.628008	0	N/A	0	0.112188	0	0.112376	0
n14	15	n14 - 15.jpg	1	0.491437	0	0.503453	1	cp	0	0.371256	0	0.372169	0	N/A	0	0.372196	1	0.372972	0	N/A	0	0.357006	0	0.357579	0	N/A	0	0.317059	0	0.315123	0	N/A	0	0.308767	0	0.310182	0	N/A	0	0.617875	1	0.589855	0	N/A	0	0.103011	0	0.103207	0
n14	16	n14 - 16.jpg	1	0.500388	1	0.483547	1	cp	0	0.301283	0	0.302835	0	N/A	0	0.355258	1	0.358174	0	N/A	0	0.356029	0	0.35538	0	N/A	0	0.345674	0	0.346968	0	N/A	0	0.271962	0	0.274258	0	N/A	0	0.626924	1	0.632291	0	N/A	0	0.0923027	0	0.0924315	0
n14	17	n14 - 17.jpg	1	0.524152	1	0.520797	1	cp	0	0.261065	0	0.261574	0	N/A	0	0.328033	0	0.32968	0	N/A	0	0.317181	0	0.316837	0	N/A	0	0.324676	0	0.32427	0	N/A	0	0.267894	0	0.269537	0	N/A	0	0.619569	1	0.592122	0	N/A	0	0.0675381	0	0.0676135	0
n14	18	n14 - 18.jpg	1	0.505306	1	0.501751	1	cp	0	0.292897	0	0.294518	0	N/A	0	0.320564	0	0.324442	0	N/A	0	0.354123	0	0.357587	0	N/A	0	0.369201	0	0.373665	0	N/A	0	0.267763	0	0.269968	0	N/A	0	0.639229	1	0.631359	0	N/A	0	0.0760601	0	0.0761695	0
n14	19	n14 - 19.jpg	1	0.523335	1	0.525936	1	cp	0	0.297802	0	0.30077	0	N/A	0	0.321196	0	0.324272	0	N/A	0	0.372408	1	0.373628	0	N/A	0	0.387984	0	0.385003	0	N/A	0	0.295007	0	0.295209	0	N/A	0	0.638535	1	0.638438	0	N/A	0	0.0850383	0	0.0851543	0
n14	20	n14 - 20.jpg	1	0.500109	1	0.511055	1	cp	0	0.306846	0	0.309335	0	N/A	0	0.332571	1	0.336072	0	N/A	0	0.359247	0	0.358617	0	N/A	0	0.350349	0	0.347491	0	N/A	0	0.274042	0	0.275724	0	N/A	0	0.646313	1	0.661246	0	N/A	0	0.0863328	0	0.0864432	0
n14	21	n14 - 21.jpg	1	0.502325	1	0.521862	1	cp	0	0.365219	0	0.371671	0	N/A	0	0.394626	1	0.398629	0	N/A	0	0.429116	1	0.421314	0	N/A	0	0.392897	0	0.388269	0	N/A	0	0.331578	1	0.330122	0	N/A	0	0.648496	1	0.65157	0	N/A	0	0.150013	0	0.150292	0
n14	22	n14 - 22.jpg	1	0.488836	0	0.497488	1	cp	0	0.342663	0	0.344935	0	N/A	0	0.339837	1	0.343648	0	N/A	0	0.353427	0	0.355005	0	N/A	0	0.272523	0	0.271853	0	N/A	0	0.274288	0	0.275873	0	N/A	0	0.582922	0	0.563121	0	N/A	0	0.0771893	0	0.0772769	0
n14	23	n14 - 23.jpg	1	0.525211	1	0.516584	1	cp	0	0.301888	0	0.305008	0	N/A	0	0.329937	0	0.333939	0	N/A	0	0.361339	0	0.360178	0	N/A	0	0.357804	0	0.354979	0	N/A	0	0.29458	0	0.293226	0	N/A	0	0.628173	1	0.620138	0	N/A	0	0.0979664	0	0.098099	0
n14	24	n14 - 24.jpg	1	0.499909	0	0.496296	1	cp	0	0.290686	0	0.292862	0	N/A	0	0.325809	0	0.327884	0	N/A	0	0.354884	0	0.357359	0	N/A	0	0.359967	0	0.360504	0	N/A	0	0.303972	0	0.307236	0	N/A	0	0.631851	1	0.663481	0	N/A	0	0.0846632	0	0.084787	0
n14	25	n14 - 25.jpg	1	0.494028	0	0.506943	1	cp	0	0.286012	0	0.287208	0	N/A	0	0.333278	1	0.33087	0	N/A	0	0.346	0	0.348042	0	N/A	0	0.358816	0	0.35923	0	N/A	0	0.297328	0	0.296339	0	N/A	0	0.598103	0	0.591506	0	N/A	0	0.0852344	0	0.0853648	0
n14	26	n14 - 26.jpg	1	0.501674	1	0.514215	1	cp	0	0.290932	0	0.292121	0	N/A	0	0.311515	0	0.309547	0	N/A	0	0.365826	0	0.367152	0	N/A	0	0.359208	0	0.357822	0	N/A	0	0.27189	0	0.274271	0	N/A	0	0.636678	1	0.663787	0	N/A	0	0.0757328	0	0.0758225	0
n14	27	n14 - 27.jpg	1	0.533716	1	0.542828	1	cp	0	0.284324	0	0.284298	0	N/A	0	0.31088	0	0.313646	0	N/A	0	0.373577	1	0.378943	0	N/A	0	0.361401	0	0.365823	0	N/A	0	0.325296	1	0.325105	0	N/A	0	0.632991	1	0.632155	0	N/A	0	0.0835373	0	0.0836433	0
n14	28	n14 - 28.jpg	1	0.529974	1	0.521332	1	cp	0	0.294073	0	0.292838	0	N/A	0	0.354471	1	0.350733	0	N/A	0	0.379997	1	0.377223	0	N/A	0	0.360823	0	0.362371	0	N/A	0	0.281768	0	0.28202	0	N/A	0	0.63941	1	0.615403	0	N/A	0	0.0955434	0	0.0957284	0
n14	29	n14 - 29.jpg	1	0.49232	0	0.481398	1	cp	0	0.29092	0	0.290618	0	N/A	0	0.315422	0	0.318619	0	N/A	0	0.338074	0	0.33764	0	N/A	0	0.352962	0	0.35107	0	N/A	0	0.289727	0	0.291025	0	N/A	0	0.613486	1	0.587481	0	N/A	0	0.0769054	0	0.0770132	0
n14	30	n14 - 30.jpg	1	0.517754	1	0.509957	1	cp	0	0.270115	0	0.270406	0	N/A	0	0.303569	0	0.302353	0	N/A	0	0.334167	0	0.335057	0	N/A	0	0.373886	0	0.379798	0	N/A	0	0.281401	0	0.281426	0	N/A	0	0.611788	1	0.593482	0	N/A	0	0.0818668	0	0.0819881	0
n14	31	n14 - 31.jpg	1	0.512968	1	0.507779	1	cp	0	0.266801	0	0.26838	0	N/A	0	0.319111	0	0.318624	0	N/A	0	0.362113	0	0.363065	0	N/A	0	0.364391	0	0.365355	0	N/A	0	0.297294	0	0.299685	0	N/A	0	0.605557	0	0.633276	0	N/A	0	0.0788869	0	0.0789952	0
n14	32	n14 - 32.jpg	1	0.519138	1	0.517968	1	cp	0	0.289241	0	0.290933	0	N/A	0	0.307125	0	0.307057	0	N/A	0	0.303394	0	0.302382	0	N/A	0	0.348368	0	0.348927	0	N/A	0	0.300365	0	0.300433	0	N/A	0	0.594717	0	0.617982	0	N/A	0	0.0723792	0	0.0724518	0
n14	33	n14 - 33.jpg	1	0.508184	1	0.496372	1	cp	0	0.308649	0	0.311232	0	N/A	0	0.294799	0	0.297947	0	N/A	0	0.355841	0	0.360271	0	N/A	0	0.355357	0	0.357181	0	N/A	0	0.303531	0	0.305392	0	N/A	0	0.640474	1	0.626868	0	N/A	0	0.0725997	0	0.0726824	0
n14	34	n14 - 34.jpg	1	0.516588	1	0.525351	1	cp	0	0.270993	0	0.271492	0	N/A	0	0.309367	0	0.309889	0	N/A	0	0.371964	1	0.370515	0	N/A	0	0.364241	0	0.364364	0	N/A	0	0.306143	0	0.305433	0	N/A	0	0.608978	0	0.637352	0	N/A	0	0.0821547	0	0.0822536	0
n14	35	n14 - 35.jpg	1	0.516661	1	0.537019	1	cp	0	0.315123	0	0.318016	0	N/A	0	0.323392	0	0.319483	0	N/A	0	0.370478	1	0.371143	0	N/A	0	0.411313	0	0.419718	0	N/A	0	0.313143	0	0.311718	0	N/A	0	0.643716	1	0.682802	0	N/A	0	0.113727	0	0.113963	0
n14	36	n14 - 36.jpg	1	0.528458	1	0.526012	1	cp	0	0.272363	0	0.274704	0	N/A	0	0.308057	0	0.31154	0	N/A	0	0.349133	0	0.349697	0	N/A	0	0.363264	0	0.363973	0	N/A	0	0.275655	0	0.275546	0	N/A	0	0.626048	1	0.597463	0	N/A	0	0.0756051	0	0.075694	0
n14	37	n14 - 37.jpg	1	0.510888	1	0.501896	1	cp	0	0.278762	0	0.278646	0	N/A	0	0.306255	0	0.304922	0	N/A	0	0.345604	0	0.349375	0	N/A	0	0.42855	0	0.420482	0	N/A	0	0.28983	0	0.2892	0	N/A	0	0.622945	1	0.59794	0	N/A	0	0.0921647	0	0.0922868	0
n14	38	n14 - 38.jpg	1	0.526513	1	0.532603	1	cp	0	0.259847	0	0.261613	0	N/A	0	0.321072	0	0.321836	0	N/A	0	0.333306	0	0.336255	0	N/A	0	0.382497	0	0.388461	0	N/A	0	0.291029	0	0.291564	0	N/A	0	0.577341	0	0.574326	0	N/A	0	0.0811752	0	0.081271	0
n14	39	n14 - 39.jpg	1	0.513104	1	0.531802	1	cp	0	0.231028	0	0.231357	0	N/A	0	0.314885	0	0.317817	0	N/A	0	0.392111	1	0.389272	0	N/A	0	0.380928	0	0.379991	0	N/A	0	0.257916	0	0.258089	0	N/A	0	0.628957	1	0.619192	0	N/A	0	0.081984	0	0.0821018	0
n14	40	n14 - 40.jpg	1	0.540966	1	0.531476	1	cp	0	0.305911	0	0.306284	0	N/A	0	0.339881	1	0.342351	0	N/A	0	0.38122	1	0.378498	0	N/A	0	0.400809	0	0.397424	0	N/A	0	0.29862	0	0.300525	0	N/A	0	0.645843	1	0.62199	0	N/A	0	0.099566	0	0.0997604	0
n14	41	n14 - 41.jpg	1	0.515347	1	0.513906	1	cp	0	0.299583	0	0.300098	0	N/A	0	0.316387	0	0.318338	0	N/A	0	0.36237	0	0.36617	0	N/A	0	0.368295	0	0.364989	0	N/A	0	0.291164	0	0.290443	0	N/A	0	0.605434	0	0.629355	0	N/A	0	0.0823276	0	0.0824089	0
n30	1	n30 - 01.jpg	0	0.495713	0	0.509796	0	N/A	0	0.381813	0	0.379013	0	N/A	0	0.429594	1	0.428326	0	N/A	1	0.461021	1	0.475862	2	cp, mem	1	0.500984	1	0.496407	2	cp, mem	1	0.362988	1	0.365504	1	cp	1	0.723341	1	0.701336	1	cp	0	0.17506	0	0.175768	0
n30	2	n30 - 02.jpg	0	0.522595	1	0.543876	0	N/A	0	0.331572	0	0.329713	0	N/A	0	0.402907	1	0.412001	0	N/A	1	0.441535	1	0.446012	2	cp, mem	1	0.561747	1	0.559423	2	cp, mem	1	0.349556	1	0.354436	1	cp	1	0.709399	1	0.765367	1	cp	0	0.156876	0	0.157529	0
n30	3	n30 - 03.jpg	0	0.498935	0	0.519119	0	N/A	0	0.372463	0	0.368287	0	N/A	1	0.412098	1	0.420142	2	cp, mem	1	0.436632	1	0.446008	2	cp, mem	1	0.543767	1	0.535965	2	cp, mem	1	0.34479	1	0.347136	1	cp	1	0.723443	1	0.757281	1	cp	0	0.168064	0	0.168605	0
n30	4	n30 - 04.jpg	0	0.532471	1	0.521009	0	N/A	0	0.356167	0	0.361978	0	N/A	1	0.406324	1	0.408485	2	cp, mem	1	0.448204	1	0.444407	2	cp, mem	1	0.554443	1	0.558299	2	cp, mem	0	0.375692	1	0.373752	0	N/A	0	0.723015	1	0.725654	0	N/A	0	0.164829	0	0.165506	0
n30	5	n30 - 05.jpg	0	0.509044	1	0.527706	0	N/A	0	0.3401	0	0.33982	0	N/A	1	0.3948	1	0.389602	2	cp, mem	1	0.411928	1	0.407633	2	cp, mem	1	0.553082	1	0.562719	2	cp, mem	1	0.343444	1	0.345976	1	cp	1	0.701414	1	0.751429	1	cp	0	0.152351	0	0.152725	0
n30	6	n30 - 06.jpg	0	0.507379	1	0.498788	0	N/A	0	0.33329	0	0.335445	0	N/A	0	0.412755	1	0.423634	0	N/A	1	0.444356	1	0.457466	2	cp, mem	1	0.526742	1	0.544864	2	cp, mem	1	0.342012	1	0.345884	1	cp	1	0.709644	1	0.761816	1	cp	0	0.15505	0	0.1557	0
n30	7	n30 - 07.jpg	0	0.507751	1	0.514526	0	N/A	0	0.368215	0	0.368756	0	N/A	1	0.407681	1	0.408515	2	cp, mem	1	0.445469	1	0.443372	2	cp, mem	1	0.528651	1	0.546191	2	cp, mem	1	0.380333	1	0.381231	1	cp	1	0.706931	1	0.704522	1	cp	0	0.180204	0	0.180974	0
n30	8	n30 - 08.jpg	0	0.504586	1	0.489264	0	N/A	0	0.387465	0	0.394039	0	N/A	0	0.431162	1	0.420345	0	N/A	1	0.465968	1	0.453514	2	cp, mem	1	0.514611	1	0.502047	2	cp, mem	1	0.374993	1	0.375512	u	N/A	1	0.719758	1	0.752789	1	cp	0	0.188736	0	0.189543	0
n30	9	n30 - 09.jpg	0	0.515311	1	0.514495	0	N/A	0	0.373906	0	0.374356	0	N/A	1	0.422247	1	0.434251	2	cp, mem	1	0.458517	1	0.449805	2	cp, mem	1	0.554581	1	0.554305	2	cp, mem	0	0.376723	1	0.374934	0	N/A	1	0.714318	1	0.684191	1	cp	0	0.181372	0	0.181814	0
n30	10	n30 - 10.jpg	0	0.531684	1	0.517726	0	N/A	0	0.429787	1	0.436726	0	N/A	1	0.45255	1	0.451226	2	cp, mem	1	0.489716	1	0.486215	2	cp, mem	1	0.571224	1	0.570219	2	cp, mem	0	0.39834	1	0.391181	0	N/A	1	0.733433	1	0.700393	1	cp	0	0.205134	0	0.206445	0
n30	11	n30 - 11.jpg	0	0.538925	1	0.52155	0	N/A	0	0.431233	1	0.419568	0	N/A	1	0.436168	1	0.449049	2	cp, mem	1	0.50929	1	0.522678	2	cp, mem	1	0.570468	1	0.57056	2	cp, mem	1	0.395327	1	0.400572	1	cp	1	0.712929	1	0.672266	1	cp	0	0.231669	1	0.233042	0
n30	12	n30 - 12.jpg	0	0.51744	1	0.514015	0	N/A	0	0.407525	1	0.402065	0	N/A	0	0.425351	1	0.433184	0	N/A	1	0.461787	1	0.463684	2	cp, mem	1	0.554269	1	0.558134	2	cp, mem	1	0.364775	1	0.363852	1	cp	1	0.746486	1	0.779786	1	cp	0	0.170495	0	0.171123	0
n30	13	n30 - 13.jpg	0	0.517666	1	0.500258	0	N/A	0	0.37393	0	0.370026	0	N/A	1	0.429766	1	0.419866	2	cp, mem	1	0.45119	1	0.463661	2	cp, mem	1	0.550069	1	0.542357	2	cp, mem	0	0.372238	1	0.377618	0	N/A	1	0.723415	1	0.793072	1	cp	0	0.176431	0	0.177097	0
n30	14	n30 - 14.jpg	0	0.521335	1	0.529997	0	N/A	0	0.36525	0	0.359442	0	N/A	0	0.420896	1	0.41766	0	N/A	1	0.454507	1	0.453223	2	cp, mem	1	0.526913	1	0.539088	2	cp, mem	0	0.36094	1	0.362192	0	N/A	0	0.737518	1	0.780816	0	N/A	0	0.170867	0	0.171227	0
n30	15	n30 - 15.jpg	0	0.524893	1	0.514052	0	N/A	0	0.373497	0	0.371089	0	N/A	1	0.412867	1	0.41942	2	cp, mem	1	0.438614	1	0.44016	2	cp, mem	1	0.582541	1	0.59523	2	cp, mem	1	0.358476	1	0.360483	1	cp	1	0.725016	1	0.681954	1	cp	0	0.16391	0	0.164345	0
n30	16	n30 - 16.jpg	0	0.507456	1	0.489478	0	N/A	0	0.367443	0	0.369047	0	N/A	1	0.420578	1	0.41337	2	cp, mem	1	0.445147	1	0.447744	2	cp, mem	1	0.55556	1	0.578386	2	cp, mem	0	0.353453	1	0.352289	0	N/A	1	0.705927	1	0.76289	1	cp	0	0.174128	0	0.174592	0
n30	17	n30 - 17.jpg	0	0.533265	1	0.516292	0	N/A	0	0.361446	0	0.357829	0	N/A	1	0.419919	1	0.411559	2	cp, mem	1	0.459441	1	0.471311	2	cp, mem	1	0.57272	1	0.57085	2	cp, mem	0	0.380692	1	0.377893	0	N/A	1	0.731862	1	0.80802	1	cp	0	0.18075	0	0.181277	0
n31	1	n31 - 01.jpg	1	0.487794	0	0.474816	2	cp	1	0.410321	1	0.404317	2	cp	0	0.413908	1	0.425015	0	N/A	0	0.439285	1	0.449188	0	N/A	1	0.427913	0	0.421573	1	cp	0	0.357703	1	0.354622	0	N/A	0	0.695366	1	0.664697	0	N/A	0	0.166975	0	0.167565	0
n31	2	n31 - 02.jpg	1	0.508465	1	0.526274	2	cp	1	0.352783	0	0.353112	2	cp	0	0.369336	1	0.36623	0	N/A	0	0.416715	1	0.409461	0	N/A	1	0.449447	0	0.438366	1	cp	0	0.340965	1	0.341853	0	N/A	0	0.677874	1	0.707021	0	N/A	0	0.141641	0	0.141923	0
n31	3	n31 - 03.jpg	1	0.49644	0	0.510415	2	cp	1	0.379005	0	0.379518	2	cp	0	0.352187	1	0.351889	0	N/A	0	0.403767	1	0.408916	0	N/A	1	0.396192	0	0.395781	1	cp	0	0.316494	0	0.320287	0	N/A	0	0.661759	1	0.626772	0	N/A	0	0.128452	0	0.128822	0
n31	4	n31 - 04.jpg	1	0.502281	1	0.48548	2	cp	1	0.325092	0	0.326697	2	cp	0	0.337298	1	0.337399	0	N/A	0	0.379967	1	0.382782	0	N/A	1	0.448452	0	0.439176	1	cp	0	0.305271	0	0.306529	0	N/A	0	0.681788	1	0.68166	0	N/A	0	0.122721	0	0.122964	0
n31	5	n31 - 05.jpg	1	0.514028	1	0.505522	2	cp	1	0.357002	0	0.354835	2	cp	0	0.387422	1	0.387014	0	N/A	0	0.411641	1	0.406909	0	N/A	1	0.424852	0	0.430463	2	cp	0	0.322505	1	0.322803	0	N/A	0	0.681589	1	0.685867	0	N/A	0	0.120484	0	0.120766	0
n31	6	n31 - 06.jpg	1	0.51419	1	0.505255	2	cp	1	0.348224	0	0.347227	2	cp	0	0.357526	1	0.358388	0	N/A	0	0.396019	1	0.403071	0	N/A	1	0.374633	0	0.373451	1	cp	0	0.308659	0	0.311966	0	N/A	0	0.664596	1	0.636686	0	N/A	0	0.111127	0	0.111317	0
n31	7	n31 - 07.jpg	1	0.532928	1	0.54249	2	cp	1	0.313544	0	0.312294	2	cp	0	0.35957	1	0.357643	0	N/A	1	0.388885	1	0.387166	2	cp	1	0.396354	0	0.392952	1	cp	0	0.312184	0	0.31052	0	N/A	0	0.672746	1	0.638167	0	N/A	0	0.116845	0	0.117061	0
n31	8	n31 - 08.jpg	1	0.524066	1	0.513371	2	cp	1	0.363284	0	0.363472	2	cp	1	0.386612	1	0.384121	2	cp	0	0.426983	1	0.421828	0	N/A	1	0.457827	0	0.4576	2	cp	0	0.369895	1	0.370506	0	N/A	0	0.682257	1	0.670017	0	N/A	0	0.168824	0	0.169093	0
n31	9	n31 - 09.jpg	1	0.510011	1	0.532774	2	cp	1	0.411406	1	0.419363	2	cp	0	0.429032	1	0.418746	0	N/A	1	0.478371	1	0.474412	2	cp	1	0.448276	0	0.439267	2	cp	0	0.355316	1	0.358914	0	N/A	0	0.699123	1	0.685351	0	N/A	0	0.187894	0	0.187995	0
n31	10	n31 - 10.jpg	1	0.534133	1	0.531004	2	cp	1	0.320636	0	0.320333	2	cp	0	0.346874	1	0.351675	0	N/A	0	0.372212	1	0.374935	0	N/A	1	0.409925	0	0.403049	1	cp	0	0.272804	0	0.27277	0	N/A	0	0.654707	1	0.632342	0	N/A	0	0.107749	0	0.107998	0
n31	11	n31 - 11.jpg	1	0.513704	1	0.505732	2	cp	1	0.336502	0	0.334696	2	cp	0	0.356368	1	0.355825	0	N/A	1	0.397775	1	0.398537	1	cp	1	0.446168	0	0.457642	1	cp	0	0.303064	0	0.305176	0	N/A	0	0.695321	1	0.736715	0	N/A	0	0.120503	0	0.120764	0
n31	12	n31 - 12.jpg	1	0.534994	1	0.517816	2	cp	0	0.350241	0	0.346144	0	N/A	0	0.370856	1	0.370498	0	N/A	0	0.428422	1	0.436242	0	N/A	1	0.442178	0	0.452532	2	cp	0	0.315082	0	0.317077	0	N/A	0	0.706427	1	0.731325	0	N/A	0	0.138579	0	0.138946	0
n31	13	n31 - 13.jpg	1	0.49296	0	0.510086	2	cp	1	0.413349	1	0.417063	2	cp	0	0.397019	1	0.407003	0	N/A	0	0.423729	1	0.42967	0	N/A	1	0.463385	0	0.478352	2	cp	0	0.364462	1	0.364036	0	N/A	0	0.688523	1	0.738827	0	N/A	0	0.179565	0	0.179942	0
n31	14	n31 - 14.jpg	1	0.520797	1	0.512039	2	cp	1	0.444857	1	0.432369	2	cp	0	0.476157	1	0.460368	0	N/A	0	0.519786	1	0.52767	0	N/A	1	0.518049	1	0.521087	1	cp	0	0.400242	1	0.404786	0	N/A	0	0.7431	1	0.742137	0	N/A	0	0.214887	0	0.215928	0
n31	15	n31 - 15.jpg	1	0.506358	1	0.516343	2	cp	1	0.363697	0	0.365334	2	cp	0	0.363594	1	0.364898	0	N/A	0	0.384747	1	0.386548	0	N/A	1	0.380057	0	0.386378	1	cp	0	0.315476	0	0.317275	0	N/A	0	0.640575	1	0.673341	0	N/A	0	0.114054	0	0.114311	0
n31	16	n31 - 16.jpg	1	0.528443	1	0.525227	2	cp	1	0.293076	0	0.292371	1	cp	0	0.353358	1	0.358494	0	N/A	0	0.385828	1	0.391052	0	N/A	0	0.423926	0	0.433933	0	N/A	0	0.28886	0	0.290306	0	N/A	0	0.662651	1	0.690574	0	N/A	0	0.102099	0	0.102245	0
n31	17	n31 - 17.jpg	1	0.523186	1	0.520839	2	cp	1	0.326301	0	0.325922	2	cp	0	0.364555	1	0.364358	0	N/A	0	0.43206	1	0.425762	0	N/A	1	0.449926	0	0.460068	1	cp	0	0.309182	0	0.309102	0	N/A	0	0.685017	1	0.68153	0	N/A	0	0.135953	0	0.136338	0
n31	18	n31 - 18.jpg	1	0.522293	1	0.532885	2	cp	1	0.351247	0	0.354295	2	cp	0	0.377288	1	0.384266	0	N/A	0	0.40639	1	0.413234	0	N/A	1	0.414504	0	0.412421	2	cp	0	0.319292	0	0.317128	0	N/A	0	0.669769	1	0.679624	0	N/A	0	0.118504	0	0.118777	0
n31	19	n31 - 19.jpg	1	0.523831	1	0.519249	2	cp	1	0.433247	1	0.435118	2	cp	0	0.470033	1	0.460554	0	N/A	0	0.525547	1	0.52946	0	N/A	1	0.498279	1	0.512985	2	cp	0	0.405027	1	0.409515	0	N/A	0	0.735048	1	0.725473	0	N/A	0	0.224612	1	0.225806	0
n31	20	n31 - 20.jpg	1	0.497439	0	0.511956	2	cp	1	0.322652	0	0.324519	1	cp	0	0.369935	1	0.37551	0	N/A	0	0.375515	1	0.376833	0	N/A	1	0.335686	0	0.338412	2	cp	0	0.284683	0	0.286265	0	N/A	0	0.627209	1	0.639175	0	N/A	0	0.0906861	0	0.0908515	0
n31	21	n31 - 21.jpg	1	0.521566	1	0.530049	2	cp	1	0.339299	0	0.336533	2	cp	0	0.374823	1	0.382373	0	N/A	0	0.41729	1	0.411997	0	N/A	1	0.443794	0	0.444194	2	cp	0	0.318041	0	0.320524	0	N/A	0	0.685398	1	0.708782	0	N/A	0	0.141925	0	0.142258	0
n31	22	n31 - 22.jpg	1	0.539473	1	0.53823	2	cp	1	0.317774	0	0.316391	2	cp	0	0.371899	1	0.371879	0	N/A	0	0.398716	1	0.397357	0	N/A	1	0.413043	0	0.422065	2	cp	0	0.311643	0	0.309816	0	N/A	0	0.666912	1	0.695099	0	N/A	0	0.109498	0	0.109741	0
n32	1	n32 - 01.jpg	1	0.494708	0	0.515776	2	cp	1	0.434812	1	0.436134	2	cp	1	0.454255	1	0.440626	2	cp	0	0.504011	1	0.489934	0	N/A	1	0.448312	0	0.452281	2	cp	0	0.366069	1	0.370949	0	N/A	0	0.74905	1	0.75671	0	N/A	0	0.192487	0	0.193413	0
n32	2	n32 - 02.jpg	1	0.530431	1	0.509026	3	cp	1	0.443453	1	0.457457	2	cp	0	0.478524	1	0.494345	0	N/A	0	0.530209	1	0.531854	0	N/A	1	0.532693	1	0.536684	2	cp	0	0.402977	1	0.406018	0	N/A	0	0.750629	1	0.738764	0	N/A	0	0.213503	0	0.214722	0
n32	3	n32 - 03.jpg	1	0.507337	1	0.517883	2	cp	1	0.388125	0	0.388244	2	cp	0	0.430261	1	0.439651	0	N/A	0	0.454282	1	0.456768	0	N/A	1	0.525029	1	0.510385	2	cp	0	0.394033	1	0.397866	0	N/A	0	0.71269	1	0.68617	0	N/A	0	0.193126	0	0.193719	0
n32	4	n32 - 04.jpg	1	0.514173	1	0.518445	2	cp	1	0.366574	0	0.369124	2	cp	0	0.404914	1	0.403202	0	N/A	0	0.412494	1	0.411117	0	N/A	1	0.576226	1	0.586561	2	cp	0	0.374283	1	0.375327	0	N/A	0	0.703987	1	0.770612	0	N/A	0	0.177958	0	0.178401	0
n32	5	n32 - 05.jpg	1	0.50193	1	0.50615	3	cp	1	0.360421	0	0.359173	2	cp	0	0.398745	1	0.393078	0	N/A	0	0.42647	1	0.431923	0	N/A	1	0.525547	1	0.53483	2	cp	0	0.334694	1	0.332676	0	N/A	0	0.714023	1	0.74952	0	N/A	0	0.161132	0	0.161738	0
n32	6	n32 - 06.jpg	1	0.520505	1	0.535476	2	cp	1	0.431581	1	0.43713	2	cp	0	0.463215	1	0.47895	0	N/A	0	0.492162	1	0.476858	0	N/A	1	0.527179	1	0.527316	2	cp	0	0.407768	1	0.415623	0	N/A	0	0.727869	1	0.752795	0	N/A	0	0.208986	0	0.209814	0
n32	7	n32 - 07.jpg	1	0.497509	0	0.494413	2	cp	1	0.353568	0	0.356865	2	cp	0	0.412236	1	0.405482	0	N/A	0	0.429526	1	0.441107	0	N/A	1	0.498659	1	0.484869	2	cp	0	0.363134	1	0.358303	0	N/A	0	0.695464	1	0.731051	0	N/A	0	0.185433	0	0.185894	0
n32	8	n32 - 08.jpg	1	0.505742	1	0.491961	2	cp	1	0.414988	1	0.405696	2	cp	0	0.441309	1	0.433207	0	N/A	0	0.478165	1	0.49077	0	N/A	1	0.524812	1	0.525172	2	cp	0	0.381246	1	0.38122	0	N/A	0	0.737643	1	0.780425	0	N/A	0	0.201298	0	0.202339	0
n32	9	n32 - 09.jpg	1	0.53609	1	0.522168	2	cp	1	0.398576	1	0.402753	2	cp	0	0.451347	1	0.460285	0	N/A	0	0.477947	1	0.471116	0	N/A	1	0.561632	1	0.571323	3	cp	0	0.386467	1	0.387412	0	N/A	0	0.719704	1	0.70473	0	N/A	0	0.195259	0	0.196064	0
n32	10	n32 - 10.jpg	1	0.502482	1	0.522347	2	cp	1	0.356476	0	0.356673	2	cp	0	0.40463	1	0.407012	0	N/A	0	0.444492	1	0.436024	0	N/A	1	0.495981	1	0.493202	2	cp	0	0.341356	1	0.342221	0	N/A	0	0.718155	1	0.68243	0	N/A	0	0.166044	0	0.16663	0
n32	11	n32 - 11.jpg	1	0.497361	0	0.515588	2	cp	1	0.355678	0	0.35726	2	cp	0	0.401429	1	0.40821	0	N/A	0	0.426744	1	0.434864	0	N/A	1	0.522545	1	0.520695	2	cp	0	0.340984	1	0.338639	0	N/A	0	0.719826	1	0.683988	0	N/A	0	0.160191	0	0.160628	0
n32	12	n32 - 12.jpg	1	0.517129	1	0.529016	2	cp	1	0.364067	0	0.368839	2	cp	0	0.422297	1	0.413532	0	N/A	0	0.456977	1	0.466595	0	N/A	1	0.528805	1	0.548704	2	cp	0	0.378631	1	0.385446	0	N/A	0	0.71908	1	0.722216	0	N/A	0	0.1946	0	0.195677	0
n32	13	n32 - 13.jpg	1	0.528506	1	0.534067	2	cp	1	0.428778	1	0.439618	2	cp	0	0.466626	1	0.481815	0	N/A	0	0.500132	1	0.486504	0	N/A	1	0.532734	1	0.532587	3	cp	0	0.427532	1	0.417727	0	N/A	0	0.718411	1	0.685561	0	N/A	0	0.228557	1	0.22957	0
n32	14	n32 - 14.jpg	1	0.513428	1	0.534462	2	cp	1	0.397929	1	0.395257	2	cp	0	0.422908	1	0.434189	0	N/A	0	0.47746	1	0.468436	0	N/A	1	0.500942	1	0.50481	3	cp	0	0.372812	1	0.373176	0	N/A	0	0.718633	1	0.722621	0	N/A	0	0.195986	0	0.196883	0
n32	15	n32 - 15.jpg	1	0.523559	1	0.544848	2	cp	1	0.344551	0	0.348115	2	cp	0	0.407049	1	0.405412	0	N/A	0	0.448812	1	0.440455	0	N/A	1	0.510331	1	0.522215	2	cp	0	0.360891	1	0.362308	0	N/A	0	0.709048	1	0.714633	0	N/A	0	0.172627	0	0.173342	0
n32	16	n32 - 16.jpg	1	0.516908	1	0.527346	2	cp	1	0.372471	0	0.366047	2	cp	0	0.412685	1	0.410942	0	N/A	0	0.454642	1	0.459572	0	N/A	1	0.536912	1	0.536624	2	cp	0	0.38609	1	0.38197	0	N/A	0	0.718673	1	0.673006	0	N/A	0	0.185802	0	0.186107	0
n32	17	n32 - 17.jpg	1	0.524828	1	0.550046	2	cp	1	0.418515	1	0.410319	2	cp	0	0.45325	1	0.465391	0	N/A	0	0.516067	1	0.507118	0	N/A	1	0.484834	0	0.479719	2	cp	0	0.378682	1	0.377366	0	N/A	0	0.740775	1	0.772977	0	N/A	0	0.198611	0	0.198871	0
n32	18	n32 - 18.jpg	1	0.543902	1	0.521023	2	cp	1	0.44463	1	0.45804	2	cp	0	0.483741	1	0.467309	0	N/A	0	0.540662	1	0.543603	0	N/A	1	0.55445	1	0.568425	2	cp	0	0.419093	1	0.410606	0	N/A	0	0.742347	1	0.716742	0	N/A	0	0.229155	1	0.230934	0
n32	19	n32 - 19.jpg	1	0.514976	1	0.523064	2	cp	1	0.41692	1	0.412306	2	cp	0	0.441717	1	0.454516	0	N/A	0	0.460203	1	0.458657	0	N/A	1	0.50933	1	0.503064	3	cp	0	0.388107	1	0.384079	0	N/A	0	0.721149	1	0.762772	0	N/A	0	0.185404	0	0.186321	0
n32	20	n32 - 20.jpg	1	0.546799	1	0.57539	2	cp	1	0.458711	1	0.462356	2	cp	0	0.481859	1	0.482445	0	N/A	0	0.543525	1	0.54791	0	N/A	1	0.568565	1	0.58342	2	cp	0	0.409911	1	0.401396	0	N/A	0	0.74149	1	0.829387	0	N/A	0	0.223998	1	0.224893	0
n33	1	n33 - 01.jpg	0	0.495915	0	0.480308	0	N/A	0	0.298687	0	0.29958	0	N/A	0	0.351154	1	0.350972	0	N/A	0	0.368788	0	0.373927	0	N/A	0	0.345612	0	0.348824	0	N/A	0	0.272059	0	0.271488	0	N/A	0	0.643278	1	0.628026	0	N/A	0	0.0876017	0	0.0877227	0
n33	2	n33 - 02.jpg	0	0.566924	1	0.589562	0	N/A	0	0.330151	0	0.331169	0	N/A	0	0.260461	0	0.261916	0	N/A	0	0.354471	0	0.353321	0	N/A	0	0.353275	0	0.352793	0	N/A	0	0.297421	0	0.300042	0	N/A	0	0.53537	0	0.538759	0	N/A	0	0.0678051	0	0.067883	0
n33	3	n33 - 03.jpg	0	0.479316	0	0.471531	0	N/A	0	0.322739	0	0.322775	0	N/A	0	0.331989	1	0.335201	0	N/A	0	0.355176	0	0.355589	0	N/A	0	0.329615	0	0.329295	0	N/A	0	0.281616	0	0.284148	0	N/A	0	0.620745	1	0.628696	0	N/A	0	0.079176	0	0.0792848	0
n33	4	n33 - 04.jpg	0	0.504537	1	0.521076	0	N/A	0	0.318215	0	0.320692	0	N/A	0	0.31998	0	0.322655	0	N/A	0	0.321244	0	0.322331	0	N/A	0	0.335142	0	0.333268	0	N/A	0	0.267895	0	0.269795	0	N/A	0	0.599055	0	0.619116	0	N/A	0	0.0631866	0	0.0632494	0
n33	5	n33 - 05.jpg	0	0.503406	1	0.513089	0	N/A	0	0.344841	0	0.347512	0	N/A	0	0.35828	1	0.358527	0	N/A	0	0.388827	1	0.389629	0	N/A	0	0.324781	0	0.323035	0	N/A	0	0.308177	0	0.3113	0	N/A	0	0.629115	1	0.599991	0	N/A	0	0.0918093	0	0.0919176	0
n33	6	n33 - 06.jpg	0	0.503179	1	0.49241	0	N/A	0	0.351724	0	0.35446	0	N/A	0	0.33042	1	0.328941	0	N/A	0	0.378038	1	0.374429	0	N/A	0	0.359911	0	0.364227	0	N/A	0	0.32259	1	0.323692	0	N/A	0	0.563092	0	0.558119	0	N/A	0	0.0930822	0	0.0932277	0
n33	7	n33 - 07.jpg	0	0.527624	1	0.53281	0	N/A	0	0.330378	0	0.330663	0	N/A	0	0.266862	0	0.267191	0	N/A	0	0.337122	0	0.336851	0	N/A	0	0.373391	0	0.3734	0	N/A	0	0.27736	0	0.279367	0	N/A	0	0.478037	0	0.47199	0	N/A	0	0.0769857	0	0.0770905	0
n33	8	n33 - 08.jpg	0	0.454491	0	0.466098	0	N/A	0	0.416901	1	0.410057	0	N/A	0	0.330006	1	0.332879	0	N/A	0	0.326208	0	0.329184	0	N/A	0	0.329474	0	0.33238	0	N/A	0	0.326497	1	0.329109	0	N/A	0	0.606997	0	0.6365	0	N/A	0	0.0924506	0	0.0925585	0
n33	9	n33 - 09.jpg	0	0.467695	0	0.459143	0	N/A	0	0.404583	1	0.403896	0	N/A	0	0.292862	0	0.294098	0	N/A	0	0.353267	0	0.354321	0	N/A	0	0.338141	0	0.339251	0	N/A	0	0.318726	0	0.320546	0	N/A	0	0.619248	1	0.635691	0	N/A	0	0.0786255	0	0.0787188	0
n33	10	n33 - 10.jpg	0	0.46412	0	0.456063	0	N/A	0	0.348035	0	0.349512	0	N/A	0	0.311791	0	0.315041	0	N/A	0	0.337796	0	0.33637	0	N/A	0	0.323539	0	0.327114	0	N/A	0	0.270935	0	0.272252	0	N/A	0	0.540884	0	0.551536	0	N/A	0	0.0816892	0	0.0817815	0
n33	11	n33 - 11.jpg	0	0.534982	1	0.533321	0	N/A	0	0.334683	0	0.333471	0	N/A	0	0.356745	1	0.353722	0	N/A	0	0.380288	1	0.377594	0	N/A	0	0.401265	0	0.401276	0	N/A	0	0.306589	0	0.309181	0	N/A	0	0.663098	1	0.63159	0	N/A	0	0.10764	0	0.107851	0
n33	12	n33 - 12.jpg	0	0.491808	0	0.490332	0	N/A	0	0.347739	0	0.349098	0	N/A	0	0.313984	0	0.313962	0	N/A	0	0.377411	1	0.377607	0	N/A	0	0.337352	0	0.337831	0	N/A	0	0.297132	0	0.297737	0	N/A	0	0.636531	1	0.642413	0	N/A	0	0.0842326	0	0.0843534	0
n33	13	n33 - 13.jpg	0	0.486635	0	0.47884	0	N/A	0	0.331941	0	0.335448	0	N/A	0	0.340097	1	0.338887	0	N/A	0	0.350478	0	0.352942	0	N/A	0	0.347965	0	0.350831	0	N/A	0	0.298171	0	0.301067	0	N/A	0	0.619764	1	0.640931	0	N/A	0	0.0902317	0	0.0903693	0
n33	14	n33 - 14.jpg	0	0.508858	1	0.512136	0	N/A	0	0.337683	0	0.337487	0	N/A	0	0.291172	0	0.289893	0	N/A	0	0.35708	0	0.35887	0	N/A	0	0.315244	0	0.318351	0	N/A	0	0.270403	0	0.272467	0	N/A	0	0.57021	0	0.584507	0	N/A	0	0.0670923	0	0.0671553	0
n33	15	n33 - 15.jpg	0	0.521429	1	0.51862	0	N/A	0	0.418486	1	0.422728	0	N/A	0	0.451091	1	0.4645	0	N/A	0	0.502313	1	0.517695	0	N/A	0	0.513707	1	0.507377	0	N/A	0	0.404447	1	0.409922	0	N/A	0	0.738403	1	0.775457	0	N/A	0	0.215339	0	0.216113	0
n33	16	n33 - 16.jpg	0	0.495267	0	0.492904	0	N/A	0	0.330158	0	0.332531	0	N/A	0	0.354235	1	0.358087	0	N/A	0	0.389022	1	0.388334	0	N/A	0	0.285407	0	0.285113	0	N/A	0	0.243785	0	0.245091	0	N/A	0	0.646868	1	0.675912	0	N/A	0	0.0816751	0	0.0817887	0
n33	17	n33 - 17.jpg	0	0.482728	0	0.470043	0	N/A	0	0.314836	0	0.31784	0	N/A	0	0.320411	0	0.318576	0	N/A	0	0.333342	0	0.334744	0	N/A	0	0.293708	0	0.293138	0	N/A	0	0.271426	0	0.27334	0	N/A	0	0.610425	1	0.638814	0	N/A	0	0.0685823	0	0.0686563	0
n33	18	n33 - 18.jpg	0	0.47836	0	0.485951	0	N/A	0	0.354019	0	0.356926	0	N/A	0	0.299068	0	0.298	0	N/A	0	0.357151	0	0.357479	0	N/A	0	0.321813	0	0.320044	0	N/A	0	0.316312	0	0.319554	0	N/A	0	0.591617	0	0.582325	0	N/A	0	0.0811107	0	0.0812146	0
n33	19	n33 - 19.jpg	0	0.515192	1	0.525915	0	N/A	0	0.385509	0	0.385693	0	N/A	0	0.382746	1	0.376478	0	N/A	0	0.421708	1	0.418046	0	N/A	0	0.443252	0	0.444646	0	N/A	0	0.356574	1	0.354739	0	N/A	0	0.702157	1	0.705728	0	N/A	0	0.140055	0	0.140394	0
n34	1	n34 - 01.jpg	0	0.526128	1	0.527883	0	N/A	0	0.298474	0	0.300472	0	N/A	0	0.340752	1	0.338084	0	N/A	0	0.380107	1	0.37827	0	N/A	1	0.352759	0	0.354193	1	mem	0	0.28736	0	0.288384	0	N/A	0	0.64895	1	0.680163	0	N/A	0	0.08491	0	0.085036	0
n34	2	n34 - 02.jpg	0	0.547463	1	0.526158	0	N/A	0	0.314799	0	0.312983	0	N/A	0	0.367447	1	0.367015	0	N/A	0	0.401779	1	0.396403	0	N/A	1	0.398932	0	0.392977	1	mem	0	0.312993	0	0.315416	0	N/A	0	0.64743	1	0.688928	0	N/A	0	0.115059	0	0.115259	0
n34	3	n34 - 03.jpg	0	0.485159	0	0.491154	0	N/A	0	0.343879	0	0.344865	0	N/A	0	0.325309	0	0.321913	0	N/A	0	0.350998	0	0.348872	0	N/A	1	0.367819	0	0.367778	1	mem	0	0.308157	0	0.30879	0	N/A	0	0.639001	1	0.621999	0	N/A	0	0.0944625	0	0.094594	0
n34	4	n34 - 04.jpg	0	0.500498	1	0.512363	0	N/A	0	0.275744	0	0.2762	0	N/A	0	0.321578	0	0.319756	0	N/A	0	0.349712	0	0.352291	0	N/A	1	0.386659	0	0.391568	1	mem	0	0.26705	0	0.266641	0	N/A	0	0.644035	1	0.659982	0	N/A	0	0.0857934	0	0.0859151	0
n34	5	n34 - 05.jpg	0	0.496531	0	0.514452	0	N/A	0	0.315783	0	0.319133	0	N/A	0	0.333856	1	0.334183	0	N/A	0	0.351978	0	0.350307	0	N/A	1	0.343235	0	0.3466	1	mem	0	0.284062	0	0.283212	0	N/A	0	0.63818	1	0.625991	0	N/A	0	0.0894766	0	0.0895863	0
n34	6	n34 - 06.jpg	0	0.489709	0	0.492583	0	N/A	0	0.325209	0	0.327753	0	N/A	0	0.323655	0	0.327674	0	N/A	0	0.360548	0	0.364391	0	N/A	1	0.382255	0	0.381402	1	mem	0	0.280363	0	0.281563	0	N/A	0	0.661786	1	0.650494	0	N/A	0	0.0775271	0	0.0776263	0
n34	7	n34 - 07.jpg	0	0.508283	1	0.502422	0	N/A	0	0.290206	0	0.290305	0	N/A	0	0.388041	1	0.391506	0	N/A	0	0.342137	0	0.341837	0	N/A	1	0.343183	0	0.345597	1	mem	0	0.253553	0	0.25442	0	N/A	0	0.639674	1	0.610987	0	N/A	0	0.0849039	0	0.0850362	0
n34	8	n34 - 08.jpg	0	0.48551	0	0.479016	0	N/A	0	0.337523	0	0.339142	0	N/A	0	0.334595	1	0.336453	0	N/A	0	0.355851	0	0.359072	0	N/A	1	0.309648	0	0.308457	1	mem	0	0.283753	0	0.285348	0	N/A	0	0.65736	1	0.700779	0	N/A	0	0.0691438	0	0.0692247	0
n34	9	n34 - 09.jpg	0	0.510707	1	0.495228	0	N/A	0	0.297255	0	0.298123	0	N/A	0	0.342396	1	0.3469	0	N/A	0	0.359476	0	0.362643	0	N/A	1	0.367267	0	0.366937	1	mem	0	0.26834	0	0.268041	0	N/A	0	0.636259	1	0.653251	0	N/A	0	0.0837553	0	0.0838642	0
n34	10	n34 - 10.jpg	0	0.508612	1	0.504786	0	N/A	0	0.311259	0	0.31287	0	N/A	0	0.325147	0	0.32562	0	N/A	0	0.389572	1	0.394132	0	N/A	1	0.332422	0	0.330343	1	mem	0	0.276838	0	0.27766	0	N/A	0	0.650542	1	0.645926	0	N/A	0	0.0874023	0	0.0875261	0
n34	11	n34 - 11.jpg	0	0.523019	1	0.524209	0	N/A	0	0.301021	0	0.304078	0	N/A	0	0.363201	1	0.365758	0	N/A	0	0.378187	1	0.379582	0	N/A	1	0.35643	0	0.357548	1	mem	0	0.270507	0	0.269808	0	N/A	0	0.66095	1	0.630196	0	N/A	0	0.0854473	0	0.0856158	0
n34	12	n34 - 12.jpg	0	0.486821	0	0.499711	0	N/A	0	0.324645	0	0.327342	0	N/A	0	0.324128	0	0.326569	0	N/A	0	0.369988	0	0.369284	0	N/A	1	0.325498	0	0.327243	1	mem	0	0.288443	0	0.288832	0	N/A	0	0.644121	1	0.660306	0	N/A	0	0.0801924	0	0.0803156	0
n34	13	n34 - 13.jpg	0	0.5259	1	0.522239	0	N/A	0	0.308297	0	0.311007	0	N/A	0	0.330473	1	0.329786	0	N/A	0	0.345192	0	0.342638	0	N/A	1	0.340252	0	0.337978	1	mem	0	0.300131	0	0.299598	0	N/A	0	0.596831	0	0.573748	0	N/A	0	0.0865145	0	0.0866343	0
n34	14	n34 - 14.jpg	0	0.524619	1	0.524753	0	N/A	0	0.316188	0	0.31836	0	N/A	0	0.400003	1	0.393306	0	N/A	0	0.393687	1	0.389401	0	N/A	1	0.362692	0	0.365994	1	mem	0	0.270377	0	0.269927	0	N/A	0	0.625913	1	0.599069	0	N/A	0	0.110575	0	0.110761	0
n34	15	n34 - 15.jpg	0	0.511492	1	0.524728	0	N/A	0	0.330849	0	0.334145	0	N/A	0	0.359874	1	0.361542	0	N/A	0	0.376476	1	0.380695	0	N/A	1	0.350239	0	0.347819	1	mem	0	0.295035	0	0.295844	0	N/A	0	0.622634	1	0.635394	0	N/A	0	0.0960017	0	0.0961246	0
n34	16	n34 - 16.jpg	0	0.532967	1	0.516249	0	N/A	0	0.314963	0	0.317027	0	N/A	0	0.381964	1	0.383336	0	N/A	0	0.409291	1	0.417437	0	N/A	1	0.395987	0	0.392313	1	mem	0	0.295797	0	0.298124	0	N/A	0	0.66808	1	0.635285	0	N/A	0	0.111471	0	0.111718	0
n34	17	n34 - 17.jpg	0	0.507602	1	0.499084	0	N/A	0	0.314324	0	0.313051	0	N/A	0	0.337307	1	0.34072	0	N/A	0	0.353445	0	0.352959	0	N/A	1	0.324406	0	0.327924	1	mem	0	0.283157	0	0.28279	0	N/A	0	0.629789	1	0.626992	0	N/A	0	0.0779428	0	0.0780483	0
n34	18	n34 - 18.jpg	0	0.490038	0	0.500759	0	N/A	0	0.305861	0	0.308721	0	N/A	0	0.330107	1	0.333649	0	N/A	0	0.294837	0	0.29457	0	N/A	1	0.335904	0	0.339543	1	mem	0	0.281845	0	0.280876	0	N/A	0	0.637933	1	0.676799	0	N/A	0	0.0757963	0	0.0759082	0
n34	19	n34 - 19.jpg	0	0.535343	1	0.538207	0	N/A	0	0.348441	0	0.347469	0	N/A	0	0.366015	1	0.36703	0	N/A	0	0.349119	0	0.352833	0	N/A	1	0.35769	0	0.357625	1	mem	0	0.288462	0	0.291022	0	N/A	0	0.615572	1	0.626997	0	N/A	0	0.0957005	0	0.0958498	0
n34	20	n34 - 20.jpg	0	0.525532	1	0.518739	0	N/A	0	0.378336	0	0.378087	0	N/A	0	0.391145	1	0.394226	0	N/A	0	0.45104	1	0.445646	0	N/A	1	0.441453	0	0.45104	1	mem	0	0.350913	1	0.353311	0	N/A	0	0.713046	1	0.67362	0	N/A	0	0.161237	0	0.161623	0
n34	21	n34 - 21.jpg	0	0.518492	1	0.514033	0	N/A	0	0.36375	0	0.368204	0	N/A	0	0.363574	1	0.362426	0	N/A	0	0.422578	1	0.416401	0	N/A	1	0.455131	0	0.454816	1	mem	0	0.332924	1	0.332251	0	N/A	0	0.690462	1	0.692527	0	N/A	0	0.12833	0	0.128592	0
n35	1	n35 - 01.jpg	1	0.709802	1	0.73449	3	nuc	1	0.574231	1	0.583676	3	nuc	1	0.551204	1	0.553003	3	nuc	1	0.552572	1	0.548096	3	nuc	0	0.730559	1	0.694407	0	N/A	1	0.44367	1	0.432803	3	nuc	1	0.636375	1	0.630231	3	nuc	1	0.254795	1	0.256808	3
n35	3	n35 - 03.jpg	1	0.646937	1	0.622605	3	nuc	1	0.526837	1	0.530405	3	nuc	1	0.542338	1	0.526244	3	nuc	1	0.577957	1	0.594895	3	nuc	0	0.679571	1	0.723298	0	N/A	1	0.426006	1	0.432536	3	nuc	1	0.714145	1	0.749875	3	nuc, cp	1	0.253931	1	0.254858	3
n35	4	n35 - 04.jpg	1	0.725368	1	0.701811	3	nuc	1	0.594988	1	0.615385	3	nuc	1	0.561839	1	0.549628	3	nuc	1	0.535567	1	0.535539	3	nuc	0	0.761587	1	0.743891	0	N/A	1	0.446008	1	0.444287	3	nuc	1	0.632783	1	0.624908	3	nuc, cp	1	0.245098	1	0.248264	3
n35	5	n35 - 05.jpg	1	0.753532	1	0.777432	3	nuc	1	0.629115	1	0.601108	3	nuc	1	0.582748	1	0.590763	3	nuc	1	0.524929	1	0.528253	3	nuc	0	0.793272	1	0.808746	0	N/A	1	0.46858	1	0.453	3	nuc	1	0.608194	0	0.619782	3	nuc, cp	1	0.237054	1	0.238994	3
n35	6	n35 - 06.jpg	1	0.690482	1	0.748586	3	nuc	1	0.619772	1	0.65421	3	nuc	1	0.52117	1	0.533798	3	nuc	1	0.523169	1	0.529527	3	nuc	0	0.738997	1	0.810617	0	N/A	1	0.483052	1	0.478054	3	nuc	1	0.640321	1	0.666029	3	nuc, cp	1	0.245154	1	0.247348	3
n35	7	n35 - 07.jpg	1	0.68725	1	0.684721	3	nuc	1	0.548553	1	0.528844	3	nuc	1	0.552131	1	0.546959	3	nuc	1	0.571691	1	0.575691	3	nuc	0	0.716545	1	0.720652	0	N/A	1	0.439489	1	0.431046	3	nuc	1	0.680196	1	0.674038	3	nuc, cp	1	0.246798	1	0.248869	3
n35	8	n35 - 08.jpg	1	0.845914	1	0.928583	3	nuc	1	0.685241	1	0.728994	3	nuc	1	0.589767	1	0.605849	3	nuc	1	0.529888	1	0.533893	3	nuc	0	0.858226	1	0.795049	0	N/A	1	0.463454	1	0.466177	3	nuc	1	0.550215	0	0.574575	3	nuc, cp	1	0.188921	0	0.192548	3
n35	9	n35 - 09.jpg	1	0.683194	1	0.647489	3	nuc	1	0.542862	1	0.542299	3	nuc	1	0.539153	1	0.535443	3	nuc	1	0.565028	1	0.545504	3	nuc	0	0.718043	1	0.706322	0	N/A	1	0.450696	1	0.438987	3	nuc	1	0.669458	1	0.677709	3	nuc, cp	1	0.258507	1	0.262393	3
n35	10	n35 - 10.jpg	1	0.759557	1	0.769953	3	nuc	1	0.594949	1	0.567897	3	nuc	1	0.562863	1	0.583642	3	nuc	1	0.55557	1	0.572054	3	nuc	0	0.785856	1	0.803853	0	N/A	1	0.453612	1	0.459743	3	nuc	1	0.630176	1	0.650867	3	nuc	1	0.22575	1	0.228973	3
n35	11	n35 - 11.jpg	1	0.780832	1	0.784276	3	nuc	1	0.623931	1	0.600996	3	nuc	1	0.583167	1	0.604834	3	nuc	1	0.53878	1	0.521829	3	nuc	0	0.793668	1	0.823384	0	N/A	1	0.447906	1	0.438381	3	nuc	1	0.604506	0	0.59796	3	nuc, cp	1	0.231805	1	0.23459	3
n35	12	n35 - 12.jpg	1	0.849589	1	0.852264	3	nuc	1	0.681247	1	0.670518	3	nuc	1	0.619039	1	0.6092	3	nuc	1	0.535263	1	0.556599	3	nuc	0	0.857392	1	0.847236	0	N/A	1	0.4709	1	0.460504	3	nuc	1	0.544541	0	0.563917	3	nuc, cp	1	0.201757	0	0.205204	3
n35	13	n35 - 13.jpg	1	0.81739	1	0.754786	3	nuc	1	0.641753	1	0.63652	3	nuc	1	0.590875	1	0.591186	3	nuc	1	0.55062	1	0.554755	3	nuc	0	0.826484	1	0.759928	0	N/A	1	0.456626	1	0.4659	3	nuc	1	0.584483	0	0.593313	3	nuc, cp	1	0.208209	0	0.210392	3
n35	14	n35 - 14.jpg	1	0.796668	1	0.817589	3	nuc	1	0.690504	1	0.716888	3	nuc	1	0.558858	1	0.563038	3	nuc	1	0.506279	1	0.515595	3	nuc	0	0.831109	1	0.777337	0	N/A	1	0.507802	1	0.517893	3	nuc	1	0.544339	0	0.561787	3	nuc	1	0.209215	0	0.211569	3
n35	15	n35 - 15.jpg	1	0.804567	1	0.821532	3	nuc	1	0.650294	1	0.696482	3	nuc	1	0.591459	1	0.585195	3	nuc	1	0.529647	1	0.518374	3	nuc	0	0.817511	1	0.847004	0	N/A	1	0.457158	1	0.465021	3	nuc	1	0.576669	0	0.596699	3	nuc	1	0.223175	1	0.227331	3
n35	16	n35 - 16.jpg	1	0.764458	1	0.75087	3	nuc	1	0.618165	1	0.583709	3	nuc	1	0.587111	1	0.60588	3	nuc	1	0.537262	1	0.541324	3	nuc	0	0.78516	1	0.803288	0	N/A	1	0.460935	1	0.477542	3	nuc	1	0.600781	0	0.605989	3	nuc	1	0.244734	1	0.249101	3
n35	17	n35 - 17.jpg	1	0.784091	1	0.742523	3	nuc	1	0.638933	1	0.659732	3	nuc	1	0.585024	1	0.583651	3	nuc	1	0.527011	1	0.526204	3	nuc	0	0.806357	1	0.816323	0	N/A	1	0.465949	1	0.458665	3	nuc	1	0.578906	0	0.600277	3	nuc, cp	1	0.23353	1	0.236923	3
n35	18	n35 - 18.jpg	1	0.692582	1	0.735326	3	nuc	1	0.539898	1	0.545649	3	nuc	1	0.547657	1	0.543995	3	nuc	1	0.574183	1	0.548935	3	nuc	0	0.720641	1	0.756548	0	N/A	1	0.455866	1	0.443437	3	nuc	1	0.671905	1	0.701619	3	nuc	1	0.259196	1	0.263628	3
n35	19	n35 - 19.jpg	1	0.762326	1	0.75877	3	nuc	1	0.603494	1	0.600959	3	nuc	1	0.589847	1	0.573626	3	nuc	1	0.546383	1	0.533573	3	nuc	0	0.785902	1	0.823433	0	N/A	1	0.467681	1	0.47101	3	nuc	1	0.612839	1	0.622559	3	nuc, cp	1	0.246465	1	0.24972	3
n35	20	n35 - 20.jpg	1	0.740154	1	0.770718	3	nuc	1	0.600838	1	0.611486	3	nuc	1	0.573434	1	0.549624	3	nuc	1	0.535513	1	0.546766	3	nuc	0	0.772743	1	0.736015	0	N/A	1	0.455142	1	0.440645	3	nuc	1	0.619594	1	0.620622	3	cp, nuc	1	0.247343	1	0.250021	3
n35	21	n35 - 21.jpg	1	0.726777	1	0.68741	3	nuc	1	0.601456	1	0.570402	3	nuc	1	0.567628	1	0.560756	3	nuc	1	0.526976	1	0.527576	3	nuc	0	0.758992	1	0.734752	0	N/A	1	0.451127	1	0.444974	3	nuc	1	0.610416	1	0.630449	3	cp, nuc	1	0.257447	1	0.261389	3
n35	22	n35 - 22.jpg	1	0.631427	1	0.658319	3	nuc	1	0.513711	1	0.49887	3	nuc	1	0.54018	1	0.518654	3	nuc	1	0.572059	1	0.571015	3	nuc	0	0.664965	1	0.657517	0	N/A	1	0.457086	1	0.446499	3	nuc	1	0.676585	1	0.673762	3	cp, nuc	1	0.288065	1	0.293113	3
n35	23	n35 - 23.jpg	1	0.772908	1	0.786778	3	nuc	1	0.602545	1	0.62163	3	nuc	1	0.572575	1	0.567457	3	nuc	1	0.552705	1	0.536194	3	nuc	0	0.795177	1	0.817371	0	N/A	1	0.46723	1	0.483781	3	nuc	1	0.605863	0	0.632915	3	nuc	1	0.231628	1	0.234802	3
n35	24	n35 - 24.jpg	1	0.755823	1	0.792562	3	nuc	1	0.602642	1	0.591261	3	nuc	1	0.572272	1	0.570501	3	nuc	1	0.550435	1	0.551571	3	nuc	0	0.773417	1	0.815202	0	N/A	1	0.450017	1	0.462411	3	nuc	1	0.62209	1	0.644299	3	nuc	1	0.237499	1	0.239473	3
n35	25	n35 - 25.jpg	1	0.730578	1	0.690053	3	nuc	1	0.594239	1	0.588692	3	nuc	1	0.57052	1	0.58556	3	nuc	1	0.537735	1	0.536051	3	nuc	0	0.761272	1	0.771456	0	N/A	1	0.446482	1	0.435367	3	nuc	1	0.635596	1	0.653857	3	nuc	1	0.248865	1	0.251607	3
n35	26	n35 - 26.jpg	1	0.688664	1	0.730615	3	nuc	1	0.56467	1	0.59062	3	nuc	1	0.564556	1	0.545704	3	nuc	1	0.542827	1	0.525766	3	nuc	0	0.737123	1	0.828257	0	N/A	1	0.455433	1	0.441821	3	nuc	1	0.661235	1	0.657566	3	nuc, cp	1	0.264996	1	0.266889	3
n35	27	n35 - 27.jpg	1	0.789944	1	0.783416	3	nuc	1	0.630938	1	0.602928	3	nuc	1	0.586313	1	0.568052	3	nuc	1	0.540665	1	0.542966	3	nuc	0	0.806101	1	0.856286	0	N/A	1	0.452551	1	0.449356	3	nuc	1	0.594363	0	0.602249	3	nuc	1	0.222839	1	0.224778	3
n35	28	n35 - 28.jpg	1	0.772429	1	0.854039	3	nuc	1	0.61238	1	0.598662	3	nuc	1	0.580573	1	0.556681	3	nuc	1	0.539566	1	0.537608	3	nuc	0	0.780994	1	0.828454	0	N/A	1	0.455891	1	0.472348	3	nuc	1	0.595089	0	0.592999	3	nuc, cp	1	0.248745	1	0.253323	3
n35	29	n35 - 29.jpg	1	0.73015	1	0.722475	3	nuc	1	0.603271	1	0.630251	3	nuc	1	0.580212	1	0.603566	3	nuc	1	0.527441	1	0.514647	3	nuc	0	0.767165	1	0.726428	0	N/A	1	0.452355	1	0.465696	3	nuc	1	0.62381	1	0.611462	3	nuc, cp	1	0.25445	1	0.257064	3
n35	30	n35 - 30.jpg	1	0.722275	1	0.786987	3	nuc	1	0.588552	1	0.582899	3	nuc	1	0.571753	1	0.57957	3	nuc	1	0.535157	1	0.52523	3	nuc	0	0.75614	1	0.740338	0	N/A	1	0.456169	1	0.47191	3	nuc	1	0.628203	1	0.631421	3	nuc, cp	1	0.261051	1	0.263867	3
n35	31	n35 - 31.jpg	1	0.723788	1	0.781194	3	nuc	1	0.560375	1	0.556409	3	nuc	1	0.552499	1	0.578994	3	nuc	1	0.571415	1	0.584546	3	nuc	0	0.745478	1	0.801989	0	N/A	1	0.454775	1	0.452159	3	nuc	1	0.653579	1	0.683802	3	nuc, cp	1	0.245479	1	0.248032	3
n36	1	n36 - 01.jpg	1	0.508504	1	0.49869	2	nuc	1	0.411994	1	0.422962	2	nuc	1	0.457766	1	0.473407	1	nuc	1	0.510158	1	0.504985	1	nuc	1	0.484943	0	0.476491	3	nuc	1	0.39699	1	0.39906	2	nuc	1	0.74059	1	0.724469	1	nuc	0	0.198013	0	0.199225	0
n36	2	n36 - 02.jpg	1	0.521034	1	0.506027	2	nuc	1	0.424936	1	0.424259	2	nuc	1	0.462775	1	0.478799	2	nuc	1	0.517161	1	0.521799	1	nuc	1	0.499982	1	0.492637	3	nuc	1	0.377993	1	0.380948	2	nuc	1	0.739317	1	0.69994	1	nuc	0	0.199363	0	0.199805	0
n36	3	n36 - 03.jpg	1	0.527606	1	0.530558	2	nuc	1	0.344307	0	0.341569	2	nuc	1	0.354067	1	0.357893	1	nuc	0	0.402096	1	0.403052	0	N/A	0	0.486016	0	0.479693	0	N/A	1	0.357024	1	0.361826	2	nuc	0	0.690108	1	0.72292	0	N/A	0	0.142294	0	0.142646	0
n36	4	n36 - 04.jpg	1	0.504452	1	0.521157	2	nuc	1	0.347034	0	0.351688	2	nuc	0	0.38144	1	0.379805	0	N/A	0	0.393277	1	0.392057	0	N/A	0	0.438656	0	0.442356	0	N/A	1	0.305871	0	0.309235	2	nuc	1	0.693918	1	0.693915	1	nuc	0	0.125121	0	0.125422	0
n36	5	n36 - 05.jpg	1	0.52431	1	0.519674	2	nuc	1	0.335884	0	0.334318	2	nuc	0	0.3804	1	0.374761	0	N/A	0	0.408392	1	0.403596	0	N/A	0	0.3567	0	0.360989	0	N/A	1	0.32229	1	0.32104	2	nuc	1	0.609619	0	0.588749	1	nuc	0	0.110684	0	0.110847	0
n36	6	n36 - 06.jpg	1	0.505979	1	0.490071	1	nuc	1	0.345958	0	0.344235	2	nuc	0	0.352671	1	0.353698	0	N/A	0	0.400619	1	0.399907	0	N/A	0	0.38243	0	0.379721	0	N/A	1	0.281513	0	0.281211	2	nuc	1	0.668579	1	0.655183	1	nuc	0	0.0901542	0	0.0902882	0
n36	7	n36 - 07.jpg	1	0.517243	1	0.518498	2	nuc	1	0.29342	0	0.296055	1	nuc	0	0.366734	1	0.363715	0	N/A	0	0.356441	0	0.358044	0	N/A	0	0.395419	0	0.400305	0	N/A	1	0.276524	0	0.276	2	nuc	1	0.641597	1	0.611549	1	nuc	0	0.0895322	0	0.0897041	0
n36	8	n36 - 08.jpg	1	0.52277	1	0.536097	2	nuc	0	0.300883	0	0.301656	0	N/A	0	0.362591	1	0.363996	0	N/A	0	0.402029	1	0.409218	0	N/A	0	0.416008	0	0.424287	0	N/A	1	0.278831	0	0.278311	2	nuc	1	0.65768	1	0.650265	1	nuc	0	0.104213	0	0.104406	0
n36	9	n36 - 09.jpg	1	0.486731	0	0.495083	2	nuc	1	0.325412	0	0.324931	1	nuc	0	0.363736	1	0.368102	0	N/A	0	0.336964	0	0.33879	0	N/A	0	0.316609	0	0.320092	0	N/A	1	0.281146	0	0.281871	2	nuc	1	0.620897	1	0.647679	1	nuc	0	0.0860548	0	0.0861727	0
n36	10	n36 - 10.jpg	1	0.518088	1	0.52025	1	nuc	0	0.308307	0	0.310138	0	N/A	0	0.343145	1	0.339629	0	N/A	0	0.359392	0	0.361937	0	N/A	0	0.383627	0	0.388085	0	N/A	1	0.269261	0	0.271562	2	nuc	1	0.653983	1	0.687194	1	nuc	0	0.0854778	0	0.0856075	0
n36	11	n36 - 11.jpg	1	0.510016	1	0.528787	2	nuc	0	0.306016	0	0.304762	0	N/A	0	0.310454	0	0.311344	0	N/A	0	0.396975	1	0.394283	0	N/A	0	0.392876	0	0.393928	0	N/A	1	0.296658	0	0.296927	2	nuc	1	0.660331	1	0.706816	1	nuc	0	0.094545	0	0.0946697	0
n36	12	n36 - 12.jpg	1	0.511721	1	0.526009	2	nuc	0	0.294092	0	0.295122	0	N/A	0	0.34118	1	0.34485	0	N/A	0	0.401574	1	0.397223	0	N/A	0	0.338287	0	0.337726	0	N/A	1	0.27067	0	0.272346	2	nuc	1	0.655152	1	0.634282	1	nuc	0	0.0805518	0	0.0806421	0
n36	13	n36 - 13.jpg	0	0.533181	1	0.532985	0	N/A	0	0.34261	0	0.345073	0	N/A	0	0.369167	1	0.36974	0	N/A	0	0.415103	1	0.409335	0	N/A	0	0.456779	0	0.468665	0	N/A	1	0.338344	1	0.336978	2	nuc	1	0.680779	1	0.713145	1	nuc	0	0.141133	0	0.14141	0
n36	14	n36 - 14.jpg	0	0.529037	1	0.537581	0	N/A	0	0.343126	0	0.346607	0	N/A	0	0.372916	1	0.373197	0	N/A	0	0.407651	1	0.416018	0	N/A	0	0.415469	0	0.40859	0	N/A	1	0.315149	0	0.315136	1	nuc	1	0.6749	1	0.668595	1	nuc	0	0.133004	0	0.133262	0
n36	15	n36 - 15.jpg	1	0.540843	1	0.541485	1	nuc	0	0.300789	0	0.302195	0	N/A	0	0.33837	1	0.340968	0	N/A	0	0.405754	1	0.402801	0	N/A	0	0.362909	0	0.364373	0	N/A	1	0.282559	0	0.282146	2	nuc	1	0.656543	1	0.694917	1	nuc	0	0.0872086	0	0.0873649	0
n37	1	n37 - 01.jpg	1	0.552559	1	0.525939	3	nuc	1	0.459398	1	0.446857	2	nuc	1	0.494302	1	0.507113	3	nuc	1	0.54299	1	0.525854	3	nuc	0	0.585792	1	0.613118	0	N/A	1	0.434361	1	0.42609	2	nuc	1	0.727083	1	0.79561	2	nuc	0	0.254192	1	0.255355	0
n37	2	n37 - 02.jpg	1	0.548679	1	0.546685	3	nuc	1	0.466056	1	0.452578	3	nuc	1	0.495443	1	0.52094	3	nuc	1	0.562872	1	0.575847	3	nuc	0	0.579121	1	0.573695	0	N/A	1	0.40994	1	0.40294	2	nuc	1	0.743194	1	0.729268	2	nuc	0	0.230055	1	0.230694	0
n37	3	n37 - 03.jpg	1	0.516303	1	0.508607	3	nuc	1	0.40345	1	0.399207	3	nuc	1	0.45693	1	0.442904	3	nuc	1	0.464172	1	0.47515	3	nuc	0	0.53892	1	0.527551	0	N/A	1	0.36966	1	0.365436	2	nuc	1	0.744676	1	0.703858	2	nuc	0	0.16297	0	0.163598	0
n37	4	n37 - 04.jpg	1	0.522556	1	0.514822	3	nuc	1	0.432177	1	0.420832	3	nuc	1	0.457598	1	0.467374	3	nuc	1	0.549169	1	0.535568	3	nuc	0	0.471479	0	0.482308	0	N/A	1	0.381396	1	0.38422	2	nuc	1	0.743541	1	0.714198	2	nuc	0	0.207537	0	0.208023	0
n37	5	n37 - 05.jpg	1	0.511105	1	0.504749	3	nuc	1	0.372294	0	0.372823	3	nuc	1	0.421492	1	0.433744	2	nuc	1	0.481834	1	0.496317	2	nuc	0	0.505472	1	0.501015	0	N/A	1	0.359991	1	0.359675	2	nuc	1	0.729818	1	0.701917	2	nuc	0	0.177195	0	0.177703	0
n37	6	n37 - 06.jpg	1	0.51889	1	0.516105	3	nuc	1	0.403081	1	0.40785	3	nuc	1	0.429195	1	0.419127	3	nuc	1	0.469777	1	0.461469	3	nuc	0	0.56636	1	0.562002	0	N/A	1	0.378909	1	0.379938	1	cp	1	0.750266	1	0.728913	2	nuc	0	0.177082	0	0.177673	0
n37	7	n37 - 07.jpg	1	0.508386	1	0.527442	3	nuc	1	0.407881	1	0.403367	3	nuc	1	0.438154	1	0.434691	3	nuc	1	0.475955	1	0.489623	3	nuc	0	0.507223	1	0.505201	0	N/A	1	0.361958	1	0.36113	1	cp	1	0.768019	1	0.739955	2	nuc	0	0.157392	0	0.158176	0
n37	8	n37 - 08.jpg	1	0.519532	1	0.518327	3	nuc	1	0.439058	1	0.426724	3	nuc	1	0.455492	1	0.44543	3	nuc	1	0.517092	1	0.51339	3	nuc	0	0.499226	1	0.493114	0	N/A	1	0.376832	1	0.375481	1	cp	1	0.761892	1	0.753143	2	nuc	0	0.18846	0	0.189546	0
n37	9	n37 - 09.jpg	1	0.583486	1	0.589556	3	nuc	1	0.483974	1	0.491439	3	nuc	1	0.508596	1	0.488506	3	nuc	1	0.537951	1	0.549876	3	nuc	0	0.610236	1	0.603691	0	N/A	1	0.421447	1	0.413484	2	nuc	1	0.728494	1	0.761393	2	nuc	0	0.239195	1	0.238839	0
n37	10	n37 - 10.jpg	1	0.502493	1	0.520065	3	nuc	1	0.396853	1	0.389755	3	nuc	1	0.419613	1	0.430222	3	nuc	1	0.465911	1	0.4766	3	nuc	0	0.512448	1	0.524446	0	N/A	1	0.376195	1	0.371363	2	nuc	1	0.734645	1	0.771053	2	nuc	0	0.18155	0	0.18207	0
n37	11	n37 - 11.jpg	1	0.514471	1	0.527587	3	nuc	1	0.366871	0	0.367403	3	nuc	1	0.429289	1	0.418386	2	nuc	1	0.459379	1	0.454454	3	nuc	0	0.520046	1	0.533332	0	N/A	1	0.368298	1	0.362776	1	cp	1	0.747945	1	0.827317	2	nuc	0	0.16452	0	0.165219	0
n37	12	n37 - 12.jpg	1	0.517388	1	0.531255	3	nuc	1	0.375857	0	0.382494	3	nuc	1	0.425822	1	0.42982	3	nuc	1	0.476328	1	0.465691	3	nuc	0	0.521596	1	0.522143	0	N/A	1	0.389101	1	0.38325	1	cp	1	0.742094	1	0.737896	2	nuc	0	0.176626	0	0.17738	0
n37	13	n37 - 13.jpg	1	0.511718	1	0.526033	3	nuc	1	0.392031	1	0.39397	3	nuc	1	0.419742	1	0.410322	3	nuc	1	0.472915	1	0.470789	3	nuc	1	0.467997	0	0.474073	2	nuc	1	0.353211	1	0.354859	2	cp	1	0.728628	1	0.745543	2	nuc	0	0.164663	0	0.164988	0
n37	14	n37 - 14.jpg	1	0.612336	1	0.584507	3	nuc	1	0.52007	1	0.503779	3	nuc	1	0.53798	1	0.512527	3	nuc	1	0.552391	1	0.534731	3	nuc	1	0.666644	1	0.721118	3	nuc	1	0.446592	1	0.451846	3	nuc	1	0.695912	1	0.67786	2	nuc	0	0.293132	1	0.294755	0
n37	15	n37 - 15.jpg	1	0.529919	1	0.551817	3	nuc	1	0.422139	1	0.43131	3	nuc	1	0.45448	1	0.466957	3	nuc	1	0.495432	1	0.489416	3	nuc	0	0.517493	1	0.512595	0	N/A	1	0.398325	1	0.394986	2	nuc	1	0.764094	1	0.748687	2	nuc	0	0.181695	0	0.182252	0
n38	1	n38 - 01.jpg	1	0.62611	1	0.658204	3	nuc	1	0.515714	1	0.514261	3	nuc	1	0.542986	1	0.531588	3	nuc	1	0.570871	1	0.552976	3	nuc	0	0.665567	1	0.664128	0	N/A	1	0.448317	1	0.458191	3	nuc	1	0.691501	1	0.677869	3	nuc	0	0.279839	1	0.284154	0
n38	2	n38 - 02.jpg	1	0.692656	1	0.657918	3	nuc	1	0.549011	1	0.532152	3	nuc	1	0.549068	1	0.556386	3	nuc	1	0.556073	1	0.536945	3	nuc	1	0.734433	1	0.708628	2	nuc	1	0.468912	1	0.454797	3	nuc	1	0.647584	1	0.671815	3	nuc	0	0.267053	1	0.27089	0
n38	3	n38 - 03.jpg	1	0.742068	1	0.702795	3	nuc	1	0.579736	1	0.597029	3	nuc	1	0.570891	1	0.548482	3	nuc	1	0.559857	1	0.548787	3	nuc	0	0.766195	1	0.739166	0	N/A	1	0.475677	1	0.498428	3	nuc	1	0.624063	1	0.641404	3	nuc	0	0.253228	1	0.256257	0
n38	4	n38 - 04.jpg	1	0.64283	1	0.611839	3	nuc	1	0.519292	1	0.500922	3	nuc	1	0.542543	1	0.543527	3	nuc	1	0.569123	1	0.571537	3	nuc	1	0.68293	1	0.651676	3	nuc	1	0.453046	1	0.471065	3	nuc	1	0.692921	1	0.672955	3	nuc	0	0.28141	1	0.286447	0
n38	5	n38 - 05.jpg	1	0.687606	1	0.741102	3	nuc	1	0.553333	1	0.551297	3	nuc	1	0.555711	1	0.584401	3	nuc	1	0.560827	1	0.559357	3	nuc	0	0.724241	1	0.691352	0	N/A	1	0.443902	1	0.454695	3	nuc	1	0.681047	1	0.709844	3	nuc	0	0.255504	1	0.257764	0
n38	6	n38 - 06.jpg	1	0.680397	1	0.688518	3	nuc	1	0.531323	1	0.555384	3	nuc	1	0.554762	1	0.55913	3	nuc	1	0.57063	1	0.565204	3	nuc	0	0.727909	1	0.697831	0	N/A	1	0.46565	1	0.482286	3	nuc	1	0.685153	1	0.705332	3	nuc	0	0.263045	1	0.264002	0
n38	7	n38 - 07.jpg	1	0.704153	1	0.720041	3	nuc	1	0.559717	1	0.540516	3	nuc	1	0.547683	1	0.551935	3	nuc	1	0.556335	1	0.571395	3	nuc	0	0.743206	1	0.719185	0	N/A	1	0.455122	1	0.461521	3	nuc	1	0.655204	1	0.680997	3	nuc	0	0.250496	1	0.252011	0
n38	8	n38 - 08.jpg	1	0.683762	1	0.668476	3	nuc	1	0.535887	1	0.557261	3	nuc	1	0.545757	1	0.526431	3	nuc	1	0.575162	1	0.601515	3	nuc	0	0.716071	1	0.750449	0	N/A	1	0.449902	1	0.435288	3	nuc	1	0.685571	1	0.686209	3	nuc	0	0.25618	1	0.260757	0
n38	9	n38 - 09.jpg	1	0.789823	1	0.734717	3	nuc	1	0.605976	1	0.636733	3	nuc	1	0.5818	1	0.591504	3	nuc	1	0.554266	1	0.554865	3	nuc	1	0.802099	1	0.833067	3	nuc	1	0.460695	1	0.456473	3	nuc	1	0.617116	1	0.647595	3	nuc	0	0.229702	1	0.232149	0
n38	10	n38 - 10.jpg	1	0.838606	1	0.913462	3	nuc	1	0.685918	1	0.713415	3	nuc	1	0.569681	1	0.561569	3	nuc	1	0.526964	1	0.516769	3	nuc	1	0.847855	1	0.832659	3	nuc	1	0.484096	1	0.466834	3	nuc	1	0.551137	0	0.578261	3	nuc	0	0.198132	0	0.202058	0
n39	1	n39 - 01.jpg	1	0.510521	1	0.517524	2	nuc	1	0.34792	0	0.351891	2	nuc	0	0.409356	1	0.403424	0	N/A	0	0.418947	1	0.427561	0	N/A	0	0.351947	0	0.356059	0	N/A	0	0.276562	0	0.279156	0	N/A	1	0.643288	1	0.642508	2	cp	0	0.111519	0	0.111719	0
n39	2	n39 - 02.jpg	1	0.515586	1	0.503355	1	nuc	1	0.378473	0	0.376972	1	nuc	0	0.386774	1	0.38328	0	N/A	0	0.444692	1	0.442389	0	N/A	0	0.457252	0	0.459295	0	N/A	0	0.347496	1	0.345946	0	N/A	1	0.709413	1	0.746814	2	cp	0	0.153215	0	0.153592	0
n39	3	n39 - 03.jpg	1	0.498456	0	0.507161	2	nuc	1	0.435907	1	0.442783	2	nuc	0	0.419012	1	0.422046	0	N/A	0	0.46492	1	0.452544	0	N/A	0	0.442416	0	0.436374	0	N/A	0	0.352566	1	0.352454	0	N/A	1	0.727108	1	0.759582	2	cp	0	0.159347	0	0.159793	0
n39	4	n39 - 04.jpg	1	0.509364	1	0.529225	1	nuc	1	0.341714	0	0.341047	3	nuc	0	0.364031	1	0.363078	0	N/A	0	0.40154	1	0.408935	0	N/A	0	0.399366	0	0.404363	0	N/A	0	0.272433	0	0.274795	0	N/A	1	0.696973	1	0.692087	2	cp	0	0.112393	0	0.112655	0
n39	5	n39 - 05.jpg	1	0.522862	1	0.523474	1	nuc	1	0.333089	0	0.334258	2	nuc	0	0.371197	1	0.377224	0	N/A	0	0.396663	1	0.393557	0	N/A	0	0.367548	0	0.36908	0	N/A	0	0.297054	0	0.300122	0	N/A	1	0.646495	1	0.672647	2	cp	0	0.101666	0	0.101892	0
n39	6	n39 - 06.jpg	1	0.528407	1	0.537966	2	nuc	1	0.346425	0	0.34958	2	nuc	0	0.377684	1	0.378356	0	N/A	0	0.423472	1	0.431873	0	N/A	0	0.437406	0	0.427119	0	N/A	0	0.327398	1	0.327618	0	N/A	1	0.684816	1	0.680101	2	cp	0	0.139225	0	0.139628	0
n39	7	n39 - 07.jpg	1	0.509971	1	0.498895	3	nuc	1	0.43742	1	0.42768	3	nuc	1	0.450063	1	0.436723	2	nuc	1	0.502931	1	0.494151	2	nuc	0	0.500332	1	0.50962	0	N/A	0	0.377784	1	0.379272	0	N/A	1	0.749946	1	0.7944	2	cp	0	0.208664	0	0.209919	0
n39	8	n39 - 08.jpg	1	0.52642	1	0.54853	2	nuc	1	0.304098	0	0.307576	2	nuc	1	0.340501	1	0.345072	1	nuc	1	0.377937	1	0.375529	2	nuc	0	0.419019	0	0.425584	0	N/A	0	0.297157	0	0.296626	0	N/A	1	0.683219	1	0.655355	2	cp	0	0.106606	0	0.10678	0
n39	9	n39 - 09.jpg	1	0.536197	1	0.545145	3	nuc	1	0.3253	0	0.323395	2	nuc	1	0.351406	1	0.357149	1	nuc	1	0.410073	1	0.419529	1	nuc	0	0.430598	0	0.423001	0	N/A	0	0.333709	1	0.33659	0	N/A	1	0.691989	1	0.658297	2	cp	0	0.119473	0	0.119719	0
n39	10	n39 - 10.jpg	1	0.517332	1	0.509982	2	nuc	1	0.324388	0	0.32385	2	nuc	1	0.354174	1	0.357033	1	nuc	0	0.376419	1	0.376045	0	N/A	0	0.369589	0	0.370448	0	N/A	0	0.267747	0	0.268529	0	N/A	1	0.653156	1	0.693959	2	cp	0	0.0867769	0	0.0869302	0
n39	11	n39 - 11.jpg	1	0.550373	1	0.546378	2	nuc	1	0.333981	0	0.3377	2	nuc	0	0.346014	1	0.343313	0	N/A	0	0.39664	1	0.398725	0	N/A	0	0.37559	0	0.373865	0	N/A	0	0.302741	0	0.305051	0	N/A	1	0.665698	1	0.678531	2	cp	0	0.100596	0	0.100799	0
n39	12	n39 - 12.jpg	1	0.525529	1	0.514636	3	nuc	1	0.346101	0	0.350567	2	nuc	1	0.346216	1	0.351697	1	nuc	0	0.394401	1	0.390395	0	N/A	0	0.453492	0	0.463112	0	N/A	0	0.35366	1	0.351958	0	N/A	1	0.657247	1	0.687147	2	cp	0	0.139767	0	0.140227	0
n40	1	n40 - 01.jpg	0	0.51663	1	0.507261	0	N/A	0	0.376221	0	0.376432	0	N/A	0	0.400256	1	0.40696	0	N/A	0	0.43008	1	0.441292	0	N/A	0	0.409847	0	0.409221	0	N/A	1	0.346497	1	0.349097	1	nuc	0	0.700476	1	0.70524	0	N/A	0	0.142166	0	0.142437	0
n40	2	n40 - 02.jpg	1	0.511084	1	0.522691	2	nuc	0	0.377708	0	0.384153	0	N/A	0	0.392352	1	0.398974	0	N/A	0	0.422434	1	0.431157	0	N/A	0	0.374247	0	0.37293	0	N/A	1	0.31271	0	0.310824	1	nuc	0	0.67078	1	0.678893	0	N/A	0	0.12558	0	0.125803	0
n40	3	n40 - 03.jpg	0	0.524037	1	0.545662	0	N/A	0	0.353981	0	0.352485	0	N/A	0	0.363267	1	0.364519	0	N/A	0	0.402782	1	0.40447	0	N/A	0	0.355005	0	0.353574	0	N/A	1	0.32313	1	0.326518	1	nuc	0	0.633537	1	0.648633	0	N/A	0	0.118536	0	0.118749	0
n40	4	n40 - 04.jpg	0	0.489463	0	0.486321	0	N/A	0	0.378491	0	0.379772	0	N/A	0	0.347409	1	0.347976	0	N/A	0	0.375191	1	0.37555	0	N/A	0	0.379116	0	0.382388	0	N/A	1	0.306402	0	0.307988	1	nuc	0	0.653424	1	0.693932	0	N/A	0	0.0924514	0	0.0925822	0
n40	5	n40 - 05.jpg	0	0.480274	0	0.467669	0	N/A	0	0.346198	0	0.347086	0	N/A	0	0.335169	1	0.338936	0	N/A	0	0.369097	0	0.374511	0	N/A	0	0.336186	0	0.339552	0	N/A	1	0.290316	0	0.292845	1	nuc	0	0.624065	1	0.600878	0	N/A	0	0.0886634	0	0.0888179	0
n40	6	n40 - 06.jpg	0	0.510657	1	0.523647	0	N/A	0	0.351445	0	0.351047	0	N/A	0	0.296051	0	0.298972	0	N/A	0	0.368562	0	0.37098	0	N/A	0	0.333235	0	0.335236	0	N/A	1	0.321663	1	0.324309	1	nuc	0	0.559475	0	0.564139	0	N/A	0	0.0804476	0	0.0805461	0
n40	7	n40 - 07.jpg	0	0.462924	0	0.459475	0	N/A	0	0.33707	0	0.337385	0	N/A	0	0.333292	1	0.335216	0	N/A	0	0.326848	0	0.328451	0	N/A	1	0.301795	0	0.300253	2	cp	1	0.276217	0	0.277978	1	nuc	0	0.571148	0	0.586128	0	N/A	0	0.0752879	0	0.0753856	0
n40	8	n40 - 08.jpg	0	0.465744	0	0.480796	0	N/A	0	0.36456	0	0.364931	0	N/A	0	0.347072	1	0.346202	0	N/A	0	0.339128	0	0.338223	0	N/A	0	0.305916	0	0.307594	0	N/A	1	0.30179	0	0.300551	1	nuc	0	0.606461	0	0.596469	0	N/A	0	0.0820502	0	0.0821635	0
n40	9	n40 - 09.jpg	0	0.510307	1	0.497143	0	N/A	0	0.337754	0	0.340761	0	N/A	0	0.381214	1	0.377554	0	N/A	0	0.326554	0	0.329201	0	N/A	1	0.281437	0	0.282664	2	cp	1	0.271803	0	0.272266	1	nuc	0	0.620568	1	0.594885	0	N/A	0	0.0780912	0	0.0781992	0
n40	10	n40 - 10.jpg	0	0.504192	1	0.501963	0	N/A	0	0.326916	0	0.326282	0	N/A	0	0.307198	0	0.309968	0	N/A	0	0.353255	0	0.357072	0	N/A	1	0.303667	0	0.306798	2	cp	1	0.277504	0	0.277782	1	nuc	0	0.583747	0	0.605661	0	N/A	0	0.0747929	0	0.0748892	0
n40	11	n40 - 11.jpg	0	0.49239	0	0.495429	0	N/A	0	0.374425	0	0.374886	0	N/A	0	0.251402	0	0.251719	0	N/A	0	0.332399	0	0.335069	0	N/A	0	0.342019	0	0.343909	0	N/A	1	0.274434	0	0.276614	1	nuc	0	0.577767	0	0.564711	0	N/A	0	0.0727624	0	0.0728629	0
n40	12	n40 - 12.jpg	0	0.514885	1	0.533041	0	N/A	0	0.354174	0	0.356136	0	N/A	0	0.300415	0	0.302867	0	N/A	0	0.337043	0	0.338623	0	N/A	0	0.316035	0	0.316997	0	N/A	1	0.26453	0	0.264854	1	nuc	0	0.55447	0	0.567692	0	N/A	0	0.0680915	0	0.0681667	0
n40	13	n40 - 13.jpg	0	0.483852	0	0.483958	0	N/A	0	0.316891	0	0.317703	0	N/A	0	0.300645	0	0.303023	0	N/A	0	0.339404	0	0.339678	0	N/A	0	0.293034	0	0.295924	0	N/A	1	0.282798	0	0.285123	1	nuc	0	0.606487	0	0.584165	0	N/A	0	0.0652193	0	0.0652983	0
n40	14	n40 - 14.jpg	0	0.491633	0	0.498944	0	N/A	0	0.330112	0	0.333331	0	N/A	0	0.2288	0	0.229722	0	N/A	0	0.3154	0	0.314155	0	N/A	0	0.365451	0	0.365139	0	N/A	1	0.293656	0	0.295167	1	nuc	0	0.521382	0	0.519235	0	N/A	0	0.0836616	0	0.0837871	0
n41	1	n41 - 01.jpg	0	0.458597	0	0.447175	0	N/A	0	0.351478	0	0.352643	0	N/A	0	0.324059	0	0.328153	0	N/A	0	0.340251	0	0.338561	0	N/A	0	0.322713	0	0.325379	0	N/A	1	0.298748	0	0.299831	1	nuc	1	0.62953	1	0.604311	1	cp	0	0.0797523	0	0.0798765	0
n41	2	n41 - 02.jpg	0	0.472832	0	0.474533	0	N/A	0	0.341456	0	0.344917	0	N/A	0	0.359874	1	0.361379	0	N/A	0	0.362782	0	0.367253	0	N/A	0	0.317871	0	0.318083	0	N/A	1	0.24216	0	0.243254	1	nuc	1	0.650895	1	0.632412	1	cp	0	0.0800852	0	0.0801742	0
n41	3	n41 - 03.jpg	0	0.501682	1	0.507002	0	N/A	0	0.339418	0	0.338742	0	N/A	0	0.309798	0	0.31241	0	N/A	0	0.291983	0	0.292125	0	N/A	0	0.272914	0	0.273381	0	N/A	1	0.2856	0	0.285326	1	nuc	1	0.544487	0	0.558963	1	cp	0	0.0671386	0	0.0672212	0
n41	4	n41 - 04.jpg	0	0.499329	0	0.492721	0	N/A	0	0.410272	1	0.419073	0	N/A	0	0.428709	1	0.433622	0	N/A	0	0.45396	1	0.464453	0	N/A	0	0.45078	0	0.440397	0	N/A	1	0.35937	1	0.361205	1	nuc	1	0.685059	1	0.650416	1	cp	0	0.179606	0	0.180006	0
n41	5	n41 - 05.jpg	0	0.541684	1	0.55976	0	N/A	0	0.339187	0	0.339412	0	N/A	0	0.234859	0	0.235017	0	N/A	0	0.34731	0	0.350416	0	N/A	0	0.344026	0	0.343707	0	N/A	0	0.268454	0	0.270137	0	N/A	1	0.506575	0	0.51329	1	cp	0	0.0790715	0	0.0791709	0
n41	6	n41 - 06.jpg	0	0.493885	0	0.503572	0	N/A	0	0.345494	0	0.348688	0	N/A	0	0.307844	0	0.30589	0	N/A	0	0.34467	0	0.348205	0	N/A	0	0.346373	0	0.350105	0	N/A	0	0.303841	0	0.305715	0	N/A	1	0.631255	1	0.637727	1	cp	0	0.0704505	0	0.0705288	0
n41	7	n41 - 07.jpg	0	0.494819	0	0.487553	0	N/A	0	0.361335	0	0.36007	0	N/A	0	0.286803	0	0.289328	0	N/A	0	0.325465	0	0.326001	0	N/A	0	0.323995	0	0.32692	0	N/A	0	0.286748	0	0.287754	0	N/A	1	0.594433	0	0.618607	1	cp	0	0.0789936	0	0.0790788	0
n41	8	n41 - 08.jpg	0	0.458283	0	0.472039	0	N/A	0	0.363293	0	0.363585	0	N/A	0	0.355236	1	0.353733	0	N/A	0	0.344173	0	0.347454	0	N/A	0	0.337737	0	0.335425	0	N/A	0	0.267028	0	0.268381	0	N/A	1	0.629505	1	0.632486	1	cp	0	0.0883481	0	0.0884796	0
n41	9	n41 - 09.jpg	0	0.522005	1	0.503349	0	N/A	0	0.375572	0	0.370729	0	N/A	0	0.392517	1	0.388843	0	N/A	0	0.437649	1	0.442252	0	N/A	0	0.408773	0	0.402654	0	N/A	1	0.324455	1	0.326529	1	nuc	1	0.690993	1	0.719499	1	cp	0	0.144027	0	0.144245	0
n41	10	n41 - 10.jpg	0	0.514866	1	0.521393	0	N/A	0	0.328747	0	0.330576	0	N/A	0	0.36203	1	0.362279	0	N/A	0	0.380766	1	0.386817	0	N/A	0	0.351292	0	0.354674	0	N/A	1	0.275399	0	0.274846	1	nuc	1	0.643329	1	0.675329	1	cp	0	0.0977342	0	0.0978625	0
n41	11	n41 - 11.jpg	0	0.514474	1	0.525532	0	N/A	0	0.39805	1	0.393939	0	N/A	0	0.260689	0	0.262225	0	N/A	0	0.380616	1	0.37843	0	N/A	0	0.351754	0	0.351149	0	N/A	0	0.298383	0	0.297912	0	N/A	1	0.558282	0	0.570705	1	cp	0	0.0892361	0	0.0894032	0
n41	12	n41 - 12.jpg	0	0.498624	0	0.505532	0	N/A	0	0.357014	0	0.359838	0	N/A	0	0.325317	0	0.324752	0	N/A	0	0.378431	1	0.381413	0	N/A	0	0.317137	0	0.319392	0	N/A	0	0.25705	0	0.25804	0	N/A	1	0.653704	1	0.695308	1	cp	0	0.0717953	0	0.0718743	0
n41	13	n41 - 13.jpg	0	0.476802	0	0.491293	0	N/A	0	0.348335	0	0.348747	0	N/A	0	0.319157	0	0.321922	0	N/A	0	0.314128	0	0.316024	0	N/A	0	0.338021	0	0.336709	0	N/A	0	0.306259	0	0.305175	0	N/A	1	0.627596	1	0.604554	1	cp	0	0.0765903	0	0.0766948	0
n41	14	n41 - 14.jpg	0	0.495007	0	0.48095	0	N/A	0	0.351932	0	0.351596	0	N/A	0	0.340047	1	0.341887	0	N/A	0	0.346282	0	0.346339	0	N/A	0	0.293209	0	0.293869	0	N/A	1	0.323853	1	0.322466	1	nuc	1	0.611298	1	0.633332	1	cp	0	0.0985032	0	0.0986341	0
n41	15	n41 - 15.jpg	0	0.494041	0	0.512739	0	N/A	0	0.391811	1	0.387618	0	N/A	0	0.417562	1	0.408762	0	N/A	0	0.377275	1	0.381491	0	N/A	0	0.41438	0	0.424596	0	N/A	1	0.339599	1	0.340467	1	nuc	1	0.626157	1	0.618502	1	cp	0	0.136193	0	0.136481	0
n41	16	n41 - 16.jpg	0	0.458417	0	0.448595	0	N/A	0	0.312725	0	0.313085	0	N/A	0	0.292787	0	0.295484	0	N/A	0	0.365963	0	0.369561	0	N/A	0	0.29807	0	0.297951	0	N/A	0	0.278766	0	0.278143	0	N/A	1	0.623366	1	0.598914	1	cp	0	0.0709103	0	0.0709808	0
n41	17	n41 - 17.jpg	0	0.464773	0	0.474581	0	N/A	0	0.315822	0	0.315818	0	N/A	0	0.286132	0	0.285745	0	N/A	0	0.338749	0	0.338888	0	N/A	0	0.358205	0	0.362612	0	N/A	0	0.277067	0	0.277245	0	N/A	1	0.628964	1	0.608866	1	cp	0	0.0684784	0	0.0685426	0
n41	18	n41 - 18.jpg	0	0.482666	0	0.48363	0	N/A	0	0.295403	0	0.295334	0	N/A	0	0.321631	0	0.321653	0	N/A	0	0.341199	0	0.339606	0	N/A	0	0.320873	0	0.320139	0	N/A	0	0.271211	0	0.273078	0	N/A	1	0.634594	1	0.646606	1	cp	0	0.0724442	0	0.0725386	0
n41	19	n41 - 19.jpg	0	0.501876	1	0.488948	0	N/A	0	0.325341	0	0.327786	0	N/A	0	0.303572	0	0.301887	0	N/A	0	0.332776	0	0.333906	0	N/A	0	0.310871	0	0.311688	0	N/A	0	0.283549	0	0.284019	0	N/A	1	0.613017	1	0.623186	1	cp	0	0.0733836	0	0.0734777	0
n42	1	n42 - 01.jpg	1	0.518477	1	0.500671	1	cp	1	0.368899	0	0.374072	1	cp	0	0.409075	1	0.406205	0	N/A	0	0.410185	1	0.412407	0	N/A	0	0.354722	0	0.356726	0	N/A	0	0.298037	0	0.299579	0	N/A	1	0.64545	1	0.614814	2	cp	0	0.111276	0	0.111491	0
n42	2	n42 - 02.jpg	1	0.516062	1	0.497078	1	cp	1	0.324783	0	0.322489	1	cp	0	0.337335	1	0.335205	0	N/A	0	0.382426	1	0.379836	0	N/A	0	0.377007	0	0.374519	0	N/A	0	0.279948	0	0.279329	0	N/A	1	0.638104	1	0.663633	2	cp	0	0.10018	0	0.100363	0
n42	3	n42 - 03.jpg	1	0.489847	0	0.503581	1	cp	1	0.332271	0	0.335215	1	cp	0	0.361344	1	0.359562	0	N/A	0	0.376723	1	0.374923	0	N/A	0	0.321704	0	0.3199	0	N/A	0	0.280645	0	0.283015	0	N/A	1	0.616948	1	0.646909	2	cp	0	0.0968661	0	0.0970258	0
n42	4	n42 - 04.jpg	1	0.502121	1	0.48656	1	cp	1	0.3601	0	0.35963	1	cp	0	0.382878	1	0.3839	0	N/A	0	0.392157	1	0.399306	0	N/A	0	0.33561	0	0.337022	0	N/A	0	0.304812	0	0.305166	0	N/A	1	0.612752	1	0.595878	2	cp	0	0.105276	0	0.105518	0
n42	5	n42 - 05.jpg	1	0.504371	1	0.520377	1	cp	1	0.332709	0	0.33132	1	cp	0	0.356713	1	0.360887	0	N/A	0	0.377792	1	0.383017	0	N/A	0	0.35351	0	0.353371	0	N/A	0	0.268051	0	0.269095	0	N/A	1	0.652356	1	0.686457	2	cp	0	0.0836478	0	0.0837842	0
n42	6	n42 - 06.jpg	1	0.515987	1	0.509047	1	cp	1	0.351316	0	0.35163	1	cp	0	0.388443	1	0.391981	0	N/A	0	0.378941	1	0.382651	0	N/A	0	0.340971	0	0.340089	0	N/A	0	0.286081	0	0.287967	0	N/A	1	0.630388	1	0.604516	2	cp	0	0.102699	0	0.102869	0
n42	7	n42 - 07.jpg	1	0.520679	1	0.540604	1	cp	1	0.320918	0	0.323987	1	cp	0	0.366361	1	0.367228	0	N/A	0	0.423091	1	0.43315	0	N/A	1	0.395977	0	0.391098	1	cp	0	0.328537	1	0.326284	0	N/A	1	0.662189	1	0.653565	2	cp	0	0.107344	0	0.107554	0
n42	8	n42 - 08.jpg	1	0.534663	1	0.538557	1	cp	1	0.314716	0	0.318081	1	cp	1	0.352438	1	0.355378	1	cp	0	0.354165	0	0.355043	0	N/A	0	0.388596	0	0.383929	0	N/A	0	0.305258	0	0.308674	0	N/A	1	0.60271	0	0.616337	2	cp	0	0.102304	0	0.102476	0
n42	9	n42 - 09.jpg	1	0.527629	1	0.532015	1	cp	0	0.32333	0	0.321084	0	N/A	1	0.344641	1	0.340144	1	cp	0	0.382396	1	0.388847	0	N/A	0	0.422993	0	0.433596	0	N/A	0	0.311795	0	0.314713	0	N/A	1	0.641827	1	0.667499	2	cp	0	0.112738	0	0.112936	0
n42	10	n42 - 10.jpg	1	0.533476	1	0.537231	1	cp	1	0.303469	0	0.304189	1	cp	0	0.334645	1	0.333192	0	N/A	0	0.395376	1	0.39184	0	N/A	0	0.372723	0	0.373843	0	N/A	0	0.288033	0	0.288623	0	N/A	1	0.66188	1	0.632851	2	cp	0	0.0971104	0	0.0973005	0
n42	11	n42 - 11.jpg	1	0.504149	1	0.510676	1	cp	0	0.331631	0	0.329903	0	N/A	0	0.323799	0	0.319867	0	N/A	0	0.377925	1	0.377929	0	N/A	0	0.424997	0	0.418328	0	N/A	0	0.313455	0	0.316096	0	N/A	1	0.646501	1	0.665977	2	cp	0	0.114266	0	0.114428	0
n42	12	n42 - 12.jpg	1	0.517802	1	0.525702	1	nuc	1	0.357905	0	0.357068	2	nuc	0	0.353522	1	0.356926	0	N/A	0	0.384767	1	0.382328	0	N/A	0	0.419252	0	0.416987	0	N/A	0	0.31932	0	0.322122	0	N/A	1	0.669468	1	0.716628	2	cp	0	0.11557	0	0.115864	0
n42	13	n42 - 13.jpg	1	0.545727	1	0.564246	1	cp	0	0.33895	0	0.341122	0	N/A	1	0.361685	1	0.363007	1	nuc	0	0.395531	1	0.403299	0	N/A	0	0.364821	0	0.362762	0	N/A	0	0.303627	0	0.303302	0	N/A	1	0.647809	1	0.639627	2	cp	0	0.109983	0	0.110268	0
n42	14	n42 - 14.jpg	1	0.499324	0	0.485549	1	nuc	0	0.365359	0	0.361406	0	N/A	0	0.35697	1	0.359082	0	N/A	0	0.384412	1	0.389236	0	N/A	0	0.42286	0	0.416048	0	N/A	0	0.314502	0	0.312774	0	N/A	1	0.656238	1	0.636158	2	cp	0	0.112443	0	0.112614	0
n42	15	n42 - 15.jpg	1	0.51112	1	0.499742	1	nuc	0	0.346434	0	0.350469	0	N/A	0	0.372858	1	0.379109	0	N/A	0	0.385242	1	0.390958	0	N/A	1	0.358427	0	0.361763	1	cp	0	0.289612	0	0.292449	0	N/A	1	0.654756	1	0.649205	2	cp	0	0.0985535	0	0.0987833	0
n42	16	n42 - 16.jpg	0	0.512265	1	0.50476	0	N/A	0	0.324565	0	0.324498	0	N/A	0	0.371577	1	0.371869	0	N/A	0	0.395124	1	0.400292	0	N/A	0	0.360105	0	0.360673	0	N/A	0	0.269092	0	0.268455	0	N/A	0	0.667623	1	0.689835	0	N/A	0	0.0948528	0	0.0950239	0
n42	17	n42 - 17.jpg	1	0.502251	1	0.51514	1	cp, nuc	1	0.385047	0	0.389609	1	nuc	0	0.376651	1	0.377663	0	N/A	0	0.384807	1	0.386498	0	N/A	1	0.391565	0	0.398635	1	cp	0	0.350431	1	0.354919	0	N/A	1	0.635837	1	0.635796	2	cp	0	0.122404	0	0.122744	0
n42	18	n42 - 18.jpg	1	0.531731	1	0.538596	1	cp, nuc	1	0.352323	0	0.353717	1	nuc	0	0.416517	1	0.406818	0	N/A	0	0.448041	1	0.456412	0	N/A	0	0.402622	0	0.408106	0	N/A	0	0.309531	0	0.307418	0	N/A	1	0.686196	1	0.690284	2	cp	0	0.128309	0	0.12859	0
n42	19	n42 - 19.jpg	0	0.541449	1	0.545018	0	N/A	0	0.349043	0	0.346245	0	N/A	0	0.412973	1	0.410478	0	N/A	0	0.462066	1	0.473056	0	N/A	0	0.397362	0	0.392678	0	N/A	0	0.306895	0	0.309764	0	N/A	0	0.700429	1	0.671019	0	N/A	0	0.123221	0	0.123561	0
n42	20	n42 - 20.jpg	1	0.495711	0	0.511881	1	cp, nuc	1	0.386288	0	0.381044	1	nuc	0	0.401352	1	0.408135	0	N/A	0	0.404263	1	0.413116	0	N/A	0	0.355239	0	0.355094	0	N/A	0	0.30129	0	0.301183	0	N/A	1	0.674575	1	0.66915	2	cp	0	0.123455	0	0.123831	0
n42	21	n42 - 21.jpg	1	0.524882	1	0.509939	2	nuc	1	0.445116	1	0.434686	2	nuc	1	0.478434	1	0.496561	2	nuc	0	0.497603	1	0.512055	0	N/A	0	0.540551	1	0.546734	0	N/A	0	0.412884	1	0.405647	0	N/A	1	0.740787	1	0.747241	2	cp	0	0.2174	0	0.218318	0
n42	22	n42 - 22.jpg	1	0.513401	1	0.504966	2	nuc	1	0.429346	1	0.441528	2	nuc	1	0.450986	1	0.449344	2	nuc	0	0.488609	1	0.499467	0	N/A	0	0.491796	1	0.501439	0	N/A	0	0.368873	1	0.368702	0	N/A	1	0.740756	1	0.797922	2	cp	0	0.184526	0	0.185078	0
n43	1	n43 - 01.jpg	0	0.470986	0	0.464751	0	N/A	0	0.391834	1	0.394032	0	N/A	0	0.282474	0	0.284952	0	N/A	0	0.35987	0	0.361169	0	N/A	0	0.333605	0	0.333177	0	N/A	0	0.290814	0	0.29314	0	N/A	0	0.599282	0	0.575338	0	N/A	0	0.0743291	0	0.0743984	0
n43	2	n43 - 02.jpg	0	0.505248	1	0.493359	0	N/A	0	0.336882	0	0.336792	0	N/A	0	0.297797	0	0.300748	0	N/A	0	0.368289	0	0.366872	0	N/A	0	0.347544	0	0.34869	0	N/A	0	0.277709	0	0.277494	0	N/A	0	0.562185	0	0.559344	0	N/A	0	0.073896	0	0.0739762	0
n43	3	n43 - 03.jpg	0	0.475986	0	0.464175	0	N/A	0	0.383039	0	0.381027	0	N/A	0	0.30337	0	0.305916	0	N/A	0	0.329674	0	0.328803	0	N/A	0	0.310732	0	0.309624	0	N/A	0	0.275303	0	0.277597	0	N/A	0	0.587317	0	0.581875	0	N/A	0	0.0783992	0	0.0784976	0
n43	4	n43 - 04.jpg	0	0.510002	1	0.517252	0	N/A	0	0.318279	0	0.319752	0	N/A	0	0.300674	0	0.300255	0	N/A	0	0.354367	0	0.353479	0	N/A	0	0.309847	0	0.310043	0	N/A	0	0.284269	0	0.284915	0	N/A	0	0.617998	1	0.603523	0	N/A	0	0.0702083	0	0.0702904	0
n43	5	n43 - 05.jpg	0	0.503574	1	0.509213	0	N/A	0	0.314994	0	0.315968	0	N/A	0	0.304868	0	0.304034	0	N/A	0	0.343955	0	0.346403	0	N/A	0	0.308746	0	0.307142	0	N/A	0	0.274537	0	0.274114	0	N/A	0	0.568511	0	0.560063	0	N/A	0	0.0666334	0	0.066711	0
n43	6	n43 - 06.jpg	0	0.511672	1	0.503388	0	N/A	0	0.35968	0	0.357623	0	N/A	0	0.365385	1	0.366637	0	N/A	0	0.396986	1	0.398747	0	N/A	0	0.415053	0	0.424537	0	N/A	0	0.331429	1	0.335802	0	N/A	0	0.659874	1	0.626805	0	N/A	0	0.131295	0	0.131532	0
n43	7	n43 - 07.jpg	0	0.497505	0	0.487018	0	N/A	0	0.389136	0	0.390925	0	N/A	0	0.370352	1	0.375828	0	N/A	0	0.398651	1	0.395252	0	N/A	0	0.357716	0	0.357959	0	N/A	0	0.293024	0	0.294246	0	N/A	0	0.63038	1	0.600888	0	N/A	0	0.113163	0	0.113375	0
n43	8	n43 - 08.jpg	0	0.507728	1	0.522158	0	N/A	0	0.314567	0	0.314192	0	N/A	0	0.298267	0	0.296669	0	N/A	0	0.326647	0	0.327574	0	N/A	0	0.329958	0	0.330022	0	N/A	0	0.282913	0	0.285021	0	N/A	0	0.551704	0	0.561035	0	N/A	0	0.0656314	0	0.0656965	0
n43	9	n43 - 09.jpg	0	0.491605	0	0.501932	0	N/A	0	0.344788	0	0.34674	0	N/A	0	0.308916	0	0.309292	0	N/A	0	0.337928	0	0.341579	0	N/A	0	0.324533	0	0.326919	0	N/A	0	0.286105	0	0.286969	0	N/A	0	0.623591	1	0.655832	0	N/A	0	0.0685687	0	0.0686443	0
n43	10	n43 - 10.jpg	0	0.473915	0	0.469296	0	N/A	0	0.365858	0	0.369634	0	N/A	0	0.285926	0	0.285042	0	N/A	0	0.329281	0	0.328683	0	N/A	0	0.339097	0	0.341134	0	N/A	0	0.274747	0	0.274995	0	N/A	0	0.597328	0	0.622946	0	N/A	0	0.0624149	0	0.0624691	0
n43	11	n43 - 11.jpg	0	0.511667	1	0.509748	0	N/A	0	0.392751	1	0.399989	0	N/A	0	0.395054	1	0.400677	0	N/A	0	0.422248	1	0.432106	0	N/A	0	0.393555	0	0.401195	0	N/A	0	0.308295	0	0.311453	0	N/A	0	0.686263	1	0.683102	0	N/A	0	0.125492	0	0.1259	0
n43	12	n43 - 12.jpg	0	0.509433	1	0.51454	0	N/A	0	0.317994	0	0.316919	0	N/A	0	0.353003	1	0.352069	0	N/A	0	0.363266	0	0.36415	0	N/A	0	0.339366	0	0.338864	0	N/A	0	0.285116	0	0.287254	0	N/A	0	0.64172	1	0.622789	0	N/A	0	0.0810819	0	0.0812191	0
n43	13	n43 - 13.jpg	0	0.481596	0	0.490078	0	N/A	0	0.381898	0	0.386786	0	N/A	0	0.33133	1	0.330701	0	N/A	0	0.319665	0	0.321271	0	N/A	0	0.293491	0	0.294884	0	N/A	0	0.267866	0	0.267815	0	N/A	0	0.573187	0	0.582004	0	N/A	0	0.0749474	0	0.07503	0
n43	14	n43 - 14.jpg	0	0.516357	1	0.518874	0	N/A	0	0.32786	0	0.329867	0	N/A	0	0.308732	0	0.31001	0	N/A	0	0.352392	0	0.355621	0	N/A	0	0.323938	0	0.326928	0	N/A	0	0.279304	0	0.279313	0	N/A	0	0.590983	0	0.578026	0	N/A	0	0.0653628	0	0.0654295	0
n43	15	n43 - 15.jpg	0	0.486294	0	0.476104	0	N/A	0	0.317099	0	0.318434	0	N/A	0	0.299362	0	0.301893	0	N/A	0	0.334639	0	0.334454	0	N/A	0	0.290267	0	0.290806	0	N/A	0	0.262668	0	0.2633	0	N/A	0	0.572244	0	0.555389	0	N/A	0	0.0694669	0	0.0695369	0
n43	16	n43 - 16.jpg	0	0.480402	0	0.492034	0	N/A	0	0.369069	0	0.36951	0	N/A	0	0.287334	0	0.286897	0	N/A	0	0.342715	0	0.343972	0	N/A	0	0.346485	0	0.350786	0	N/A	0	0.321596	1	0.322137	0	N/A	0	0.588469	0	0.609853	0	N/A	0	0.0720007	0	0.0720872	0
n43	17	n43 - 17.jpg	0	0.491606	0	0.503926	0	N/A	0	0.36116	0	0.362034	0	N/A	0	0.304261	0	0.304581	0	N/A	0	0.313792	0	0.312747	0	N/A	0	0.298519	0	0.297343	0	N/A	0	0.315246	0	0.318484	0	N/A	0	0.603155	0	0.598417	0	N/A	0	0.0702594	0	0.0703453	0
n43	18	n43 - 18.jpg	0	0.49341	0	0.48192	0	N/A	0	0.33689	0	0.336113	0	N/A	0	0.281894	0	0.282885	0	N/A	0	0.31515	0	0.315084	0	N/A	0	0.32239	0	0.322436	0	N/A	0	0.309106	0	0.308193	0	N/A	0	0.573015	0	0.566323	0	N/A	0	0.0709212	0	0.0709967	0
n44	1	n44 - 01.jpg	0	0.470315	0	0.458251	0	N/A	0	0.368044	0	0.371461	0	N/A	0	0.332318	1	0.330975	0	N/A	0	0.337031	0	0.340538	0	N/A	0	0.307679	0	0.30969	0	N/A	0	0.268087	0	0.268526	0	N/A	0	0.627187	1	0.611892	0	N/A	0	0.0818632	0	0.0819831	0
n44	2	n44 - 02.jpg	0	0.454507	0	0.454772	0	N/A	0	0.362801	0	0.36458	0	N/A	0	0.277201	0	0.277425	0	N/A	0	0.348067	0	0.349857	0	N/A	0	0.321697	0	0.320364	0	N/A	0	0.272327	0	0.271897	0	N/A	1	0.631528	1	0.633504	1	cp	0	0.0650007	0	0.0650531	0
n44	3	n44 - 03.jpg	0	0.514394	1	0.536135	0	N/A	0	0.370232	0	0.370235	0	N/A	0	0.367965	1	0.371692	0	N/A	0	0.394655	1	0.399594	0	N/A	0	0.415836	0	0.414939	0	N/A	0	0.345023	1	0.342594	0	N/A	0	0.664894	1	0.678416	0	N/A	0	0.131346	0	0.131747	0
n44	4	n44 - 04.jpg	0	0.491606	0	0.504054	0	N/A	0	0.336548	0	0.335547	0	N/A	0	0.30731	0	0.308355	0	N/A	0	0.367107	0	0.372209	0	N/A	0	0.322916	0	0.32252	0	N/A	0	0.295949	0	0.29591	0	N/A	1	0.618647	1	0.648438	1	cp	0	0.0811811	0	0.0812965	0
n44	5	n44 - 05.jpg	0	0.52051	1	0.537532	0	N/A	0	0.31222	0	0.313541	0	N/A	0	0.294819	0	0.29459	0	N/A	0	0.365301	0	0.365992	0	N/A	0	0.333399	0	0.334087	0	N/A	0	0.274605	0	0.274391	0	N/A	0	0.602665	0	0.627074	0	N/A	0	0.064712	0	0.0647852	0
n44	6	n44 - 06.jpg	0	0.465494	0	0.477112	0	N/A	0	0.316731	0	0.319971	0	N/A	0	0.293446	0	0.292519	0	N/A	0	0.346615	0	0.34613	0	N/A	0	0.306585	0	0.308534	0	N/A	0	0.268432	0	0.269632	0	N/A	0	0.603353	0	0.59277	0	N/A	0	0.0636013	0	0.0636577	0
n44	7	n44 - 07.jpg	0	0.527702	1	0.546137	0	N/A	0	0.344774	0	0.348308	0	N/A	0	0.354192	1	0.35391	0	N/A	0	0.425755	1	0.418127	0	N/A	0	0.444331	0	0.440951	0	N/A	0	0.32967	1	0.329941	0	N/A	1	0.70479	1	0.73715	1	cp	0	0.127541	0	0.127905	0
n44	8	n44 - 08.jpg	0	0.499253	0	0.504347	0	N/A	0	0.353149	0	0.357284	0	N/A	0	0.334534	1	0.334217	0	N/A	0	0.341732	0	0.345351	0	N/A	0	0.375407	0	0.376382	0	N/A	0	0.327439	1	0.325508	0	N/A	0	0.663709	1	0.703781	0	N/A	0	0.0929827	0	0.0931194	0
n44	9	n44 - 09.jpg	0	0.508385	1	0.524994	0	N/A	0	0.34455	0	0.347894	0	N/A	0	0.277478	0	0.279455	0	N/A	0	0.370733	1	0.371541	0	N/A	0	0.318587	0	0.316964	0	N/A	0	0.319883	0	0.318843	0	N/A	1	0.627644	1	0.660668	1	cp	0	0.072677	0	0.0727665	0
n44	10	n44 - 10.jpg	0	0.499716	0	0.490942	0	N/A	0	0.299248	0	0.299722	0	N/A	0	0.331496	1	0.332721	0	N/A	0	0.339242	0	0.337924	0	N/A	0	0.284033	0	0.286052	0	N/A	0	0.297605	0	0.29981	0	N/A	0	0.594068	0	0.571635	0	N/A	0	0.0716005	0	0.0716691	0
n44	11	n44 - 11.jpg	0	0.482021	0	0.490746	0	N/A	0	0.300325	0	0.300868	0	N/A	0	0.31865	0	0.316742	0	N/A	0	0.327355	0	0.330404	0	N/A	0	0.290926	0	0.29042	0	N/A	0	0.250651	0	0.2508	0	N/A	0	0.613595	1	0.60893	0	N/A	0	0.0751635	0	0.0752391	0
n44	12	n44 - 12.jpg	0	0.503434	1	0.486186	0	N/A	0	0.362877	0	0.363785	0	N/A	0	0.378861	1	0.372506	0	N/A	0	0.390403	1	0.386935	0	N/A	0	0.372146	0	0.371503	0	N/A	0	0.318685	0	0.322094	0	N/A	1	0.669539	1	0.634372	1	cp	0	0.121403	0	0.121637	0
n44	13	n44 - 13.jpg	0	0.472839	0	0.482038	0	N/A	0	0.355498	0	0.355999	0	N/A	0	0.312117	0	0.310042	0	N/A	0	0.331496	0	0.332471	0	N/A	0	0.314058	0	0.317519	0	N/A	0	0.304877	0	0.306266	0	N/A	0	0.601065	0	0.608916	0	N/A	0	0.0840494	0	0.0841595	0
n44	14	n44 - 14.jpg	0	0.490441	0	0.507607	0	N/A	0	0.36953	0	0.372713	0	N/A	0	0.297481	0	0.299678	0	N/A	0	0.317296	0	0.317352	0	N/A	0	0.3376	0	0.340577	0	N/A	0	0.27762	0	0.279985	0	N/A	0	0.61079	1	0.59117	0	N/A	0	0.0801205	0	0.0802312	0
n44	15	n44 - 15.jpg	0	0.482752	0	0.485577	0	N/A	0	0.328369	0	0.328258	0	N/A	0	0.278375	0	0.277336	0	N/A	0	0.358634	0	0.362686	0	N/A	0	0.29902	0	0.29867	0	N/A	0	0.262624	0	0.264622	0	N/A	0	0.584179	0	0.603766	0	N/A	0	0.067266	0	0.0673284	0
n44	16	n44 - 16.jpg	0	0.498252	0	0.492508	0	N/A	0	0.321178	0	0.320711	0	N/A	0	0.323258	0	0.324735	0	N/A	0	0.336329	0	0.335209	0	N/A	0	0.318061	0	0.31639	0	N/A	0	0.283677	0	0.283907	0	N/A	0	0.608653	0	0.594643	0	N/A	0	0.0712906	0	0.0713609	0
n44	17	n44 - 17.jpg	0	0.512746	1	0.502015	0	N/A	0	0.291912	0	0.293119	0	N/A	0	0.338167	1	0.340159	0	N/A	0	0.354915	0	0.354999	0	N/A	0	0.352199	0	0.350064	0	N/A	0	0.282	0	0.283572	0	N/A	0	0.628641	1	0.659928	0	N/A	0	0.0755197	0	0.0756093	0
n44	18	n44 - 18.jpg	0	0.497152	0	0.485234	0	N/A	0	0.306491	0	0.307189	0	N/A	0	0.328896	0	0.329753	0	N/A	0	0.341571	0	0.344223	0	N/A	0	0.334022	0	0.333469	0	N/A	0	0.292478	0	0.294538	0	N/A	0	0.638691	1	0.611869	0	N/A	0	0.0831263	0	0.083225	0
n45	1	n45 - 01.jpg	1	0.510516	1	0.524981	2	cp	0	0.404318	1	0.397925	0	N/A	0	0.437944	1	0.425314	0	N/A	0	0.478391	1	0.46459	0	N/A	1	0.493598	1	0.485114	2	cp, mem	0	0.367528	1	0.37256	0	N/A	0	0.71997	1	0.722089	0	N/A	0	0.192107	0	0.192578	0
n45	2	n45 - 02.jpg	1	0.51835	1	0.531433	2	cp	0	0.39167	1	0.398987	0	N/A	0	0.403097	1	0.412403	0	N/A	0	0.447389	1	0.440135	0	N/A	1	0.499333	1	0.501517	2	cp, mem	0	0.370138	1	0.373425	0	N/A	0	0.718905	1	0.689137	0	N/A	0	0.181593	0	0.182221	0
n45	3	n45 - 03.jpg	1	0.505282	1	0.525869	2	cp	0	0.365181	0	0.365773	0	N/A	0	0.391894	1	0.383514	0	N/A	0	0.41598	1	0.420471	0	N/A	1	0.43953	0	0.443962	2	cp, mem	0	0.330619	1	0.333831	0	N/A	0	0.682798	1	0.651135	0	N/A	0	0.153343	0	0.153875	0
n45	4	n45 - 04.jpg	1	0.529287	1	0.548717	1	cp	0	0.292421	0	0.293195	0	N/A	0	0.364948	1	0.363457	0	N/A	0	0.40371	1	0.401576	0	N/A	1	0.395817	0	0.401024	2	cp, mem	0	0.302681	0	0.305569	0	N/A	0	0.656805	1	0.67594	0	N/A	0	0.118958	0	0.119206	0
n45	5	n45 - 05.jpg	1	0.54179	1	0.543726	2	cp	0	0.324256	0	0.323144	0	N/A	0	0.368336	1	0.369451	0	N/A	0	0.358824	0	0.358462	0	N/A	1	0.345828	0	0.349677	2	cp, mem	0	0.317623	0	0.320798	0	N/A	0	0.620892	1	0.639071	0	N/A	0	0.100127	0	0.100305	0
n45	6	n45 - 06.jpg	1	0.497393	0	0.490633	2	cp	0	0.368759	0	0.368908	0	N/A	0	0.392457	1	0.400776	0	N/A	0	0.381083	1	0.385924	0	N/A	1	0.351757	0	0.349961	2	cp, mem	0	0.306355	0	0.309687	0	N/A	0	0.642373	1	0.674526	0	N/A	0	0.112543	0	0.112807	0
n45	7	n45 - 07.jpg	1	0.494873	0	0.513701	2	cp	0	0.330243	0	0.330182	0	N/A	0	0.354777	1	0.357945	0	N/A	0	0.383063	1	0.380616	0	N/A	1	0.392085	0	0.389865	2	cp, mem	0	0.282474	0	0.284715	0	N/A	0	0.628442	1	0.609281	0	N/A	0	0.0985931	0	0.0987445	0
n45	8	n45 - 08.jpg	1	0.494486	0	0.487621	2	cp	0	0.321209	0	0.323914	0	N/A	0	0.319565	0	0.323163	0	N/A	0	0.31821	0	0.321401	0	N/A	1	0.342382	0	0.342968	1	cp, mem	0	0.303236	0	0.306364	0	N/A	0	0.627088	1	0.661498	0	N/A	0	0.0871705	0	0.0872841	0
n45	9	n45 - 09.jpg	1	0.528866	1	0.521013	2	cp	0	0.309406	0	0.308639	0	N/A	0	0.293801	0	0.296225	0	N/A	0	0.361426	0	0.361176	0	N/A	1	0.357991	0	0.36241	2	cp, mem	0	0.30923	0	0.307914	0	N/A	0	0.635843	1	0.649342	0	N/A	0	0.0818553	0	0.0819791	0
n45	10	n45 - 10.jpg	1	0.514726	1	0.535038	2	cp	0	0.355108	0	0.354729	0	N/A	0	0.388326	1	0.387817	0	N/A	0	0.413207	1	0.414008	0	N/A	1	0.428259	0	0.422102	2	cp, mem	0	0.32724	1	0.331154	0	N/A	0	0.668361	1	0.656678	0	N/A	0	0.143787	0	0.144055	0
n45	11	n45 - 11.jpg	1	0.499244	0	0.492231	2	cp	0	0.328703	0	0.32731	0	N/A	0	0.311779	0	0.313939	0	N/A	0	0.393918	1	0.394818	0	N/A	1	0.326935	0	0.327741	2	cp, mem	0	0.278131	0	0.279397	0	N/A	0	0.673163	1	0.650909	0	N/A	0	0.0793673	0	0.0794681	0
n45	12	n45 - 12.jpg	1	0.487968	0	0.474675	2	cp	0	0.308106	0	0.310904	0	N/A	0	0.359239	1	0.359741	0	N/A	0	0.341203	0	0.339742	0	N/A	1	0.317882	0	0.316119	1	cp, mem	0	0.251379	0	0.251742	0	N/A	0	0.645115	1	0.677599	0	N/A	0	0.0717418	0	0.0718226	0
n45	13	n45 - 13.jpg	1	0.505757	1	0.515785	2	cp	0	0.313529	0	0.316203	0	N/A	0	0.320936	0	0.318263	0	N/A	0	0.352959	0	0.35184	0	N/A	1	0.412787	0	0.409195	2	cp, mem	0	0.282764	0	0.281935	0	N/A	0	0.646414	1	0.615096	0	N/A	0	0.0958926	0	0.0960423	0
n45	14	n45 - 14.jpg	0	0.482552	0	0.469813	0	N/A	0	0.325504	0	0.328606	0	N/A	0	0.393287	1	0.386808	0	N/A	0	0.375453	1	0.376802	0	N/A	1	0.34526	0	0.344867	1	cp, mem	0	0.244289	0	0.24474	0	N/A	0	0.65074	1	0.664701	0	N/A	0	0.106375	0	0.106531	0
n46	1	n46 - 01.jpg	0	0.529159	1	0.511509	0	N/A	0	0.44159	1	0.429179	0	N/A	0	0.474902	1	0.487972	0	N/A	0	0.509278	1	0.519034	0	N/A	1	0.53617	1	0.541664	2	cp	1	0.408854	1	0.399378	2	cp	0	0.746257	1	0.74611	0	N/A	0	0.212204	0	0.213254	0
n46	2	n46 - 02.jpg	1	0.507767	1	0.496143	2	cp	0	0.419647	1	0.411256	0	N/A	0	0.453249	1	0.466122	0	N/A	0	0.502085	1	0.516066	0	N/A	1	0.486191	0	0.476716	2	cp	1	0.393979	1	0.389437	2	cp	0	0.736475	1	0.723142	0	N/A	0	0.188896	0	0.189525	0
n46	3	n46 - 03.jpg	1	0.516832	1	0.52928	1	cp	0	0.412045	1	0.404501	0	N/A	0	0.435134	1	0.434409	0	N/A	0	0.47346	1	0.489577	0	N/A	1	0.49019	1	0.504938	2	cp	1	0.394477	1	0.388704	2	cp	0	0.726294	1	0.718661	0	N/A	0	0.190287	0	0.190961	0
n46	4	n46 - 04.jpg	1	0.511867	1	0.501619	2	cp	0	0.410479	1	0.408498	0	N/A	0	0.448145	1	0.462817	0	N/A	0	0.496903	1	0.485189	0	N/A	1	0.477709	0	0.468204	2	cp	1	0.374026	1	0.36723	1	cp	0	0.725347	1	0.741163	0	N/A	0	0.203267	0	0.203645	0
n46	5	n46 - 05.jpg	1	0.476521	0	0.466608	1	cp	0	0.38382	0	0.39136	0	N/A	0	0.389493	1	0.382548	0	N/A	0	0.412022	1	0.408626	0	N/A	1	0.493798	1	0.50664	2	cp	1	0.331197	1	0.335947	1	cp	0	0.711589	1	0.750246	0	N/A	0	0.161211	0	0.161718	0
n46	6	n46 - 06.jpg	1	0.52458	1	0.5261	1	cp	0	0.344633	0	0.343061	0	N/A	0	0.355768	1	0.349644	0	N/A	0	0.424874	1	0.434624	0	N/A	1	0.460367	0	0.45075	2	cp	1	0.350253	1	0.350582	1	cp	0	0.711443	1	0.777663	0	N/A	0	0.133003	0	0.13328	0
n46	7	n46 - 07.jpg	1	0.514941	1	0.503441	2	cp	0	0.412535	1	0.411264	0	N/A	0	0.420261	1	0.430351	0	N/A	0	0.45822	1	0.46279	0	N/A	1	0.465945	0	0.465626	2	cp	1	0.382563	1	0.382147	1	cp	0	0.69476	1	0.694036	0	N/A	0	0.182447	0	0.183133	0
n46	8	n46 - 08.jpg	1	0.50805	1	0.524624	2	cp	0	0.37417	0	0.374664	0	N/A	0	0.416708	1	0.406787	0	N/A	0	0.439917	1	0.451526	0	N/A	1	0.497506	1	0.490498	2	cp	1	0.364408	1	0.359804	1	cp	0	0.705239	1	0.667786	0	N/A	0	0.176322	0	0.176982	0
n46	9	n46 - 09.jpg	1	0.533672	1	0.528684	2	cp	0	0.35194	0	0.35329	0	N/A	0	0.40065	1	0.408147	0	N/A	0	0.434681	1	0.439858	0	N/A	1	0.511943	1	0.506584	2	cp	1	0.351942	1	0.354315	1	cp	0	0.697622	1	0.706383	0	N/A	0	0.164188	0	0.164735	0
n46	10	n46 - 10.jpg	1	0.508679	1	0.493662	2	cp	0	0.343648	0	0.339465	0	N/A	0	0.393941	1	0.399489	0	N/A	0	0.436467	1	0.435275	0	N/A	1	0.449013	0	0.445185	2	cp	1	0.322645	1	0.322397	1	cp	0	0.693675	1	0.660078	0	N/A	0	0.147868	0	0.1482	0
n46	11	n46 - 11.jpg	1	0.540513	1	0.544461	2	cp	0	0.340051	0	0.343115	0	N/A	0	0.383193	1	0.384944	0	N/A	0	0.409758	1	0.41264	0	N/A	1	0.47674	0	0.479167	2	cp	1	0.332319	1	0.332014	1	cp	0	0.683761	1	0.684498	0	N/A	0	0.131742	0	0.131976	0
n46	12	n46 - 12.jpg	1	0.534708	1	0.527674	2	cp	0	0.35332	0	0.354565	0	N/A	0	0.365322	1	0.372374	0	N/A	0	0.425144	1	0.43517	0	N/A	1	0.454071	0	0.44737	2	cp	1	0.353683	1	0.358059	1	cp	0	0.693084	1	0.738324	0	N/A	0	0.144472	0	0.144878	0
n46	13	n46 - 13.jpg	1	0.525913	1	0.517553	2	cp	0	0.394855	1	0.400211	0	N/A	0	0.384969	1	0.376669	0	N/A	0	0.444758	1	0.436773	0	N/A	1	0.453584	0	0.464231	2	cp	1	0.372435	1	0.378457	1	cp	0	0.719521	1	0.727949	0	N/A	0	0.156366	0	0.156899	0
n46	14	n46 - 14.jpg	1	0.514251	1	0.523737	2	cp	0	0.331429	0	0.33539	0	N/A	0	0.353001	1	0.352889	0	N/A	0	0.383628	1	0.386833	0	N/A	1	0.445318	0	0.436589	2	cp	1	0.341313	1	0.33839	1	cp	0	0.675601	1	0.715269	0	N/A	0	0.136444	0	0.136885	0
n46	15	n46 - 15.jpg	1	0.525023	1	0.513796	2	cp	0	0.312928	0	0.316403	0	N/A	0	0.365503	1	0.365505	0	N/A	0	0.410178	1	0.415673	0	N/A	1	0.481017	0	0.475393	1	cp	1	0.3121	0	0.313577	1	cp	0	0.703084	1	0.766258	0	N/A	0	0.127339	0	0.127709	0
n46	16	n46 - 16.jpg	1	0.526422	1	0.550507	2	cp	0	0.326775	0	0.330388	0	N/A	0	0.341987	1	0.33758	0	N/A	0	0.414272	1	0.420417	0	N/A	1	0.472053	0	0.469648	2	cp	1	0.346215	1	0.350244	1	cp	0	0.685771	1	0.732691	0	N/A	0	0.136722	0	0.137147	0
n46	17	n46 - 17.jpg	1	0.517371	1	0.523056	1	cp	0	0.32061	0	0.323045	0	N/A	0	0.355391	1	0.352187	0	N/A	0	0.388544	1	0.393348	0	N/A	1	0.493467	1	0.50372	2	cp	1	0.320285	1	0.320142	1	cp	0	0.70335	1	0.755611	0	N/A	0	0.128806	0	0.129229	0
n46	18	n46 - 18.jpg	1	0.521683	1	0.503664	2	cp	0	0.405422	1	0.411663	0	N/A	0	0.427775	1	0.436499	0	N/A	0	0.496005	1	0.485717	0	N/A	1	0.461486	0	0.459745	2	cp	1	0.354463	1	0.353425	1	cp	0	0.732448	1	0.689473	0	N/A	0	0.178729	0	0.179124	0
n47	1	n47 - 01.jpg	0	0.462317	0	0.464884	0	N/A	0	0.338963	0	0.338285	0	N/A	0	0.303534	0	0.305366	0	N/A	0	0.362758	0	0.363014	0	N/A	0	0.329381	0	0.330241	0	N/A	0	0.259996	0	0.26082	0	N/A	0	0.651483	1	0.63201	0	N/A	0	0.0675379	0	0.0676036	0
n47	2	n47 - 02.jpg	0	0.521802	1	0.541126	0	N/A	0	0.320277	0	0.321784	0	N/A	0	0.314466	0	0.316309	0	N/A	0	0.368658	0	0.369387	0	N/A	0	0.32632	0	0.329888	0	N/A	0	0.294061	0	0.294749	0	N/A	0	0.566995	0	0.552526	0	N/A	0	0.0740292	0	0.0741027	0
n47	3	n47 - 03.jpg	0	0.506622	1	0.494274	0	N/A	0	0.369118	0	0.371637	0	N/A	0	0.388958	1	0.396559	0	N/A	0	0.407373	1	0.416441	0	N/A	0	0.440183	0	0.452217	0	N/A	0	0.327191	1	0.330318	0	N/A	0	0.653018	1	0.698193	0	N/A	0	0.145933	0	0.146383	0
n47	4	n47 - 04.jpg	0	0.498485	0	0.484548	0	N/A	0	0.35364	0	0.355522	0	N/A	0	0.318002	0	0.316238	0	N/A	0	0.328081	0	0.327718	0	N/A	0	0.285984	0	0.28575	0	N/A	0	0.294458	0	0.293481	0	N/A	0	0.593509	0	0.58498	0	N/A	0	0.0702675	0	0.0703415	0
n47	5	n47 - 05.jpg	0	0.487226	0	0.48088	0	N/A	0	0.315144	0	0.316294	0	N/A	0	0.317997	0	0.315991	0	N/A	0	0.342258	0	0.341346	0	N/A	0	0.333881	0	0.335695	0	N/A	0	0.268454	0	0.270207	0	N/A	0	0.643679	1	0.622253	0	N/A	0	0.0759641	0	0.0760633	0
n47	6	n47 - 06.jpg	0	0.505725	1	0.493907	0	N/A	0	0.332656	0	0.332564	0	N/A	0	0.307351	0	0.306005	0	N/A	0	0.331749	0	0.332109	0	N/A	0	0.349458	0	0.351391	0	N/A	0	0.312805	0	0.315914	0	N/A	0	0.584717	0	0.571909	0	N/A	0	0.0764087	0	0.0764941	0
n47	7	n47 - 07.jpg	0	0.50364	1	0.52258	0	N/A	0	0.34327	0	0.34346	0	N/A	0	0.369583	1	0.369738	0	N/A	0	0.410915	1	0.414882	0	N/A	0	0.465619	0	0.454922	0	N/A	0	0.346409	1	0.343808	0	N/A	0	0.676048	1	0.649682	0	N/A	0	0.132163	0	0.132449	0
n47	8	n47 - 08.jpg	0	0.524359	1	0.544496	0	N/A	0	0.316573	0	0.316567	0	N/A	0	0.359155	1	0.360515	0	N/A	0	0.365189	0	0.365481	0	N/A	0	0.349046	0	0.348244	0	N/A	0	0.284247	0	0.283146	0	N/A	0	0.631497	1	0.602104	0	N/A	0	0.0940749	0	0.0942093	0
n47	9	n47 - 09.jpg	0	0.508831	1	0.501021	0	N/A	0	0.29571	0	0.295494	0	N/A	0	0.334186	1	0.332019	0	N/A	0	0.388307	1	0.384481	0	N/A	0	0.320516	0	0.321137	0	N/A	0	0.257582	0	0.258339	0	N/A	0	0.655773	1	0.664905	0	N/A	0	0.0680946	0	0.0681685	0
n47	10	n47 - 10.jpg	0	0.492535	0	0.508866	0	N/A	0	0.29986	0	0.301548	0	N/A	0	0.31586	0	0.316225	0	N/A	0	0.333465	0	0.336294	0	N/A	0	0.319895	0	0.319519	0	N/A	0	0.265594	0	0.266775	0	N/A	0	0.642566	1	0.611701	0	N/A	0	0.0694865	0	0.0695841	0
n47	11	n47 - 11.jpg	0	0.501463	1	0.486941	0	N/A	0	0.326437	0	0.329104	0	N/A	0	0.31541	0	0.315325	0	N/A	0	0.338239	0	0.337209	0	N/A	0	0.317366	0	0.318	0	N/A	0	0.272239	0	0.273216	0	N/A	0	0.606875	0	0.620356	0	N/A	0	0.0742279	0	0.0743237	0
n47	12	n47 - 12.jpg	0	0.488836	0	0.49983	0	N/A	0	0.342526	0	0.342474	0	N/A	0	0.379206	1	0.380531	0	N/A	0	0.344366	0	0.343532	0	N/A	0	0.319388	0	0.322838	0	N/A	0	0.270905	0	0.270678	0	N/A	0	0.646381	1	0.63937	0	N/A	0	0.0943154	0	0.0944984	0
n47	13	n47 - 13.jpg	0	0.49242	0	0.477227	0	N/A	0	0.326117	0	0.324773	0	N/A	0	0.359982	1	0.361352	0	N/A	0	0.333124	0	0.335966	0	N/A	0	0.325081	0	0.323026	0	N/A	0	0.284318	0	0.283579	0	N/A	0	0.588686	0	0.579776	0	N/A	0	0.0925368	0	0.0926573	0
n47	14	n47 - 14.jpg	0	0.48551	0	0.478525	0	N/A	0	0.311975	0	0.314268	0	N/A	0	0.317097	0	0.319109	0	N/A	0	0.343622	0	0.346439	0	N/A	0	0.327616	0	0.325648	0	N/A	0	0.287991	0	0.287423	0	N/A	0	0.625134	1	0.657829	0	N/A	0	0.0697301	0	0.0698125	0
n47	15	n47 - 15.jpg	0	0.466534	0	0.480768	0	N/A	0	0.342481	0	0.341777	0	N/A	0	0.311436	0	0.314034	0	N/A	0	0.316926	0	0.317369	0	N/A	0	0.315179	0	0.317064	0	N/A	0	0.281387	0	0.281031	0	N/A	0	0.614695	1	0.643318	0	N/A	0	0.0713624	0	0.0714359	0
n47	16	n47 - 16.jpg	0	0.479643	0	0.484575	0	N/A	0	0.345015	0	0.345256	0	N/A	0	0.342437	1	0.341719	0	N/A	0	0.35222	0	0.354394	0	N/A	0	0.339735	0	0.341351	0	N/A	0	0.279352	0	0.279059	0	N/A	0	0.628108	1	0.63263	0	N/A	0	0.0854402	0	0.0855454	0
n47	17	n47 - 17.jpg	0	0.515195	1	0.528447	0	N/A	0	0.276898	0	0.27874	0	N/A	0	0.337696	1	0.339535	0	N/A	0	0.326304	0	0.327813	0	N/A	0	0.361892	0	0.36346	0	N/A	0	0.310335	0	0.312101	0	N/A	0	0.6048	0	0.598384	0	N/A	0	0.0856244	0	0.0857456	0
n47	18	n47 - 18.jpg	0	0.491312	0	0.484977	0	N/A	0	0.318273	0	0.320505	0	N/A	0	0.27479	0	0.274485	0	N/A	0	0.339963	0	0.340056	0	N/A	0	0.340929	0	0.340347	0	N/A	0	0.290506	0	0.293575	0	N/A	0	0.577467	0	0.565847	0	N/A	0	0.0606402	0	0.0606957	0
n47	19	n47 - 19.jpg	0	0.490874	0	0.502864	0	N/A	0	0.316197	0	0.319349	0	N/A	0	0.350015	1	0.347909	0	N/A	0	0.364401	0	0.361847	0	N/A	0	0.342304	0	0.341803	0	N/A	0	0.266399	0	0.268334	0	N/A	0	0.620898	1	0.65042	0	N/A	0	0.086972	0	0.0870912	0
n47	20	n47 - 20.jpg	0	0.51035	1	0.526115	0	N/A	0	0.359013	0	0.360736	0	N/A	0	0.317705	0	0.315503	0	N/A	0	0.340245	0	0.339432	0	N/A	0	0.362803	0	0.363888	0	N/A	0	0.318691	0	0.32042	0	N/A	0	0.644467	1	0.628499	0	N/A	0	0.0720175	0	0.0720931	0
n48	1	n48 - 01.jpg	0	0.501687	1	0.501274	0	N/A	0	0.408263	1	0.406624	0	N/A	0	0.407915	1	0.400961	0	N/A	0	0.464554	1	0.460691	0	N/A	1	0.461874	0	0.462336	1	cp, mem	0	0.329536	1	0.33327	0	N/A	0	0.734797	1	0.723053	0	N/A	0	0.155353	0	0.15594	0
n48	2	n48 - 02.jpg	0	0.515036	1	0.533745	0	N/A	0	0.380952	0	0.38217	0	N/A	0	0.377879	1	0.379134	0	N/A	0	0.42488	1	0.432226	0	N/A	1	0.443961	0	0.435213	1	cp, mem	0	0.339985	1	0.338723	0	N/A	0	0.673945	1	0.639515	0	N/A	0	0.146378	0	0.146597	0
n48	3	n48 - 03.jpg	0	0.497804	0	0.494766	0	N/A	0	0.335694	0	0.336779	0	N/A	0	0.367482	1	0.368228	0	N/A	0	0.384965	1	0.382465	0	N/A	1	0.3726	0	0.372604	1	cp, mem	0	0.274616	0	0.275122	0	N/A	0	0.658997	1	0.694699	0	N/A	0	0.108581	0	0.108784	0
n48	4	n48 - 04.jpg	0	0.51949	1	0.523651	0	N/A	0	0.356356	0	0.353718	0	N/A	0	0.372359	1	0.368081	0	N/A	0	0.404859	1	0.411677	0	N/A	0	0.382866	0	0.382136	0	N/A	0	0.357276	1	0.353883	0	N/A	0	0.622406	1	0.599653	0	N/A	0	0.144991	0	0.145165	0
n48	5	n48 - 05.jpg	0	0.49848	0	0.485437	0	N/A	0	0.346833	0	0.346994	0	N/A	0	0.337309	1	0.341357	0	N/A	0	0.353089	0	0.355285	0	N/A	0	0.352269	0	0.355325	0	N/A	0	0.283212	0	0.282381	0	N/A	0	0.653788	1	0.630551	0	N/A	0	0.076663	0	0.0767742	0
n48	6	n48 - 06.jpg	0	0.507278	1	0.494968	0	N/A	0	0.314778	0	0.317722	0	N/A	0	0.393892	1	0.387453	0	N/A	0	0.367725	0	0.370077	0	N/A	0	0.354098	0	0.354291	0	N/A	0	0.261721	0	0.263803	0	N/A	0	0.639107	1	0.611599	0	N/A	0	0.0914727	0	0.0916118	0
n48	7	n48 - 07.jpg	1	0.50367	1	0.494422	1	cp	0	0.30633	0	0.305392	0	N/A	0	0.341348	1	0.344484	0	N/A	0	0.367605	0	0.368085	0	N/A	1	0.337926	0	0.341349	1	cp, mem	0	0.270903	0	0.270826	0	N/A	0	0.62172	1	0.615875	0	N/A	0	0.0823732	0	0.0824865	0
n48	8	n48 - 08.jpg	0	0.514714	1	0.531573	0	N/A	0	0.348181	0	0.350662	0	N/A	0	0.34292	1	0.340333	0	N/A	0	0.369297	0	0.373298	0	N/A	1	0.361427	0	0.361178	1	cp, mem	0	0.30503	0	0.305227	0	N/A	0	0.615298	1	0.612839	0	N/A	0	0.0908794	0	0.0910259	0
n48	9	n48 - 09.jpg	0	0.533442	1	0.519583	0	N/A	0	0.305981	0	0.30847	0	N/A	0	0.382718	1	0.385934	0	N/A	0	0.370572	1	0.374675	0	N/A	1	0.355428	0	0.356621	1	cp, mem	0	0.253128	0	0.254135	0	N/A	0	0.643623	1	0.658642	0	N/A	0	0.0867552	0	0.0868889	0
n48	10	n48 - 10.jpg	0	0.495177	0	0.484246	0	N/A	0	0.356721	0	0.357431	0	N/A	0	0.355901	1	0.358376	0	N/A	0	0.384694	1	0.384385	0	N/A	0	0.367524	0	0.371626	0	N/A	0	0.276163	0	0.278488	0	N/A	0	0.644264	1	0.676375	0	N/A	0	0.0835084	0	0.0836264	0
n48	11	n48 - 11.jpg	0	0.494261	0	0.483645	0	N/A	0	0.34839	0	0.347507	0	N/A	0	0.389966	1	0.397253	0	N/A	0	0.354821	0	0.356555	0	N/A	1	0.319854	0	0.323068	1	cp, mem	0	0.266505	0	0.266085	0	N/A	0	0.630699	1	0.643093	0	N/A	0	0.0886454	0	0.0887921	0
n48	12	n48 - 12.jpg	0	0.514387	1	0.530151	0	N/A	0	0.309009	0	0.310516	0	N/A	0	0.362849	1	0.364388	0	N/A	0	0.375144	1	0.376501	0	N/A	0	0.348806	0	0.349206	0	N/A	0	0.280053	0	0.282687	0	N/A	0	0.635546	1	0.621931	0	N/A	0	0.0938298	0	0.0939438	0
n48	13	n48 - 13.jpg	0	0.465088	0	0.453753	0	N/A	0	0.334476	0	0.335409	0	N/A	0	0.340548	1	0.341637	0	N/A	0	0.352429	0	0.353687	0	N/A	0	0.31232	0	0.314976	0	N/A	0	0.255154	0	0.255387	0	N/A	0	0.620502	1	0.650788	0	N/A	0	0.0819854	0	0.0821055	0
n48	14	n48 - 14.jpg	0	0.491902	0	0.480965	0	N/A	0	0.332583	0	0.33223	0	N/A	0	0.324694	0	0.32838	0	N/A	0	0.357697	0	0.355509	0	N/A	0	0.353989	0	0.354208	0	N/A	0	0.293342	0	0.295256	0	N/A	0	0.610354	1	0.58608	0	N/A	0	0.0874992	0	0.0876055	0
n48	15	n48 - 15.jpg	0	0.485837	0	0.488965	0	N/A	0	0.360816	0	0.361229	0	N/A	0	0.319865	0	0.322294	0	N/A	0	0.363372	0	0.364144	0	N/A	1	0.30825	0	0.309249	1	cp, mem	0	0.295989	0	0.299003	0	N/A	0	0.604524	0	0.613864	0	N/A	0	0.0809284	0	0.0810335	0
n48	16	n48 - 16.jpg	0	0.525386	1	0.536099	0	N/A	0	0.316373	0	0.319767	0	N/A	0	0.353879	1	0.350605	0	N/A	0	0.389112	1	0.385731	0	N/A	0	0.413045	0	0.422795	0	N/A	0	0.311109	0	0.310852	0	N/A	0	0.651013	1	0.66428	0	N/A	0	0.119524	0	0.119789	0
n48	17	n48 - 17.jpg	0	0.478587	0	0.488555	0	N/A	0	0.328506	0	0.331561	0	N/A	0	0.330609	1	0.330221	0	N/A	0	0.344634	0	0.34362	0	N/A	0	0.330646	0	0.329665	0	N/A	0	0.280632	0	0.282866	0	N/A	0	0.627591	1	0.600846	0	N/A	0	0.0724033	0	0.0724996	0
n49	1	n49 - 01.jpg	1	0.48599	0	0.503318	2	nuc	1	0.419862	1	0.422493	2	nuc	0	0.407133	1	0.400987	0	N/A	0	0.440367	1	0.452496	0	N/A	0	0.487588	0	0.505232	0	N/A	0	0.365799	1	0.366791	0	N/A	0	0.688921	1	0.733428	0	N/A	0	0.19629	0	0.197214	0
n49	2	n49 - 02.jpg	1	0.501597	1	0.509888	2	nuc	1	0.407306	1	0.400085	2	nuc	0	0.433778	1	0.446629	0	N/A	0	0.453445	1	0.448493	0	N/A	0	0.475046	0	0.461894	0	N/A	1	0.337789	1	0.334148	1	nuc	0	0.699437	1	0.703415	0	N/A	0	0.180962	0	0.181739	0
n49	3	n49 - 03.jpg	1	0.525426	1	0.520763	1	nuc	1	0.38817	0	0.393816	1	nuc	0	0.407403	1	0.398485	0	N/A	0	0.440876	1	0.429767	0	N/A	0	0.424174	0	0.417211	0	N/A	1	0.368464	1	0.371566	1	nuc	0	0.665776	1	0.635244	0	N/A	0	0.172145	0	0.172483	0
n49	4	n49 - 04.jpg	1	0.517732	1	0.515734	1	nuc	1	0.338781	0	0.34192	1	nuc	0	0.378138	1	0.373252	0	N/A	0	0.408122	1	0.411183	0	N/A	0	0.409014	0	0.417685	0	N/A	0	0.314487	0	0.316807	0	N/A	0	0.658147	1	0.655592	0	N/A	0	0.12751	0	0.127827	0
n49	5	n49 - 05.jpg	1	0.496491	0	0.480735	2	nuc	1	0.36802	0	0.369143	1	nuc	0	0.39621	1	0.400401	0	N/A	0	0.418144	1	0.410598	0	N/A	0	0.425634	0	0.429748	0	N/A	0	0.342618	1	0.347126	0	N/A	0	0.662201	1	0.665264	0	N/A	0	0.155254	0	0.155508	0
n49	6	n49 - 06.jpg	1	0.545412	1	0.567587	1	nuc	0	0.329466	0	0.329276	0	N/A	0	0.373866	1	0.3742	0	N/A	0	0.397175	1	0.395027	0	N/A	0	0.414216	0	0.412918	0	N/A	0	0.338366	1	0.338829	0	N/A	0	0.655557	1	0.632993	0	N/A	0	0.127125	0	0.127362	0
n49	7	n49 - 07.jpg	1	0.511468	1	0.526754	1	nuc	0	0.338474	0	0.337042	0	N/A	0	0.378338	1	0.377015	0	N/A	0	0.403153	1	0.398483	0	N/A	0	0.404772	0	0.406662	0	N/A	0	0.295631	0	0.296159	0	N/A	0	0.680019	1	0.657632	0	N/A	0	0.11723	0	0.117467	0
n49	8	n49 - 08.jpg	1	0.495375	0	0.513612	2	nuc	1	0.400373	1	0.407007	2	nuc	0	0.381781	1	0.386306	0	N/A	0	0.425642	1	0.423197	0	N/A	0	0.451568	0	0.451181	0	N/A	1	0.352846	1	0.34948	1	nuc	0	0.670715	1	0.658885	0	N/A	0	0.164045	0	0.164384	0
n49	9	n49 - 09.jpg	1	0.542184	1	0.525517	1	nuc	0	0.340345	0	0.34393	0	N/A	0	0.400693	1	0.391995	0	N/A	0	0.449659	1	0.461019	0	N/A	0	0.382268	0	0.383391	0	N/A	0	0.347061	1	0.344416	0	N/A	0	0.643686	1	0.624413	0	N/A	0	0.151816	0	0.152253	0
n49	10	n49 - 10.jpg	1	0.515764	1	0.528114	1	nuc	0	0.351864	0	0.350274	0	N/A	0	0.363526	1	0.369408	0	N/A	0	0.411455	1	0.40665	0	N/A	0	0.383804	0	0.387485	0	N/A	0	0.333513	1	0.333387	0	N/A	0	0.674122	1	0.714775	0	N/A	0	0.120912	0	0.121115	0
n49	11	n49 - 11.jpg	1	0.501674	1	0.514827	1	nuc	1	0.313304	0	0.312706	1	nuc	0	0.336977	1	0.341396	0	N/A	0	0.387034	1	0.391326	0	N/A	0	0.372642	0	0.378257	0	N/A	0	0.309203	0	0.31279	0	N/A	0	0.647214	1	0.622715	0	N/A	0	0.0997834	0	0.0999127	0
n49	12	n49 - 12.jpg	1	0.530781	1	0.537192	1	nuc	0	0.338677	0	0.338801	0	N/A	0	0.354866	1	0.35801	0	N/A	0	0.404964	1	0.408001	0	N/A	0	0.403509	0	0.404216	0	N/A	0	0.345484	1	0.346802	0	N/A	0	0.644879	1	0.626727	0	N/A	0	0.125903	0	0.126117	0
n49	13	n49 - 13.jpg	1	0.51239	1	0.517537	2	nuc	1	0.40668	1	0.41242	2	nuc	0	0.407158	1	0.413654	0	N/A	0	0.434316	1	0.44107	0	N/A	0	0.463767	0	0.458976	0	N/A	1	0.367861	1	0.371028	1	nuc	0	0.675679	1	0.644799	0	N/A	0	0.18457	0	0.185267	0
n49	14	n49 - 14.jpg	1	0.531882	1	0.541302	2	nuc	1	0.362433	0	0.363181	1	nuc	0	0.365863	1	0.369984	0	N/A	0	0.414572	1	0.423365	0	N/A	0	0.426929	0	0.437246	0	N/A	0	0.340838	1	0.345102	0	N/A	0	0.671733	1	0.724339	0	N/A	0	0.145309	0	0.145479	0
n49	15	n49 - 15.jpg	1	0.520737	1	0.512507	1	nuc	1	0.343842	0	0.34851	1	nuc	0	0.3766	1	0.370133	0	N/A	0	0.413607	1	0.421926	0	N/A	0	0.421696	0	0.425543	0	N/A	0	0.328328	1	0.331969	0	N/A	0	0.668802	1	0.714233	0	N/A	0	0.134515	0	0.134727	0
n49	16	n49 - 16.jpg	1	0.537349	1	0.519627	1	nuc	1	0.337867	0	0.340823	1	nuc	0	0.375038	1	0.378232	0	N/A	0	0.408411	1	0.410537	0	N/A	0	0.384276	0	0.381573	0	N/A	0	0.321288	1	0.319088	0	N/A	0	0.651438	1	0.640079	0	N/A	0	0.112431	0	0.112702	0
n49	17	n49 - 17.jpg	1	0.534577	1	0.535646	1	nuc	0	0.38066	0	0.385833	0	N/A	0	0.398609	1	0.40294	0	N/A	0	0.433165	1	0.428271	0	N/A	0	0.400021	0	0.395664	0	N/A	1	0.34002	1	0.339533	1	nuc	0	0.680184	1	0.647694	0	N/A	0	0.13806	0	0.138343	0
n49	18	n49 - 18.jpg	1	0.506265	1	0.526261	2	nuc	1	0.371631	0	0.367851	1	nuc	0	0.389504	1	0.382454	0	N/A	0	0.422398	1	0.419211	0	N/A	0	0.454255	0	0.443483	0	N/A	1	0.33858	1	0.33563	1	nuc	0	0.673432	1	0.661954	0	N/A	0	0.161158	0	0.161514	0
n49	19	n49 - 19.jpg	1	0.515546	1	0.523705	2	nuc	1	0.358239	0	0.353013	1	nuc	0	0.378342	1	0.373727	0	N/A	0	0.398948	1	0.395898	0	N/A	0	0.44626	0	0.457671	0	N/A	1	0.341839	1	0.346469	1	nuc	0	0.675117	1	0.651253	0	N/A	0	0.14354	0	0.144033	0
n49	20	n49 - 20.jpg	1	0.52247	1	0.510055	2	nuc	1	0.344221	0	0.348393	1	nuc	0	0.382433	1	0.375187	0	N/A	0	0.401539	1	0.40904	0	N/A	0	0.404586	0	0.402166	0	N/A	1	0.343149	1	0.339545	1	nuc	0	0.681457	1	0.686936	0	N/A	0	0.136648	0	0.136885	0
n49	21	n49 - 21.jpg	1	0.517505	1	0.498065	2	nuc	1	0.387813	0	0.384764	2	nuc	0	0.408658	1	0.400576	0	N/A	0	0.44619	1	0.444031	0	N/A	0	0.408017	0	0.40809	0	N/A	1	0.337794	1	0.334849	1	nuc	0	0.666903	1	0.678166	0	N/A	0	0.156291	0	0.156561	0
n50	1	n50 - 01.jpg	0	0.501239	1	0.513488	0	N/A	0	0.368132	0	0.368743	0	N/A	0	0.363258	1	0.363061	0	N/A	0	0.403286	1	0.411223	0	N/A	0	0.428249	0	0.428665	0	N/A	0	0.328303	1	0.326342	0	N/A	0	0.674582	1	0.656744	0	N/A	0	0.122553	0	0.122779	0
n50	2	n50 - 02.jpg	0	0.496122	0	0.513082	0	N/A	0	0.341147	0	0.340164	0	N/A	0	0.306949	0	0.308287	0	N/A	0	0.334313	0	0.336873	0	N/A	0	0.337298	0	0.338073	0	N/A	0	0.277527	0	0.277215	0	N/A	0	0.515286	0	0.525282	0	N/A	0	0.0760402	0	0.0761162	0
n50	3	n50 - 03.jpg	0	0.499284	0	0.508072	0	N/A	0	0.332141	0	0.33159	0	N/A	0	0.295865	0	0.298809	0	N/A	0	0.315053	0	0.315905	0	N/A	0	0.326947	0	0.330003	0	N/A	0	0.27109	0	0.273066	0	N/A	0	0.600262	0	0.60915	0	N/A	0	0.0633283	0	0.0633885	0
n50	4	n50 - 04.jpg	0	0.465317	0	0.478815	0	N/A	0	0.383787	0	0.38495	0	N/A	0	0.305376	0	0.308792	0	N/A	0	0.332677	0	0.335824	0	N/A	0	0.31404	0	0.313784	0	N/A	0	0.275472	0	0.274933	0	N/A	1	0.61854	1	0.637514	1	nuc	0	0.0807136	0	0.0808061	0
n50	5	n50 - 05.jpg	0	0.514706	1	0.524905	0	N/A	0	0.340795	0	0.342809	0	N/A	0	0.33394	1	0.335141	0	N/A	0	0.402519	1	0.409349	0	N/A	0	0.453779	0	0.465166	0	N/A	0	0.330189	1	0.328906	0	N/A	0	0.690992	1	0.714369	0	N/A	0	0.126741	0	0.126955	0
n50	6	n50 - 06.jpg	0	0.469349	0	0.458583	0	N/A	0	0.336151	0	0.335388	0	N/A	0	0.310632	0	0.311489	0	N/A	0	0.293047	0	0.294501	0	N/A	0	0.310253	0	0.308971	0	N/A	0	0.280869	0	0.279972	0	N/A	0	0.609039	0	0.597611	0	N/A	0	0.0803251	0	0.0804295	0
n50	7	n50 - 07.jpg	0	0.525223	1	0.529987	0	N/A	0	0.326097	0	0.327779	0	N/A	0	0.27967	0	0.280905	0	N/A	0	0.35002	0	0.348614	0	N/A	0	0.329199	0	0.332564	0	N/A	0	0.309542	0	0.309517	0	N/A	0	0.592185	0	0.574992	0	N/A	0	0.0690011	0	0.0690657	0
n50	8	n50 - 08.jpg	0	0.50384	1	0.492412	0	N/A	0	0.309646	0	0.309576	0	N/A	0	0.279362	0	0.278492	0	N/A	0	0.34706	0	0.345262	0	N/A	0	0.32543	0	0.324825	0	N/A	0	0.303786	0	0.30671	0	N/A	0	0.586998	0	0.611193	0	N/A	0	0.0658444	0	0.0659095	0
n50	9	n50 - 09.jpg	0	0.48968	0	0.501666	0	N/A	0	0.318229	0	0.318036	0	N/A	0	0.287868	0	0.288001	0	N/A	0	0.335966	0	0.338804	0	N/A	0	0.332591	0	0.330645	0	N/A	0	0.301011	0	0.302636	0	N/A	1	0.516364	0	0.512687	1	nuc	0	0.0789257	0	0.0790276	0
n50	10	n50 - 10.jpg	0	0.497875	0	0.508445	0	N/A	0	0.348527	0	0.350362	0	N/A	0	0.390914	1	0.386667	0	N/A	0	0.349569	0	0.350655	0	N/A	0	0.338742	0	0.33599	0	N/A	0	0.292582	0	0.293911	0	N/A	0	0.582585	0	0.606832	0	N/A	0	0.105953	0	0.106125	0
n50	11	n50 - 11.jpg	0	0.464297	0	0.456823	0	N/A	0	0.329149	0	0.330764	0	N/A	0	0.290844	0	0.29063	0	N/A	0	0.349951	0	0.35056	0	N/A	0	0.290868	0	0.292017	0	N/A	0	0.242737	0	0.243068	0	N/A	1	0.633321	1	0.61474	1	nuc	0	0.0612253	0	0.0612966	0
n50	12	n50 - 12.jpg	0	0.490071	0	0.476217	0	N/A	0	0.353838	0	0.354486	0	N/A	0	0.287895	0	0.290414	0	N/A	0	0.32487	0	0.328169	0	N/A	0	0.345182	0	0.345279	0	N/A	0	0.304422	0	0.304388	0	N/A	0	0.614229	1	0.61084	0	N/A	0	0.0765604	0	0.0766546	0
n50	13	n50 - 13.jpg	0	0.508861	1	0.516073	0	N/A	0	0.319967	0	0.322827	0	N/A	0	0.253948	0	0.254072	0	N/A	0	0.315269	0	0.315144	0	N/A	0	0.344515	0	0.345947	0	N/A	0	0.284352	0	0.28713	0	N/A	1	0.53742	0	0.537324	1	nuc	0	0.0724718	0	0.0725663	0
n50	14	n50 - 14.jpg	0	0.495981	0	0.490929	0	N/A	0	0.3163	0	0.317269	0	N/A	0	0.309347	0	0.308158	0	N/A	0	0.3713	1	0.375213	0	N/A	0	0.280232	0	0.281387	0	N/A	0	0.265329	0	0.265358	0	N/A	0	0.577965	0	0.595751	0	N/A	0	0.0723735	0	0.0724689	0
n50	15	n50 - 15.jpg	0	0.49667	0	0.48386	0	N/A	0	0.344697	0	0.343694	0	N/A	0	0.318489	0	0.319359	0	N/A	0	0.342798	0	0.343944	0	N/A	0	0.354966	0	0.355671	0	N/A	0	0.31095	0	0.313871	0	N/A	1	0.614843	1	0.643078	1	nuc	0	0.0805995	0	0.0806967	0
n50	16	n50 - 16.jpg	0	0.479893	0	0.490055	0	N/A	0	0.361827	0	0.36619	0	N/A	0	0.276565	0	0.278861	0	N/A	0	0.35454	0	0.357805	0	N/A	0	0.34211	0	0.344602	0	N/A	0	0.273164	0	0.27541	0	N/A	1	0.623881	1	0.652662	1	nuc	0	0.0685113	0	0.0685813	0
n50	17	n50 - 17.jpg	0	0.479399	0	0.473239	0	N/A	0	0.320713	0	0.32145	0	N/A	0	0.319004	0	0.316747	0	N/A	0	0.34206	0	0.345371	0	N/A	0	0.31597	0	0.318345	0	N/A	0	0.250635	0	0.252218	0	N/A	0	0.646335	1	0.68541	0	N/A	0	0.0626616	0	0.0627303	0
n50	18	n50 - 18.jpg	0	0.508526	1	0.50427	0	N/A	0	0.314613	0	0.314841	0	N/A	0	0.282867	0	0.284594	0	N/A	0	0.343961	0	0.344855	0	N/A	0	0.320574	0	0.321204	0	N/A	0	0.290007	0	0.291421	0	N/A	1	0.604814	0	0.621013	1	nuc	0	0.0697264	0	0.0697922	0
n50	19	n50 - 19.jpg	0	0.477852	0	0.480622	0	N/A	0	0.332124	0	0.332819	0	N/A	0	0.317765	0	0.315947	0	N/A	0	0.323288	0	0.324149	0	N/A	0	0.320905	0	0.324221	0	N/A	0	0.307202	0	0.310422	0	N/A	1	0.586058	0	0.580109	1	nuc	0	0.0836045	0	0.0837308	0
n50	20	n50 - 20.jpg	0	0.459166	0	0.469745	0	N/A	0	0.312465	0	0.312899	0	N/A	0	0.27809	0	0.279455	0	N/A	0	0.312916	0	0.315233	0	N/A	0	0.287415	0	0.287342	0	N/A	0	0.290751	0	0.293072	0	N/A	1	0.587017	0	0.590855	1	nuc	0	0.0599531	0	0.0600057	0
n51	1	n51 - 01.jpg	1	0.512661	1	0.493194	2	cp	1	0.401825	1	0.409706	1	cp	1	0.398619	1	0.39518	1	cp	0	0.44478	1	0.438284	0	N/A	0	0.421802	0	0.417467	0	N/A	0	0.355559	1	0.351725	0	N/A	1	0.652741	1	0.696792	1	cp	0	0.17848	0	0.178765	0
n51	2	n51 - 02.jpg	1	0.526502	1	0.536613	1	cp	1	0.306064	0	0.307161	1	cp	1	0.379734	1	0.3825	1	cp	0	0.383057	1	0.379816	0	N/A	0	0.379551	0	0.385476	0	N/A	0	0.295176	0	0.298266	0	N/A	1	0.620339	1	0.652903	1	cp	0	0.115449	0	0.11568	0
n51	3	n51 - 03.jpg	1	0.51758	1	0.510143	2	cp	1	0.328303	0	0.325627	1	cp	0	0.348724	1	0.348409	0	N/A	0	0.380374	1	0.383156	0	N/A	0	0.427469	0	0.435834	0	N/A	0	0.325573	1	0.328402	0	N/A	1	0.640474	1	0.628198	1	cp	0	0.131828	0	0.132198	0
n51	4	n51 - 04.jpg	1	0.473266	0	0.481271	1	cp	1	0.42661	1	0.421082	1	cp	1	0.387412	1	0.385358	1	cp	0	0.378655	1	0.374797	0	N/A	0	0.340826	0	0.342082	0	N/A	0	0.330275	1	0.333144	0	N/A	1	0.628302	1	0.608819	1	cp	0	0.116878	0	0.117085	0
n51	5	n51 - 05.jpg	1	0.482086	0	0.49831	2	cp	1	0.350822	0	0.352298	1	cp	0	0.35636	1	0.354141	0	N/A	0	0.409282	1	0.41412	0	N/A	0	0.361676	0	0.362718	0	N/A	0	0.282321	0	0.282901	0	N/A	1	0.652209	1	0.692551	1	cp	0	0.107114	0	0.1073	0
n51	6	n51 - 06.jpg	1	0.514997	1	0.507272	2	cp	1	0.379053	0	0.37935	1	cp	1	0.404266	1	0.413885	1	cp	0	0.401679	1	0.395676	0	N/A	0	0.41251	0	0.405599	0	N/A	0	0.304885	0	0.307823	0	N/A	1	0.629168	1	0.647369	1	cp	0	0.139509	0	0.139678	0
n51	7	n51 - 07.jpg	1	0.536339	1	0.530988	2	cp	1	0.348813	0	0.346262	1	cp	1	0.400187	1	0.399517	1	cp	1	0.417058	1	0.423569	1	cp	0	0.393103	0	0.388169	0	N/A	0	0.312195	0	0.313311	0	N/A	1	0.6455	1	0.679512	1	cp	0	0.139499	0	0.139883	0
n51	8	n51 - 08.jpg	1	0.499475	0	0.483482	2	cp	1	0.34037	0	0.337598	1	cp	1	0.422006	1	0.412676	1	cp	0	0.375624	1	0.377263	0	N/A	0	0.369352	0	0.366194	0	N/A	0	0.313496	0	0.311137	0	N/A	1	0.614341	1	0.588032	1	cp	0	0.125984	0	0.12621	0
n51	9	n51 - 09.jpg	1	0.510178	1	0.530163	2	cp	1	0.295625	0	0.297612	1	cp	1	0.355554	1	0.352855	1	cp	1	0.324694	0	0.327837	1	cp	0	0.369257	0	0.368437	0	N/A	0	0.29037	0	0.2928	0	N/A	1	0.59264	0	0.586484	1	cp	0	0.0934273	0	0.0935943	0
n51	10	n51 - 10.jpg	1	0.515007	1	0.502848	1	cp	1	0.353798	0	0.357932	1	cp	1	0.37785	1	0.374774	1	cp	1	0.372377	1	0.370399	1	cp	0	0.341126	0	0.344453	0	N/A	0	0.31105	0	0.310584	0	N/A	1	0.607389	0	0.61394	1	cp	0	0.116876	0	0.117082	0
n51	11	n51 - 11.jpg	1	0.521278	1	0.512699	2	cp	1	0.366993	0	0.368625	1	cp	1	0.376741	1	0.376995	1	cp	1	0.396805	1	0.40193	1	cp	0	0.3818	0	0.386159	0	N/A	0	0.292474	0	0.295283	0	N/A	1	0.637476	1	0.615364	1	cp	0	0.11595	0	0.116173	0
n51	12	n51 - 12.jpg	1	0.532448	1	0.549792	2	cp	0	0.368557	0	0.368417	0	N/A	0	0.352169	1	0.357817	0	N/A	1	0.402307	1	0.409489	1	cp	0	0.376069	0	0.378924	0	N/A	0	0.356392	1	0.359582	0	N/A	0	0.620579	1	0.60024	0	N/A	0	0.124771	0	0.124999	0
n51	13	n51 - 13.jpg	1	0.47953	0	0.492345	2	cp	1	0.359057	0	0.363648	1	cp	1	0.334207	1	0.338593	1	cp	1	0.375366	1	0.371916	1	cp	0	0.352201	0	0.349865	0	N/A	0	0.292063	0	0.291114	0	N/A	1	0.625436	1	0.648841	1	cp	0	0.101706	0	0.101914	0
n51	14	n51 - 14.jpg	1	0.493861	0	0.508168	1	cp	1	0.340123	0	0.343251	1	cp	1	0.362804	1	0.363716	1	cp	1	0.375912	1	0.376021	1	cp	0	0.398492	0	0.406656	0	N/A	0	0.328312	1	0.32582	0	N/A	0	0.628373	1	0.65682	0	N/A	0	0.132794	0	0.132915	0
n51	15	n51 - 15.jpg	1	0.502539	1	0.488797	2	cp	1	0.340596	0	0.339584	1	cp	1	0.327599	0	0.329343	1	cp	1	0.375468	1	0.372479	1	cp	0	0.392849	0	0.399314	0	N/A	0	0.311608	0	0.315088	0	N/A	0	0.606197	0	0.581301	0	N/A	0	0.111811	0	0.112003	0
n51	16	n51 - 16.jpg	1	0.525745	1	0.520708	2	cp	1	0.359301	0	0.355493	1	cp	0	0.388519	1	0.385754	0	N/A	0	0.410025	1	0.403395	0	N/A	0	0.428461	0	0.419679	0	N/A	0	0.343497	1	0.34519	0	N/A	0	0.668708	1	0.66357	0	N/A	0	0.133856	0	0.134042	0
n51	17	n51 - 17.jpg	1	0.472582	0	0.484337	2	cp	1	0.395107	1	0.395146	1	cp	1	0.357884	1	0.363466	1	cp	1	0.381289	1	0.386347	1	cp	0	0.335695	0	0.335867	0	N/A	0	0.307455	0	0.309867	0	N/A	0	0.620518	1	0.637918	0	N/A	0	0.112147	0	0.1123	0
n51	18	n51 - 18.jpg	1	0.490016	0	0.506117	2	cp	1	0.357713	0	0.356272	1	cp	1	0.361445	1	0.356607	1	cp	1	0.383754	1	0.379767	1	cp	0	0.386145	0	0.393645	0	N/A	0	0.293485	0	0.296006	0	N/A	1	0.62891	1	0.661759	1	cp	0	0.130776	0	0.131126	0
n51	19	n51 - 19.jpg	1	0.498593	0	0.510147	2	cp	1	0.392922	1	0.391908	1	cp	0	0.417025	1	0.423342	0	N/A	1	0.435566	1	0.428218	1	cp	0	0.475088	0	0.491222	0	N/A	0	0.388182	1	0.385598	0	N/A	0	0.672315	1	0.661578	0	N/A	0	0.213431	0	0.213858	0
n51	20	n51 - 20.jpg	1	0.514725	1	0.536147	1	cp	1	0.40995	1	0.413448	1	cp	1	0.430618	1	0.438865	1	cp	1	0.456715	1	0.464152	1	cp	0	0.497835	1	0.488037	0	N/A	0	0.383265	1	0.381143	0	N/A	0	0.687472	1	0.741257	0	N/A	0	0.217255	0	0.217325	0
n52	1	n52 - 01.jpg	0	0.518043	1	0.523301	0	N/A	0	0.379722	0	0.380895	0	N/A	1	0.383861	1	0.37757	2	cp	0	0.407568	1	0.415599	0	N/A	0	0.454265	0	0.443287	0	N/A	1	0.355843	1	0.361326	1	cp	0	0.675937	1	0.641386	0	N/A	0	0.161922	0	0.162295	0
n52	2	n52 - 02.jpg	0	0.507129	1	0.489705	0	N/A	0	0.316584	0	0.314685	0	N/A	1	0.353292	1	0.351474	3	cp	0	0.373617	1	0.370746	0	N/A	0	0.371056	0	0.371752	0	N/A	1	0.304496	0	0.302537	1	cp	0	0.606637	0	0.583364	0	N/A	0	0.107783	0	0.10792	0
n52	3	n52 - 03.jpg	0	0.514978	1	0.521249	0	N/A	0	0.320485	0	0.321593	0	N/A	1	0.339632	1	0.338072	3	cp	0	0.353657	0	0.352331	0	N/A	0	0.369993	0	0.369738	0	N/A	1	0.31645	0	0.317319	1	cp	0	0.595776	0	0.598628	0	N/A	0	0.110018	0	0.110194	0
n52	4	n52 - 04.jpg	0	0.474084	0	0.471483	0	N/A	0	0.354796	0	0.352568	0	N/A	1	0.357779	1	0.362985	2	cp	0	0.354011	0	0.358374	0	N/A	0	0.320074	0	0.320561	0	N/A	0	0.316742	0	0.318787	0	N/A	0	0.593652	0	0.581853	0	N/A	0	0.0994454	0	0.0996283	0
n52	5	n52 - 05.jpg	0	0.499223	0	0.48763	0	N/A	0	0.282109	0	0.281623	0	N/A	1	0.31458	0	0.315141	2	cp	0	0.35195	0	0.355552	0	N/A	0	0.382645	0	0.378749	0	N/A	1	0.28679	0	0.289248	1	cp	0	0.622704	1	0.615603	0	N/A	0	0.0842989	0	0.0844057	0
n52	6	n52 - 06.jpg	0	0.490921	0	0.481642	0	N/A	0	0.324279	0	0.326189	0	N/A	1	0.373022	1	0.373807	2	cp	0	0.370031	1	0.373825	0	N/A	0	0.359941	0	0.357309	0	N/A	0	0.28067	0	0.279987	0	N/A	1	0.62047	1	0.64574	1	cp	0	0.089502	0	0.0896088	0
n52	7	n52 - 07.jpg	0	0.518357	1	0.528246	0	N/A	0	0.320946	0	0.320037	0	N/A	1	0.346513	1	0.342756	2	cp	0	0.377135	1	0.375039	0	N/A	0	0.37469	0	0.3759	0	N/A	1	0.320203	1	0.323489	1	cp	1	0.628833	1	0.601833	1	cp	0	0.0992227	0	0.099388	0
n52	8	n52 - 08.jpg	0	0.480791	0	0.474318	0	N/A	0	0.377795	0	0.38304	0	N/A	1	0.349606	1	0.352441	3	cp	0	0.386107	1	0.385226	0	N/A	0	0.340792	0	0.343949	0	N/A	1	0.336033	1	0.336557	1	cp	0	0.604228	0	0.603182	0	N/A	0	0.116984	0	0.117141	0
n52	9	n52 - 09.jpg	0	0.491547	0	0.500804	0	N/A	0	0.31697	0	0.320165	0	N/A	1	0.341526	1	0.341292	3	cp	0	0.335001	0	0.338751	0	N/A	0	0.347061	0	0.344845	0	N/A	0	0.278373	0	0.277254	0	N/A	0	0.602563	0	0.620507	0	N/A	0	0.078301	0	0.0783773	0
n52	10	n52 - 10.jpg	0	0.527424	1	0.509444	0	N/A	0	0.336549	0	0.335208	0	N/A	1	0.344418	1	0.340962	3	cp	0	0.381836	1	0.378795	0	N/A	0	0.344451	0	0.34866	0	N/A	0	0.339835	1	0.343642	0	N/A	1	0.606661	0	0.598487	1	cp	0	0.106344	0	0.10651	0
n52	11	n52 - 11.jpg	0	0.513151	1	0.496041	0	N/A	0	0.331628	0	0.330388	0	N/A	1	0.34344	1	0.344832	3	cp	0	0.366877	0	0.366695	0	N/A	0	0.363518	0	0.366589	0	N/A	0	0.319661	0	0.319885	0	N/A	1	0.624231	1	0.598824	1	cp	0	0.101618	0	0.101724	0
n52	12	n52 - 12.jpg	0	0.515327	1	0.503526	0	N/A	0	0.35259	0	0.353445	0	N/A	1	0.343916	1	0.341277	3	cp	0	0.379132	1	0.385661	0	N/A	0	0.449444	0	0.438068	0	N/A	1	0.338316	1	0.341124	1	cp	0	0.625571	1	0.656138	0	N/A	0	0.143313	0	0.143652	0
n52	13	n52 - 13.jpg	0	0.51703	1	0.498333	0	N/A	0	0.337686	0	0.336549	0	N/A	1	0.382572	1	0.383361	3	cp	0	0.366274	0	0.371848	0	N/A	0	0.329171	0	0.327077	0	N/A	1	0.326998	1	0.328555	1	cp	0	0.586141	0	0.582899	0	N/A	0	0.113123	0	0.113288	0
n52	14	n52 - 14.jpg	0	0.488497	0	0.495017	0	N/A	0	0.318494	0	0.321018	0	N/A	1	0.339733	1	0.342305	3	cp	0	0.358295	0	0.360123	0	N/A	0	0.348036	0	0.349877	0	N/A	1	0.300775	0	0.30392	1	cp	0	0.584645	0	0.610673	0	N/A	0	0.0967753	0	0.0969588	0
n52	15	n52 - 15.jpg	0	0.480968	0	0.484043	0	N/A	0	0.366316	0	0.36521	0	N/A	1	0.327668	0	0.325167	3	cp	0	0.377461	1	0.37836	0	N/A	0	0.342405	0	0.345351	0	N/A	0	0.292958	0	0.293743	0	N/A	0	0.638691	1	0.611409	0	N/A	0	0.0944358	0	0.0945386	0
n52	16	n52 - 16.jpg	0	0.501887	1	0.494246	0	N/A	0	0.34039	0	0.344106	0	N/A	1	0.347853	1	0.351112	3	cp	0	0.379906	1	0.378244	0	N/A	0	0.377944	0	0.374164	0	N/A	1	0.303503	0	0.303282	1	cp	0	0.635664	1	0.605993	0	N/A	0	0.106952	0	0.107091	0
n52	17	n52 - 17.jpg	0	0.495376	0	0.512729	0	N/A	0	0.351812	0	0.350786	0	N/A	1	0.334521	1	0.331637	3	cp	0	0.320505	0	0.323429	0	N/A	0	0.344325	0	0.345457	0	N/A	0	0.338685	1	0.336946	0	N/A	0	0.5507	0	0.533119	0	N/A	0	0.106947	0	0.107157	0
n52	18	n52 - 18.jpg	0	0.469499	0	0.477232	0	N/A	0	0.348308	0	0.350183	0	N/A	1	0.326161	0	0.326495	2	cp	0	0.373592	1	0.375671	0	N/A	0	0.350912	0	0.352687	0	N/A	1	0.277711	0	0.276923	1	cp	1	0.636749	1	0.615252	1	cp	0	0.0887538	0	0.0888781	0
n52	19	n52 - 19.jpg	0	0.530161	1	0.534627	0	N/A	0	0.364226	0	0.365508	0	N/A	1	0.401242	1	0.410322	2	cp	0	0.421436	1	0.413608	0	N/A	0	0.388138	0	0.391327	0	N/A	1	0.32233	1	0.322527	1	cp	0	0.634758	1	0.669704	0	N/A	0	0.129944	0	0.130222	0
n52	20	n52 - 20.jpg	0	0.514208	1	0.5006	0	N/A	0	0.401522	1	0.406983	0	N/A	1	0.397926	1	0.397715	3	cp	0	0.430817	1	0.441445	0	N/A	0	0.440283	0	0.452027	0	N/A	1	0.364052	1	0.369068	1	cp	0	0.661946	1	0.712587	0	N/A	0	0.188413	0	0.188934	0
n52	21	n52 - 21.jpg	0	0.503154	1	0.519107	0	N/A	0	0.397614	1	0.407175	0	N/A	1	0.395264	1	0.391016	3	cp	0	0.451773	1	0.439636	0	N/A	0	0.435724	0	0.442317	0	N/A	1	0.373416	1	0.371124	1	cp	0	0.667018	1	0.644312	0	N/A	0	0.198878	0	0.198815	0
n53	1	n53 - 01.jpg	1	0.532129	1	0.550612	2	cp	1	0.475816	1	0.459526	2	cp	0	0.501447	1	0.489847	0	N/A	0	0.539472	1	0.54455	0	N/A	0	0.567576	1	0.555717	0	N/A	1	0.420953	1	0.415642	1	cp	0	0.711786	1	0.702918	0	N/A	0	0.25616	1	0.257726	0
n53	2	n53 - 02.jpg	1	0.528854	1	0.513675	2	cp	1	0.453785	1	0.464196	2	cp	0	0.467612	1	0.452952	0	N/A	0	0.535276	1	0.555468	0	N/A	0	0.527182	1	0.530347	0	N/A	1	0.381695	1	0.38857	1	cp	0	0.7607	1	0.740063	0	N/A	0	0.21022	0	0.211484	0
n53	3	n53 - 03.jpg	1	0.52176	1	0.509562	3	cp	1	0.454032	1	0.468523	2	cp	0	0.474413	1	0.488752	0	N/A	0	0.523707	1	0.546167	0	N/A	0	0.521607	1	0.523829	0	N/A	1	0.397423	1	0.404346	2	cp	0	0.735425	1	0.720253	0	N/A	0	0.217985	0	0.218576	0
n53	4	n53 - 04.jpg	1	0.509275	1	0.523069	3	cp	1	0.430607	1	0.421251	2	cp	0	0.442712	1	0.45162	0	N/A	0	0.489503	1	0.494594	0	N/A	0	0.457985	0	0.452136	0	N/A	1	0.366922	1	0.366576	2	cp	0	0.710185	1	0.743135	0	N/A	0	0.188791	0	0.18967	0
n53	5	n53 - 05.jpg	1	0.522259	1	0.523603	3	cp	1	0.412148	1	0.405864	2	cp	0	0.437598	1	0.425236	0	N/A	0	0.471764	1	0.463805	0	N/A	0	0.511129	1	0.50534	0	N/A	1	0.404882	1	0.398046	2	cp	0	0.712958	1	0.71866	0	N/A	0	0.212783	0	0.213333	0
n53	6	n53 - 06.jpg	1	0.499951	0	0.503108	3	cp	1	0.435376	1	0.426177	2	cp	0	0.409058	1	0.40189	0	N/A	0	0.456656	1	0.444822	0	N/A	0	0.465958	0	0.455867	0	N/A	1	0.372038	1	0.373687	2	cp	0	0.714695	1	0.69029	0	N/A	0	0.172982	0	0.173702	0
n53	7	n53 - 07.jpg	1	0.518265	1	0.540352	3	cp	1	0.335821	0	0.332535	2	cp	0	0.376116	1	0.375223	0	N/A	0	0.415642	1	0.415658	0	N/A	0	0.479666	0	0.467102	0	N/A	1	0.351715	1	0.350402	2	cp	0	0.683769	1	0.686009	0	N/A	0	0.152269	0	0.152692	0
n53	8	n53 - 08.jpg	1	0.521262	1	0.520935	3	cp	1	0.341614	0	0.345463	2	cp	0	0.365734	1	0.368023	0	N/A	0	0.394656	1	0.398756	0	N/A	0	0.502762	1	0.497872	0	N/A	1	0.347677	1	0.3456	2	cp	0	0.685955	1	0.653752	0	N/A	0	0.146992	0	0.147381	0
n53	9	n53 - 09.jpg	1	0.510569	1	0.513884	3	cp	1	0.398723	1	0.392613	2	cp	0	0.417538	1	0.421792	0	N/A	0	0.44914	1	0.458494	0	N/A	0	0.512599	1	0.515782	0	N/A	1	0.352107	1	0.353412	2	cp	0	0.71312	1	0.761204	0	N/A	0	0.189046	0	0.189338	0
n53	10	n53 - 10.jpg	1	0.516268	1	0.523638	3	cp	1	0.382133	0	0.376554	2	cp	0	0.399997	1	0.3939	0	N/A	0	0.451749	1	0.449443	0	N/A	0	0.473049	0	0.473274	0	N/A	1	0.381461	1	0.383111	2	cp	0	0.690748	1	0.741988	0	N/A	0	0.190236	0	0.190403	0
n53	11	n53 - 11.jpg	1	0.516114	1	0.519158	3	cp	1	0.348247	0	0.352526	2	cp	0	0.356845	1	0.350591	0	N/A	0	0.407526	1	0.403537	0	N/A	0	0.454667	0	0.467868	0	N/A	1	0.35085	1	0.351287	2	cp	0	0.665055	1	0.702889	0	N/A	0	0.147644	0	0.147786	0
n53	12	n53 - 12.jpg	1	0.524742	1	0.527893	3	cp	1	0.342358	0	0.342202	2	cp	0	0.359108	1	0.359139	0	N/A	0	0.414022	1	0.413616	0	N/A	0	0.476787	0	0.479922	0	N/A	1	0.362771	1	0.363299	2	cp	0	0.662712	1	0.627073	0	N/A	0	0.155874	0	0.156358	0
n53	13	n53 - 13.jpg	1	0.499202	0	0.509297	3	cp	1	0.42569	1	0.43191	2	cp	0	0.439617	1	0.438365	0	N/A	0	0.465683	1	0.464445	0	N/A	0	0.480291	0	0.486611	0	N/A	1	0.377479	1	0.378833	2	cp	0	0.715678	1	0.755882	0	N/A	0	0.203944	0	0.204929	0
n53	14	n53 - 14.jpg	1	0.507556	1	0.516442	3	cp	1	0.354206	0	0.351632	2	cp	0	0.383287	1	0.38499	0	N/A	0	0.419357	1	0.413198	0	N/A	0	0.488872	0	0.490078	0	N/A	1	0.356913	1	0.361527	2	cp	0	0.693078	1	0.698042	0	N/A	0	0.163926	0	0.164465	0
n53	15	n53 - 15.jpg	1	0.516338	1	0.537335	3	cp	1	0.332119	0	0.334745	2	cp	0	0.369215	1	0.375885	0	N/A	0	0.403716	1	0.399579	0	N/A	0	0.467121	0	0.469459	0	N/A	1	0.326123	1	0.323855	2	cp	0	0.687901	1	0.695431	0	N/A	0	0.138275	0	0.13858	0
n53	16	n53 - 16.jpg	1	0.535657	1	0.540267	3	cp	1	0.308216	0	0.307488	2	cp	0	0.347693	1	0.353122	0	N/A	0	0.393242	1	0.399617	0	N/A	0	0.425644	0	0.422958	0	N/A	1	0.322234	1	0.321064	2	cp	0	0.665126	1	0.630427	0	N/A	0	0.130135	0	0.13053	0
n53	17	n53 - 17.jpg	1	0.485245	0	0.490388	3	cp	1	0.395103	1	0.392782	2	cp	0	0.406076	1	0.399773	0	N/A	0	0.435023	1	0.425406	0	N/A	0	0.489947	0	0.504697	0	N/A	1	0.359052	1	0.361646	2	cp	0	0.694536	1	0.740811	0	N/A	0	0.181396	0	0.182207	0
n53	18	n53 - 18.jpg	1	0.515893	1	0.496895	3	cp	1	0.386273	0	0.382048	2	cp	0	0.417681	1	0.412446	0	N/A	0	0.467355	1	0.455636	0	N/A	0	0.478698	0	0.488834	0	N/A	1	0.345649	1	0.347532	2	cp	0	0.719678	1	0.680537	0	N/A	0	0.173071	0	0.173549	0
n53	19	n53 - 19.jpg	1	0.532021	1	0.515298	3	cp	1	0.316205	0	0.319442	2	cp	0	0.394405	1	0.390421	0	N/A	0	0.395714	1	0.399132	0	N/A	0	0.432647	0	0.431545	0	N/A	1	0.315752	0	0.313352	2	cp	0	0.670079	1	0.639216	0	N/A	0	0.118578	0	0.118908	0
n53	20	n53 - 20.jpg	1	0.502661	1	0.518139	3	cp	1	0.414099	1	0.424912	2	cp	0	0.4269	1	0.429584	0	N/A	0	0.463979	1	0.464581	0	N/A	0	0.473374	0	0.487931	0	N/A	1	0.365668	1	0.361403	2	cp	0	0.708219	1	0.713861	0	N/A	0	0.190338	0	0.191006	0
n53	21	n53 - 21.jpg	1	0.509798	1	0.507096	3	cp	1	0.390477	1	0.395075	2	cp	0	0.404384	1	0.405196	0	N/A	0	0.430031	1	0.422642	0	N/A	0	0.495361	1	0.506821	0	N/A	1	0.37525	1	0.375734	2	cp	0	0.709241	1	0.718595	0	N/A	0	0.177763	0	0.178146	0
n54	1	n54 - 01.jpg	1	0.501722	1	0.488354	2	cp	1	0.467917	1	0.48327	2	cp	1	0.480943	1	0.463398	3	cp, nuc	1	0.515882	1	0.506397	3	nuc	1	0.500937	1	0.509797	1	cp	1	0.3912	1	0.383845	2	cp	1	0.720942	1	0.685357	2	cp	0	0.2452	1	0.245248	0
n54	2	n54 - 02.jpg	1	0.506707	1	0.494509	2	cp	1	0.405855	1	0.397417	2	cp	1	0.422345	1	0.433654	3	cp, nuc	1	0.448036	1	0.453557	3	nuc	0	0.481299	0	0.471662	0	N/A	1	0.362646	1	0.362877	2	cp	1	0.704934	1	0.705652	2	cp	0	0.180624	0	0.181328	0
n54	3	n54 - 03.jpg	0	0.49139	0	0.489108	0	N/A	0	0.400664	1	0.409621	0	N/A	1	0.402766	1	0.39661	3	nuc	1	0.410188	1	0.409826	3	nuc	1	0.444971	0	0.446168	2	cp	1	0.348492	1	0.34381	2	cp	1	0.689742	1	0.68365	2	cp	0	0.175873	0	0.176358	0
n54	4	n54 - 04.jpg	0	0.529288	1	0.548272	0	N/A	0	0.419851	1	0.411064	0	N/A	1	0.42353	1	0.420289	3	cp, nuc	1	0.458239	1	0.449027	3	nuc	0	0.473327	0	0.463756	0	N/A	1	0.389741	1	0.393368	1	cp	1	0.70303	1	0.666281	2	cp	0	0.191247	0	0.191898	0
n54	5	n54 - 05.jpg	0	0.518828	1	0.533505	0	N/A	0	0.414031	1	0.406602	0	N/A	1	0.434678	1	0.440884	3	cp, nuc	1	0.475372	1	0.473544	3	nuc	0	0.456518	0	0.469058	0	N/A	1	0.391481	1	0.392465	2	cp	1	0.698024	1	0.715747	2	cp	0	0.196524	0	0.197183	0
n54	6	n54 - 06.jpg	0	0.527109	1	0.504695	0	N/A	0	0.409028	1	0.413313	0	N/A	1	0.423064	1	0.426208	3	nuc	1	0.471808	1	0.48442	3	nuc	0	0.479571	0	0.473145	0	N/A	1	0.391994	1	0.385152	1	cp	1	0.720572	1	0.683608	2	cp	0	0.186193	0	0.187165	0
n54	7	n54 - 07.jpg	0	0.528094	1	0.535904	0	N/A	0	0.434435	1	0.443944	0	N/A	1	0.488309	1	0.472365	3	nuc	1	0.530956	1	0.530034	3	nuc	0	0.520489	1	0.51919	0	N/A	1	0.432339	1	0.42232	2	cp	1	0.719244	1	0.759212	1	cp	0	0.241822	1	0.243833	0
n54	8	n54 - 08.jpg	0	0.497203	0	0.515433	0	N/A	0	0.407305	1	0.400121	0	N/A	1	0.412053	1	0.406002	3	cp, nuc	1	0.419016	1	0.422108	3	nuc	0	0.401958	0	0.397788	0	N/A	1	0.348819	1	0.345017	2	cp	1	0.662264	1	0.663474	2	cp	0	0.157617	0	0.15807	0
n54	9	n54 - 09.jpg	1	0.505559	1	0.494291	3	nuc	1	0.369229	0	0.368161	3	nuc	1	0.381746	1	0.379759	3	cp, nuc	1	0.421825	1	0.414427	3	cp, nuc	0	0.438288	0	0.444373	0	N/A	1	0.340796	1	0.342364	2	cp	1	0.675493	1	0.691954	2	cp	0	0.158931	0	0.159472	0
n54	10	n54 - 10.jpg	0	0.528501	1	0.541131	0	N/A	0	0.401997	1	0.403032	0	N/A	1	0.405076	1	0.396649	3	nuc	1	0.432546	1	0.425765	3	nuc	0	0.461074	0	0.452385	0	N/A	0	0.364336	1	0.365232	0	N/A	1	0.687981	1	0.711179	2	cp	0	0.166798	0	0.167307	0
n54	11	n54 - 11.jpg	0	0.513266	1	0.535064	0	N/A	0	0.377875	0	0.378814	0	N/A	1	0.389464	1	0.398893	3	nuc	1	0.436101	1	0.433856	3	nuc	0	0.461772	0	0.449806	0	N/A	0	0.367173	1	0.36808	0	N/A	1	0.683587	1	0.649455	2	cp	0	0.16719	0	0.167478	0
n54	12	n54 - 12.jpg	0	0.514661	1	0.516408	0	N/A	0	0.382982	0	0.384933	0	N/A	1	0.373949	1	0.373472	3	nuc	1	0.406672	1	0.410473	3	nuc	0	0.439216	0	0.433967	0	N/A	0	0.38386	1	0.377935	0	N/A	1	0.682105	1	0.709076	2	cp	0	0.163552	0	0.163985	0
n54	13	n54 - 13.jpg	0	0.524517	1	0.545064	0	N/A	0	0.366995	0	0.368798	0	N/A	1	0.380759	1	0.383853	3	nuc	1	0.426249	1	0.4294	3	nuc	0	0.425473	0	0.416656	0	N/A	1	0.356399	1	0.357084	2	cp	1	0.687048	1	0.685794	2	cp	0	0.14719	0	0.147466	0
n54	14	n54 - 14.jpg	0	0.531184	1	0.550902	0	N/A	0	0.440881	1	0.428583	0	N/A	1	0.47609	1	0.457098	3	nuc	1	0.531248	1	0.538118	3	nuc	0	0.522656	1	0.511567	0	N/A	1	0.416549	1	0.421244	2	cp	1	0.728444	1	0.709312	2	cp	0	0.231002	1	0.232188	0
n54	15	n54 - 15.jpg	0	0.517604	1	0.516385	0	N/A	1	0.378839	0	0.384148	3	nuc	1	0.366715	1	0.364414	3	nuc	1	0.414892	1	0.410019	3	nuc	0	0.437113	0	0.432553	0	N/A	1	0.36112	1	0.356256	2	cp	1	0.681494	1	0.643199	2	cp	0	0.152313	0	0.152742	0
n54	16	n54 - 16.jpg	0	0.512603	1	0.526924	0	N/A	0	0.361234	0	0.357958	0	N/A	1	0.383242	1	0.376085	3	nuc	1	0.430082	1	0.442708	3	nuc	0	0.430747	0	0.436797	0	N/A	0	0.353294	1	0.352238	0	N/A	1	0.680617	1	0.737269	2	cp	0	0.162888	0	0.163101	0
n54	17	n54 - 17.jpg	0	0.497677	0	0.500142	0	N/A	0	0.367408	0	0.366557	0	N/A	1	0.387322	1	0.387389	3	nuc	1	0.417348	1	0.42009	3	nuc	0	0.434231	0	0.444868	0	N/A	1	0.335429	1	0.331261	2	cp	1	0.701082	1	0.665344	2	cp	0	0.156949	0	0.157242	0
n54	18	n54 - 18.jpg	0	0.524103	1	0.52957	0	N/A	0	0.368295	0	0.363445	0	N/A	1	0.395296	1	0.391149	3	nuc	1	0.405983	1	0.407308	3	nuc	0	0.369347	0	0.36597	0	N/A	1	0.329944	1	0.333823	2	cp	1	0.639739	1	0.675035	2	cp	0	0.138628	0	0.138872	0
n54	19	n54 - 19.jpg	0	0.512969	1	0.505275	0	N/A	0	0.393143	1	0.398313	0	N/A	1	0.36243	1	0.363675	3	nuc	1	0.413432	1	0.422067	3	nuc	0	0.415169	0	0.413349	0	N/A	0	0.344722	1	0.34903	0	N/A	1	0.684401	1	0.651057	2	cp	0	0.146554	0	0.146775	0
n54	20	n54 - 20.jpg	0	0.523898	1	0.524205	0	N/A	0	0.357024	0	0.36235	0	N/A	1	0.368421	1	0.368477	3	nuc	1	0.439264	1	0.448165	3	nuc	0	0.422218	0	0.423184	0	N/A	1	0.324699	1	0.328874	2	cp	0	0.678479	1	0.664	0	N/A	0	0.143403	0	0.143688	0
n55	1	n55 - 01.jpg	0	0.472846	0	0.487664	0	N/A	1	0.347791	0	0.348447	1	cp	1	0.35735	1	0.36322	1	cp	1	0.376943	1	0.37763	1	cp	0	0.374054	0	0.374301	0	N/A	0	0.277052	0	0.276281	0	N/A	1	0.676499	1	0.683643	1	cp	0	0.100686	0	0.100817	0
n55	2	n55 - 02.jpg	1	0.532931	1	0.53905	1	cp	1	0.322495	0	0.325726	1	cp	1	0.361088	1	0.367928	1	cp	1	0.406501	1	0.415392	1	cp	0	0.428279	0	0.420413	0	N/A	0	0.298876	0	0.299056	0	N/A	1	0.690905	1	0.713459	1	cp	0	0.122366	0	0.122671	0
n55	3	n55 - 03.jpg	1	0.527269	1	0.508609	1	cp	1	0.329637	0	0.329728	1	cp	1	0.418476	1	0.427399	1	cp	1	0.364915	0	0.366873	1	cp	0	0.330921	0	0.333457	0	N/A	1	0.295145	0	0.293847	1	cp	1	0.601913	0	0.59318	1	cp	0	0.105207	0	0.105379	0
n55	4	n55 - 04.jpg	0	0.497114	0	0.516437	0	N/A	1	0.311491	0	0.314658	1	cp	1	0.368636	1	0.368973	1	cp	1	0.3576	0	0.356007	1	cp	0	0.366219	0	0.366241	0	N/A	1	0.292945	0	0.291372	1	cp	1	0.626168	1	0.603977	1	cp	0	0.102392	0	0.102584	0
n55	5	n55 - 05.jpg	0	0.532553	1	0.530348	0	N/A	1	0.29705	0	0.2999	1	cp	1	0.341949	1	0.34606	1	cp	1	0.368112	0	0.368554	1	cp	0	0.389129	0	0.388844	0	N/A	0	0.279489	0	0.278911	0	N/A	1	0.641731	1	0.612806	1	cp	0	0.0969002	0	0.0970879	0
n55	6	n55 - 06.jpg	0	0.521623	1	0.531135	0	N/A	1	0.317733	0	0.321118	1	cp	1	0.345764	1	0.348414	1	cp	1	0.389876	1	0.393109	1	cp	0	0.365324	0	0.37009	0	N/A	0	0.276435	0	0.278325	0	N/A	1	0.664511	1	0.707791	1	cp	0	0.0919294	0	0.0920873	0
n55	7	n55 - 07.jpg	0	0.492628	0	0.507735	0	N/A	1	0.377397	0	0.383318	1	cp	1	0.319399	0	0.320565	1	cp	1	0.362743	0	0.363761	1	cp	0	0.406256	0	0.400139	0	N/A	0	0.319667	0	0.32117	0	N/A	1	0.653571	1	0.692864	1	cp	0	0.108519	0	0.108684	0
n55	8	n55 - 08.jpg	1	0.507032	1	0.496668	1	cp	1	0.428909	1	0.42114	1	cp	1	0.4325	1	0.44319	1	cp	1	0.443898	1	0.451875	1	cp	0	0.466324	0	0.45681	0	N/A	1	0.386913	1	0.385746	2	cp	1	0.70298	1	0.737845	1	cp	0	0.191017	0	0.191434	0
n55	9	n55 - 09.jpg	0	0.511981	1	0.52326	0	N/A	1	0.283683	0	0.28405	1	cp	1	0.372344	1	0.376497	1	cp	1	0.368868	0	0.369208	1	cp	0	0.391269	0	0.397982	0	N/A	1	0.288229	0	0.288134	1	cp	1	0.631871	1	0.644052	1	cp	0	0.107482	0	0.107718	0
n55	10	n55 - 10.jpg	0	0.498735	0	0.48376	0	N/A	1	0.328387	0	0.33144	1	cp	1	0.327929	0	0.332553	1	cp	1	0.369712	0	0.372462	1	cp	0	0.369105	0	0.374359	0	N/A	0	0.313798	0	0.313011	0	N/A	1	0.632325	1	0.602461	1	cp	0	0.0930432	0	0.0931592	0
n55	11	n55 - 11.jpg	0	0.525763	1	0.521473	0	N/A	1	0.317995	0	0.316522	1	cp	1	0.346879	1	0.350743	1	cp	1	0.370908	1	0.368139	1	cp	0	0.404932	0	0.41083	0	N/A	0	0.303706	0	0.302724	0	N/A	1	0.623765	1	0.626078	1	cp	0	0.121953	0	0.122192	0
n55	12	n55 - 12.jpg	0	0.512366	1	0.522566	0	N/A	1	0.328595	0	0.328135	1	cp	1	0.318835	0	0.31686	1	cp	1	0.380896	1	0.3791	1	cp	0	0.364459	0	0.365051	0	N/A	0	0.31008	0	0.309471	0	N/A	1	0.658826	1	0.659365	1	cp	0	0.0843845	0	0.0845141	0
n55	13	n55 - 13.jpg	0	0.506103	1	0.525934	0	N/A	1	0.355659	0	0.350747	1	cp	1	0.382538	1	0.375219	1	cp	1	0.43611	1	0.429788	1	cp	0	0.45991	0	0.453445	0	N/A	0	0.34023	1	0.344445	0	N/A	1	0.690492	1	0.735151	1	cp	0	0.159656	0	0.160104	0
n55	14	n55 - 14.jpg	0	0.505915	1	0.503265	0	N/A	1	0.334491	0	0.338525	1	cp	1	0.340696	1	0.337351	1	cp	1	0.374471	1	0.374647	1	cp	0	0.445451	0	0.456492	0	N/A	0	0.309669	0	0.310363	0	N/A	1	0.662808	1	0.653089	1	cp	0	0.125312	0	0.125539	0
n55	15	n55 - 15.jpg	0	0.535194	1	0.541335	0	N/A	1	0.284352	0	0.286785	1	cp	1	0.336255	1	0.338342	1	cp	1	0.375038	1	0.376991	1	cp	0	0.437647	0	0.444055	0	N/A	1	0.275139	0	0.275025	1	cp	1	0.659576	1	0.646148	1	cp	0	0.102522	0	0.102693	0
n55	16	n55 - 16.jpg	0	0.511346	1	0.504569	0	N/A	1	0.331954	0	0.332347	1	cp	1	0.360517	1	0.361608	1	cp	1	0.371598	1	0.37626	1	cp	0	0.407808	0	0.402229	0	N/A	0	0.30474	0	0.302703	0	N/A	1	0.623964	1	0.609797	1	cp	0	0.118839	0	0.119079	0
n55	17	n55 - 17.jpg	0	0.527808	1	0.52423	0	N/A	1	0.339562	0	0.342845	1	cp	1	0.362048	1	0.368713	1	cp	1	0.389446	1	0.394065	1	cp	0	0.443281	0	0.454228	0	N/A	0	0.326148	1	0.329885	0	N/A	1	0.663479	1	0.657832	1	cp	0	0.122792	0	0.123013	0
n55	18	n55 - 18.jpg	0	0.558244	1	0.553546	0	N/A	1	0.343414	0	0.342845	1	cp	1	0.401983	1	0.397031	1	cp	1	0.432688	1	0.437777	1	cp	0	0.383706	0	0.38856	0	N/A	1	0.318362	0	0.316725	1	cp	1	0.631699	1	0.667141	1	cp	0	0.124564	0	0.124878	0
n55	19	n55 - 19.jpg	0	0.492875	0	0.510936	0	N/A	1	0.430833	1	0.442036	1	cp	1	0.430725	1	0.441481	1	cp	1	0.45	1	0.45301	1	cp	0	0.431745	0	0.443918	0	N/A	1	0.378506	1	0.382187	1	cp	1	0.693121	1	0.722312	1	cp	0	0.201472	0	0.202539	0
n55	20	n55 - 20.jpg	0	0.530109	1	0.514042	0	N/A	1	0.275066	0	0.274631	1	cp	1	0.32604	0	0.328181	1	cp	1	0.379225	1	0.384298	1	cp	0	0.464769	0	0.470287	0	N/A	1	0.290806	0	0.291993	1	cp	1	0.648792	1	0.692451	1	cp	0	0.112013	0	0.112251	0
n55	21	n55 - 21.jpg	0	0.515307	1	0.517008	0	N/A	1	0.330361	0	0.328902	1	cp	1	0.376047	1	0.380006	1	cp	1	0.401826	1	0.410102	1	cp	0	0.436513	0	0.440184	0	N/A	1	0.317458	0	0.317713	1	cp	1	0.672442	1	0.673831	1	cp	0	0.115775	0	0.115964	0
n56	1	n56 - 01.jpg	0	0.508313	1	0.521809	0	N/A	1	0.332505	0	0.336047	1	cp	0	0.349813	1	0.34721	0	N/A	1	0.381342	1	0.381206	1	cp	0	0.417801	0	0.427614	0	N/A	1	0.307125	0	0.307036	1	cp	0	0.64171	1	0.636144	0	N/A	0	0.120852	0	0.12109	0
n56	2	n56 - 02.jpg	0	0.515256	1	0.499016	0	N/A	1	0.296341	0	0.296153	1	cp	1	0.322561	0	0.323828	1	cp	1	0.383319	1	0.388895	1	cp	0	0.381064	0	0.386088	0	N/A	1	0.283221	0	0.283008	1	cp	0	0.646284	1	0.620332	0	N/A	0	0.0882705	0	0.088401	0
n56	3	n56 - 03.jpg	0	0.493364	0	0.50925	0	N/A	1	0.322607	0	0.326059	1	cp	0	0.350406	1	0.347992	0	N/A	1	0.362404	0	0.361093	1	cp	0	0.350229	0	0.349559	0	N/A	0	0.299546	0	0.302229	0	N/A	1	0.606061	0	0.580293	1	cp	0	0.0939641	0	0.094072	0
n56	4	n56 - 04.jpg	0	0.465848	0	0.474046	0	N/A	0	0.339141	0	0.338174	0	N/A	0	0.348194	1	0.351469	0	N/A	0	0.333991	0	0.336285	0	N/A	0	0.324813	0	0.328615	0	N/A	0	0.297874	0	0.299947	0	N/A	0	0.624154	1	0.65539	0	N/A	0	0.0807437	0	0.0808463	0
n56	5	n56 - 05.jpg	0	0.469822	0	0.483193	0	N/A	0	0.300917	0	0.301521	0	N/A	0	0.315357	0	0.317384	0	N/A	0	0.32244	0	0.324016	0	N/A	0	0.344126	0	0.345924	0	N/A	0	0.284836	0	0.283707	0	N/A	0	0.619752	1	0.616012	0	N/A	0	0.0817171	0	0.081837	0
n56	6	n56 - 06.jpg	0	0.500989	1	0.507208	0	N/A	0	0.281739	0	0.283868	0	N/A	0	0.309686	0	0.313054	0	N/A	0	0.320962	0	0.323979	0	N/A	0	0.35083	0	0.350228	0	N/A	0	0.251979	0	0.252667	0	N/A	0	0.626156	1	0.619328	0	N/A	0	0.0680972	0	0.068173	0
n56	7	n56 - 07.jpg	0	0.478621	0	0.48094	0	N/A	0	0.329699	0	0.331894	0	N/A	0	0.291247	0	0.291181	0	N/A	0	0.356067	0	0.358887	0	N/A	0	0.362394	0	0.3597	0	N/A	0	0.307174	0	0.305729	0	N/A	0	0.614838	1	0.643607	0	N/A	0	0.0736679	0	0.0737563	0
n56	8	n56 - 08.jpg	0	0.465944	0	0.465489	0	N/A	0	0.327465	0	0.330679	0	N/A	0	0.311666	0	0.314939	0	N/A	0	0.317789	0	0.320965	0	N/A	0	0.352295	0	0.352019	0	N/A	0	0.28414	0	0.28543	0	N/A	0	0.626175	1	0.59855	0	N/A	0	0.075782	0	0.0758919	0
n56	9	n56 - 09.jpg	0	0.480803	0	0.489522	0	N/A	0	0.32788	0	0.330537	0	N/A	0	0.304591	0	0.307824	0	N/A	0	0.327951	0	0.327481	0	N/A	0	0.346294	0	0.344369	0	N/A	0	0.284936	0	0.287375	0	N/A	0	0.615571	1	0.629889	0	N/A	0	0.0760601	0	0.0761608	0
n56	10	n56 - 10.jpg	0	0.503522	1	0.490101	0	N/A	0	0.293444	0	0.292841	0	N/A	0	0.319184	0	0.317209	0	N/A	0	0.369274	0	0.369693	0	N/A	0	0.343417	0	0.342574	0	N/A	0	0.272469	0	0.27258	0	N/A	0	0.61753	1	0.647636	0	N/A	0	0.0723913	0	0.0724785	0
n56	11	n56 - 11.jpg	0	0.477442	0	0.466784	0	N/A	0	0.308039	0	0.310279	0	N/A	0	0.329599	0	0.33324	0	N/A	0	0.319274	0	0.321886	0	N/A	0	0.290478	0	0.28893	0	N/A	0	0.280382	0	0.282936	0	N/A	0	0.583479	0	0.597457	0	N/A	0	0.0764631	0	0.0765456	0
n56	12	n56 - 12.jpg	0	0.488991	0	0.481445	0	N/A	0	0.313347	0	0.316313	0	N/A	0	0.325445	0	0.328994	0	N/A	0	0.332934	0	0.331285	0	N/A	0	0.328403	0	0.330238	0	N/A	0	0.290709	0	0.291933	0	N/A	0	0.607271	0	0.633709	0	N/A	0	0.0853836	0	0.0854816	0
n56	13	n56 - 13.jpg	0	0.500083	1	0.508981	0	N/A	0	0.255158	0	0.255344	0	N/A	0	0.344679	1	0.346331	0	N/A	0	0.301239	0	0.300392	0	N/A	0	0.339849	0	0.340735	0	N/A	0	0.26337	0	0.264563	0	N/A	0	0.632916	1	0.626539	0	N/A	0	0.0671341	0	0.0671964	0
n56	14	n56 - 14.jpg	0	0.472094	0	0.478656	0	N/A	0	0.367073	0	0.367715	0	N/A	0	0.308948	0	0.310325	0	N/A	0	0.343859	0	0.342872	0	N/A	0	0.35052	0	0.350536	0	N/A	0	0.29856	0	0.300042	0	N/A	0	0.621776	1	0.649982	0	N/A	0	0.0731759	0	0.0732657	0
n56	15	n56 - 15.jpg	0	0.486749	0	0.502487	0	N/A	0	0.32341	0	0.325894	0	N/A	0	0.295757	0	0.296523	0	N/A	0	0.307693	0	0.310741	0	N/A	0	0.352934	0	0.357009	0	N/A	0	0.318515	0	0.320045	0	N/A	0	0.60987	0	0.633562	0	N/A	0	0.0747675	0	0.0748743	0
n56	16	n56 - 16.jpg	0	0.504554	1	0.515	0	N/A	0	0.345819	0	0.348739	0	N/A	0	0.31696	0	0.319799	0	N/A	0	0.338639	0	0.338688	0	N/A	0	0.316073	0	0.318738	0	N/A	0	0.253262	0	0.254308	0	N/A	0	0.564942	0	0.576914	0	N/A	0	0.0687012	0	0.0687881	0
n56	17	n56 - 17.jpg	0	0.500852	1	0.511335	0	N/A	0	0.326853	0	0.327186	0	N/A	0	0.321636	0	0.319646	0	N/A	0	0.319929	0	0.320822	0	N/A	0	0.381246	0	0.381519	0	N/A	0	0.345108	1	0.349034	0	N/A	0	0.592946	0	0.599532	0	N/A	0	0.102797	0	0.102922	0
n56	18	n56 - 18.jpg	0	0.510188	1	0.526525	0	N/A	0	0.304861	0	0.303421	0	N/A	0	0.333967	1	0.33347	0	N/A	0	0.368856	0	0.369433	0	N/A	0	0.367704	0	0.368239	0	N/A	0	0.278093	0	0.279207	0	N/A	0	0.64293	1	0.666432	0	N/A	0	0.0927715	0	0.0929413	0
n56	19	n56 - 19.jpg	0	0.533531	1	0.553099	0	N/A	0	0.345507	0	0.34764	0	N/A	0	0.367986	1	0.36118	0	N/A	0	0.431408	1	0.427828	0	N/A	0	0.458352	0	0.453613	0	N/A	0	0.328447	1	0.332344	0	N/A	0	0.672803	1	0.719547	0	N/A	0	0.146079	0	0.146531	0
n56	20	n56 - 20.jpg	0	0.548216	1	0.543884	0	N/A	0	0.310891	0	0.314134	0	N/A	0	0.340383	1	0.341961	0	N/A	0	0.394036	1	0.400722	0	N/A	0	0.479625	0	0.496116	0	N/A	0	0.358369	1	0.360896	0	N/A	0	0.666962	1	0.671304	0	N/A	0	0.141612	0	0.141956	0
n57	1	n57 - 01.jpg	0	0.497509	0	0.488399	0	N/A	0	0.42798	1	0.419632	0	N/A	1	0.437455	1	0.451437	2	nuc	0	0.446545	1	0.448247	0	N/A	0	0.493923	1	0.482567	0	N/A	1	0.40543	1	0.413901	1	cp	1	0.713205	1	0.700803	1	cp	0	0.199315	0	0.199466	0
n57	2	n57 - 02.jpg	0	0.501421	1	0.520276	0	N/A	0	0.414696	1	0.408918	0	N/A	1	0.429011	1	0.417439	2	nuc	1	0.458195	1	0.467788	2	nuc	0	0.494059	1	0.497273	0	N/A	1	0.373655	1	0.373924	1	cp	0	0.722557	1	0.756147	0	N/A	0	0.183901	0	0.184805	0
n57	3	n57 - 03.jpg	0	0.522274	1	0.546068	0	N/A	0	0.328561	0	0.332727	0	N/A	1	0.369605	1	0.368838	2	nuc	1	0.421484	1	0.431076	2	nuc	0	0.438814	0	0.450222	0	N/A	0	0.32796	1	0.324689	0	N/A	1	0.659048	1	0.627362	1	cp	0	0.14285	0	0.143003	0
n57	4	n57 - 04.jpg	0	0.517632	1	0.53634	0	N/A	0	0.310706	0	0.314118	0	N/A	1	0.359319	1	0.357972	2	nuc	1	0.395072	1	0.391147	2	nuc	0	0.386573	0	0.3849	0	N/A	1	0.279435	0	0.278923	1	cp	1	0.63565	1	0.60759	1	cp	0	0.11189	0	0.112026	0
n57	5	n57 - 05.jpg	0	0.519705	1	0.536581	0	N/A	0	0.301583	0	0.304475	0	N/A	1	0.319349	0	0.317492	2	nuc	1	0.374253	1	0.37383	2	nuc	0	0.416497	0	0.417234	0	N/A	1	0.310725	0	0.310949	1	cp	1	0.626613	1	0.59791	1	cp	0	0.112601	0	0.112836	0
n57	6	n57 - 06.jpg	0	0.513349	1	0.525495	0	N/A	0	0.284553	0	0.286003	0	N/A	1	0.335633	1	0.33811	2	nuc	1	0.39289	1	0.388998	2	nuc	0	0.374098	0	0.379602	0	N/A	0	0.272987	0	0.272794	0	N/A	1	0.669895	1	0.694899	1	cp	0	0.0887814	0	0.0889425	0
n57	7	n57 - 07.jpg	0	0.526107	1	0.546959	0	N/A	0	0.287958	0	0.290309	0	N/A	1	0.305842	0	0.303517	2	nuc	1	0.379184	1	0.37716	2	nuc	0	0.393049	0	0.399924	0	N/A	1	0.299641	0	0.298996	1	cp	1	0.652253	1	0.642189	1	cp	0	0.0880113	0	0.0881263	0
n57	8	n57 - 08.jpg	0	0.503072	1	0.517359	0	N/A	0	0.323659	0	0.326659	0	N/A	1	0.332106	1	0.336292	2	nuc	1	0.335547	0	0.33555	2	nuc	0	0.342932	0	0.341548	0	N/A	1	0.291413	0	0.291411	1	cp	1	0.611256	1	0.634253	1	cp	0	0.0877541	0	0.0878636	0
n57	9	n57 - 09.jpg	0	0.510703	1	0.497543	0	N/A	0	0.337013	0	0.336345	0	N/A	1	0.352858	1	0.34954	2	nuc	1	0.395945	1	0.398819	2	nuc	0	0.400839	0	0.407029	0	N/A	1	0.291582	0	0.294541	1	cp	1	0.679299	1	0.733144	1	cp	0	0.101225	0	0.101436	0
n57	10	n57 - 10.jpg	0	0.495049	0	0.508163	0	N/A	0	0.311804	0	0.312516	0	N/A	1	0.336229	1	0.335986	2	nuc	1	0.378634	1	0.382441	2	nuc	0	0.385578	0	0.381164	0	N/A	0	0.305864	0	0.309042	0	N/A	1	0.633922	1	0.667573	1	cp	0	0.106836	0	0.106966	0
n57	11	n57 - 11.jpg	0	0.474728	0	0.478277	0	N/A	0	0.297492	0	0.300324	0	N/A	1	0.349435	1	0.351481	2	nuc	1	0.38022	1	0.380131	2	nuc	0	0.322126	0	0.323992	0	N/A	0	0.259819	0	0.260052	0	N/A	1	0.627148	1	0.604481	1	cp	0	0.0845237	0	0.0846251	0
n57	12	n57 - 12.jpg	0	0.494284	0	0.51034	0	N/A	0	0.314834	0	0.317478	0	N/A	1	0.320539	0	0.319823	2	nuc	1	0.34138	0	0.342024	2	nuc	0	0.346479	0	0.349132	0	N/A	0	0.287293	0	0.28791	0	N/A	1	0.629691	1	0.603638	1	cp	0	0.0742877	0	0.0743642	0
n57	13	n57 - 13.jpg	0	0.506407	1	0.507412	0	N/A	0	0.358358	0	0.358647	0	N/A	1	0.354581	1	0.350859	2	nuc	1	0.375509	1	0.375921	2	nuc	0	0.349831	0	0.352929	0	N/A	1	0.310794	0	0.309452	1	cp	1	0.645113	1	0.678128	1	cp	0	0.089723	0	0.0898551	0
n57	14	n57 - 14.jpg	0	0.50921	1	0.525049	0	N/A	0	0.31838	0	0.321344	0	N/A	1	0.333619	1	0.330019	2	nuc	1	0.395412	1	0.398057	2	nuc	0	0.410336	0	0.413076	0	N/A	1	0.29615	0	0.29494	1	cp	1	0.66855	1	0.701786	1	cp	0	0.101322	0	0.101515	0
n57	15	n57 - 15.jpg	0	0.498099	0	0.510096	0	N/A	0	0.332609	0	0.334595	0	N/A	1	0.346423	1	0.348764	2	nuc	1	0.356274	0	0.360591	2	nuc	0	0.367284	0	0.368151	0	N/A	0	0.289124	0	0.288953	0	N/A	1	0.630607	1	0.655401	1	cp	0	0.0950597	0	0.095187	0
n57	16	n57 - 16.jpg	0	0.532048	1	0.539048	0	N/A	0	0.310333	0	0.311918	0	N/A	1	0.349765	1	0.352552	2	nuc	1	0.364502	0	0.363446	2	nuc	0	0.379791	0	0.37584	0	N/A	1	0.307715	0	0.306829	1	cp	1	0.616986	1	0.633963	1	cp	0	0.0994027	0	0.0995845	0
n57	17	n57 - 17.jpg	0	0.491071	0	0.478478	0	N/A	0	0.332488	0	0.33327	0	N/A	1	0.285118	0	0.287313	2	nuc	1	0.316293	0	0.316332	2	nuc	0	0.368742	0	0.368988	0	N/A	1	0.286095	0	0.288698	1	cp	1	0.581228	0	0.600018	1	cp	0	0.0671751	0	0.0672407	0
n57	18	n57 - 18.jpg	0	0.513799	1	0.495543	0	N/A	0	0.323338	0	0.321555	0	N/A	1	0.343671	1	0.348494	2	nuc	1	0.389787	1	0.388173	2	nuc	0	0.42382	0	0.429267	0	N/A	1	0.29726	0	0.297013	1	cp	1	0.63224	1	0.664395	1	cp	0	0.11358	0	0.113769	0
n57	19	n57 - 19.jpg	0	0.501964	1	0.487611	0	N/A	0	0.312546	0	0.311745	0	N/A	1	0.343856	1	0.343237	2	nuc	1	0.388957	1	0.395843	2	nuc	0	0.385912	0	0.387511	0	N/A	1	0.278639	0	0.27753	1	cp	1	0.653166	1	0.689945	1	cp	0	0.0997855	0	0.0999055	0
n57	20	n57 - 20.jpg	0	0.52745	1	0.534956	0	N/A	0	0.373958	0	0.374581	0	N/A	1	0.376158	1	0.383513	2	nuc	1	0.381825	1	0.379457	2	nuc	0	0.403203	0	0.410203	0	N/A	1	0.33599	1	0.333546	1	cp	1	0.671528	1	0.647452	1	cp	0	0.11138	0	0.111688	0
n58	1	n58 - 01.jpg	0	0.505269	1	0.52192	0	N/A	1	0.429754	1	0.419603	1	cp	0	0.437589	1	0.427735	0	N/A	1	0.490116	1	0.505732	1	cp	0	0.478271	0	0.488324	0	N/A	0	0.377901	1	0.383949	0	N/A	1	0.715758	1	0.692333	1	cp	0	0.198297	0	0.198813	0
n58	2	n58 - 02.jpg	0	0.517133	1	0.537053	0	N/A	1	0.421891	1	0.418865	1	cp	1	0.420121	1	0.411081	1	cp	1	0.464946	1	0.472492	1	cp	0	0.449294	0	0.457469	0	N/A	1	0.372403	1	0.373336	1	cp	1	0.701373	1	0.680006	1	cp	0	0.191215	0	0.192166	0
n58	3	n58 - 03.jpg	0	0.50407	1	0.505295	0	N/A	0	0.345436	0	0.348959	0	N/A	0	0.338104	1	0.343107	0	N/A	1	0.38577	1	0.382995	1	cp	0	0.390609	0	0.3862	0	N/A	0	0.308825	0	0.309699	0	N/A	1	0.662905	1	0.701153	1	cp	0	0.110419	0	0.110619	0
n58	4	n58 - 04.jpg	0	0.490383	0	0.49014	0	N/A	0	0.343802	0	0.343087	0	N/A	1	0.298891	0	0.296307	1	cp	1	0.357735	0	0.358672	1	cp	0	0.427658	0	0.437239	0	N/A	0	0.321462	1	0.319911	0	N/A	1	0.662998	1	0.65327	1	cp	0	0.101271	0	0.101425	0
n58	5	n58 - 05.jpg	0	0.528533	1	0.507555	0	N/A	0	0.323342	0	0.321946	0	N/A	1	0.362508	1	0.357858	1	cp	1	0.40263	1	0.403891	1	cp	0	0.437508	0	0.430227	0	N/A	1	0.319113	0	0.31786	1	cp	1	0.643057	1	0.673467	1	cp	0	0.132695	0	0.132868	0
n58	6	n58 - 06.jpg	0	0.503504	1	0.494809	0	N/A	0	0.406117	1	0.415719	0	N/A	0	0.41232	1	0.403067	0	N/A	1	0.441754	1	0.442763	1	cp	0	0.412753	0	0.422358	0	N/A	1	0.359049	1	0.360615	1	cp	1	0.667984	1	0.708142	1	cp	0	0.163237	0	0.163688	0
n58	7	n58 - 07.jpg	0	0.518615	1	0.516286	0	N/A	0	0.283984	0	0.283532	0	N/A	0	0.337489	1	0.340938	0	N/A	1	0.374919	1	0.380564	1	cp	0	0.413918	0	0.419118	0	N/A	1	0.278987	0	0.280316	1	cp	1	0.635875	1	0.666762	1	cp	0	0.0986273	0	0.0987495	0
n58	8	n58 - 08.jpg	0	0.561219	1	0.55429	0	N/A	1	0.279151	0	0.279308	2	cp	0	0.324992	0	0.328629	0	N/A	1	0.354359	0	0.352623	2	cp	0	0.378947	0	0.380622	0	N/A	0	0.303256	0	0.303728	0	N/A	1	0.600643	0	0.621778	1	cp	0	0.0932882	0	0.0934002	0
n58	9	n58 - 09.jpg	0	0.497953	0	0.512756	0	N/A	1	0.288332	0	0.290804	2	cp	0	0.326973	0	0.325937	0	N/A	1	0.363054	0	0.364257	2	cp	0	0.334579	0	0.3329	0	N/A	0	0.27704	0	0.277532	0	N/A	1	0.646909	1	0.671995	1	cp	0	0.0764535	0	0.0765396	0
n58	10	n58 - 10.jpg	0	0.520249	1	0.504739	0	N/A	1	0.341318	0	0.339825	1	cp	0	0.349249	1	0.347172	0	N/A	1	0.380014	1	0.37997	2	cp	0	0.353002	0	0.353045	0	N/A	1	0.315183	0	0.318039	1	cp	1	0.621258	1	0.595874	1	cp	0	0.0988468	0	0.099057	0
n58	11	n58 - 11.jpg	0	0.526931	1	0.516596	0	N/A	0	0.351146	0	0.353986	0	N/A	0	0.374866	1	0.373459	0	N/A	1	0.41773	1	0.418889	2	cp	0	0.447468	0	0.436132	0	N/A	1	0.359724	1	0.358367	1	cp	1	0.687735	1	0.74051	1	cp	0	0.154202	0	0.154721	0
n58	12	n58 - 12.jpg	0	0.502047	1	0.488581	0	N/A	1	0.311519	0	0.309551	1	cp	0	0.356989	1	0.35745	0	N/A	1	0.37195	1	0.369307	2	cp	0	0.437029	0	0.428801	0	N/A	0	0.270382	0	0.270421	0	N/A	1	0.659917	1	0.689419	1	cp	0	0.105571	0	0.10581	0
n58	13	n58 - 13.jpg	0	0.509903	1	0.493392	0	N/A	1	0.283772	0	0.285772	1	cp	0	0.344937	1	0.347926	0	N/A	1	0.370345	1	0.374675	2	cp	0	0.359494	0	0.364256	0	N/A	0	0.273946	0	0.274359	0	N/A	1	0.644171	1	0.661188	1	cp	0	0.0936173	0	0.0937294	0
n58	14	n58 - 14.jpg	0	0.470059	0	0.460978	0	N/A	1	0.303384	0	0.303084	1	cp	0	0.305769	0	0.304819	0	N/A	1	0.369651	0	0.368007	2	cp	0	0.347409	0	0.348527	0	N/A	0	0.280409	0	0.279576	0	N/A	1	0.633363	1	0.668802	1	cp	0	0.0782358	0	0.0783239	0
n58	15	n58 - 15.jpg	0	0.484179	0	0.471058	0	N/A	1	0.329606	0	0.331899	1	cp	0	0.363703	1	0.364679	0	N/A	1	0.310059	0	0.3111	2	cp	0	0.334941	0	0.338154	0	N/A	1	0.286818	0	0.286846	1	cp	1	0.612405	1	0.64103	1	cp	0	0.082006	0	0.0820965	0
n58	16	n58 - 16.jpg	0	0.517972	1	0.516093	0	N/A	1	0.307165	0	0.306601	1	cp	0	0.342493	1	0.34193	0	N/A	1	0.370818	1	0.369594	2	cp	0	0.340435	0	0.341404	0	N/A	0	0.286019	0	0.288172	0	N/A	1	0.648712	1	0.632332	1	cp	0	0.0865509	0	0.0866736	0
n58	17	n58 - 17.jpg	0	0.522782	1	0.52143	0	N/A	1	0.323911	0	0.321823	1	cp	1	0.365763	1	0.366289	1	cp	1	0.389248	1	0.394441	2	cp	0	0.387058	0	0.39369	0	N/A	1	0.284778	0	0.284581	1	cp	1	0.636921	1	0.612294	1	cp	0	0.112144	0	0.112339	0
n58	18	n58 - 18.jpg	0	0.480246	0	0.47871	0	N/A	1	0.322121	0	0.32276	1	cp	0	0.313278	0	0.316255	0	N/A	1	0.369943	0	0.375017	2	cp	0	0.346603	0	0.350018	0	N/A	0	0.28669	0	0.286592	0	N/A	1	0.640156	1	0.675956	1	cp	0	0.0838312	0	0.0839236	0
n58	19	n58 - 19.jpg	0	0.52631	1	0.510079	0	N/A	1	0.332147	0	0.332517	1	cp	1	0.278225	0	0.27924	1	cp	1	0.352368	0	0.352995	2	cp	0	0.380498	0	0.378219	0	N/A	0	0.277512	0	0.276803	0	N/A	1	0.555663	0	0.559694	1	cp	0	0.0718772	0	0.0719478	0
n58	20	n58 - 20.jpg	0	0.507604	1	0.494774	0	N/A	1	0.355784	0	0.356435	1	cp	1	0.371279	1	0.372756	1	cp	1	0.367242	0	0.364399	2	cp	0	0.3764	0	0.371406	0	N/A	0	0.311662	0	0.314725	0	N/A	1	0.598866	0	0.580228	1	cp	0	0.115159	0	0.11539	0
n58	21	n58 - 21.jpg	0	0.476336	0	0.462235	0	N/A	1	0.323331	0	0.321971	1	cp	1	0.326889	0	0.329971	1	cp	1	0.350573	0	0.349632	2	cp	0	0.364077	0	0.364182	0	N/A	0	0.281548	0	0.283736	0	N/A	1	0.631627	1	0.602292	1	cp	0	0.0876964	0	0.0878331	0
n59	1	n59 - 01.jpg	1	0.511518	1	0.495436	2	cp, nuc	1	0.446065	1	0.458212	2	cp, nuc	1	0.471607	1	0.457833	2	cp	0	0.491046	1	0.498024	0	N/A	0	0.50563	1	0.507401	0	N/A	0	0.41741	1	0.422994	0	N/A	1	0.707632	1	0.718171	1	cp	0	0.232403	1	0.233367	0
n59	2	n59 - 02.jpg	1	0.50154	1	0.484278	2	cp	1	0.391212	1	0.386794	2	cp	1	0.40268	1	0.403091	1	cp	1	0.392415	1	0.389083	2	cp	0	0.419199	0	0.420362	0	N/A	0	0.336593	1	0.338603	0	N/A	0	0.635149	1	0.64329	0	N/A	0	0.154402	0	0.15477	0
n59	3	n59 - 03.jpg	1	0.52743	1	0.508757	2	cp	1	0.384198	0	0.385936	2	cp	0	0.375166	1	0.369212	0	N/A	1	0.384003	1	0.386584	1	cp	0	0.41553	0	0.424436	0	N/A	0	0.350424	1	0.354299	0	N/A	1	0.642126	1	0.632886	1	cp	0	0.126875	0	0.12715	0
n59	4	n59 - 04.jpg	1	0.513085	1	0.515821	2	cp	1	0.347922	0	0.351614	2	cp	1	0.360237	1	0.367118	2	cp	1	0.415301	1	0.412961	1	cp	0	0.387978	0	0.387539	0	N/A	0	0.316223	0	0.314273	0	N/A	1	0.625924	1	0.605568	1	cp	0	0.140917	0	0.141066	0
n59	5	n59 - 05.jpg	1	0.517292	1	0.534465	2	cp	1	0.333587	0	0.337596	2	cp	0	0.376375	1	0.381606	0	N/A	1	0.405284	1	0.399332	1	cp	0	0.391064	0	0.398986	0	N/A	0	0.315602	0	0.318967	0	N/A	1	0.61296	1	0.62647	1	cp	0	0.119278	0	0.119536	0
n59	6	n59 - 06.jpg	1	0.501238	1	0.511271	2	cp	1	0.359026	0	0.359447	2	cp	0	0.344272	1	0.346644	0	N/A	1	0.361728	0	0.366425	1	cp	0	0.358637	0	0.363229	0	N/A	0	0.305482	0	0.305622	0	N/A	1	0.616966	1	0.646104	1	cp	0	0.0976691	0	0.0977781	0
n59	7	n59 - 07.jpg	1	0.500855	1	0.508374	2	cp	1	0.384616	0	0.38833	2	cp	0	0.40157	1	0.393548	0	N/A	0	0.407925	1	0.409556	0	N/A	0	0.378001	0	0.383287	0	N/A	0	0.34416	1	0.345788	0	N/A	1	0.598722	0	0.581103	1	cp	0	0.147295	0	0.147591	0
n59	8	n59 - 08.jpg	1	0.52648	1	0.509939	2	cp	1	0.32522	0	0.329438	2	cp	0	0.357231	1	0.359328	0	N/A	0	0.386704	1	0.383975	0	N/A	0	0.423924	0	0.433973	0	N/A	0	0.329836	1	0.332418	0	N/A	1	0.617906	1	0.606335	1	cp	0	0.133266	0	0.133431	0
n59	9	n59 - 09.jpg	1	0.533364	1	0.53569	1	cp	1	0.374281	0	0.375223	1	cp	0	0.416363	1	0.42304	0	N/A	0	0.397334	1	0.397316	0	N/A	0	0.383369	0	0.381366	0	N/A	0	0.335208	1	0.333767	0	N/A	1	0.602676	0	0.630237	1	cp	0	0.144536	0	0.144987	0
n59	10	n59 - 10.jpg	1	0.513307	1	0.492984	2	cp, nuc	1	0.389693	0	0.382352	2	cp, nuc	0	0.408717	1	0.416546	0	N/A	1	0.451721	1	0.465419	1	cp	0	0.507001	1	0.523202	0	N/A	0	0.403271	1	0.406571	0	N/A	1	0.691291	1	0.725092	1	cp	0	0.20707	0	0.207512	0
n59	11	n59 - 11.jpg	1	0.518001	1	0.502184	2	cp	1	0.32279	0	0.325233	2	cp	0	0.37383	1	0.371246	0	N/A	0	0.384733	1	0.391703	0	N/A	0	0.433254	0	0.428944	0	N/A	0	0.32314	1	0.325508	0	N/A	0	0.612472	1	0.589102	0	N/A	0	0.140026	0	0.140292	0
n59	12	n59 - 12.jpg	1	0.515251	1	0.497012	2	cp	1	0.334916	0	0.332752	2	cp	0	0.357251	1	0.361715	0	N/A	1	0.411071	1	0.404681	1	cp	0	0.407597	0	0.402507	0	N/A	0	0.289146	0	0.289177	0	N/A	1	0.651567	1	0.647916	1	cp	0	0.115122	0	0.115365	0
n59	13	n59 - 13.jpg	1	0.503523	1	0.488144	2	cp	0	0.348317	0	0.347565	0	N/A	0	0.348303	1	0.352836	0	N/A	1	0.380004	1	0.377872	1	cp	1	0.410016	0	0.403484	1	cp	0	0.317635	0	0.3179	0	N/A	1	0.621486	1	0.651807	1	cp	0	0.122962	0	0.123149	0
n59	14	n59 - 14.jpg	1	0.530804	1	0.532146	2	cp	1	0.289935	0	0.292798	2	cp	0	0.344471	1	0.341314	0	N/A	0	0.382574	1	0.384208	0	N/A	0	0.379163	0	0.376349	0	N/A	0	0.288676	0	0.288541	0	N/A	1	0.622006	1	0.616051	1	cp	0	0.101844	0	0.102016	0
n59	15	n59 - 15.jpg	0	0.514323	1	0.527711	0	N/A	0	0.363498	0	0.363185	0	N/A	0	0.395138	1	0.403721	0	N/A	0	0.39705	1	0.392667	0	N/A	0	0.376474	0	0.382253	0	N/A	0	0.304001	0	0.301971	0	N/A	0	0.629331	1	0.66189	0	N/A	0	0.139938	0	0.140284	0
n59	16	n59 - 16.jpg	0	0.503373	1	0.504051	0	N/A	0	0.299749	0	0.298887	0	N/A	0	0.345862	1	0.34372	0	N/A	1	0.377788	1	0.381854	2	cp	0	0.355586	0	0.35722	0	N/A	0	0.292662	0	0.295393	0	N/A	0	0.609457	0	0.612387	0	N/A	0	0.107407	0	0.107618	0
n59	17	n59 - 17.jpg	1	0.527696	1	0.549711	1	cp	0	0.302741	0	0.305354	0	N/A	0	0.332776	1	0.332719	0	N/A	0	0.336954	0	0.336707	0	N/A	0	0.413518	0	0.422232	0	N/A	0	0.30985	0	0.310679	0	N/A	1	0.63125	1	0.627981	1	cp	0	0.0978051	0	0.0979985	0
n59	18	n59 - 18.jpg	1	0.477613	0	0.466235	1	cp	0	0.390417	1	0.387277	0	N/A	0	0.339376	1	0.341281	0	N/A	0	0.347162	0	0.347505	0	N/A	0	0.357844	0	0.359029	0	N/A	1	0.325369	1	0.323457	1	cp	0	0.602582	0	0.592311	0	N/A	0	0.10367	0	0.103861	0
n59	19	n59 - 19.jpg	1	0.521663	1	0.518676	2	cp	1	0.333819	0	0.337015	1	cp	0	0.368213	1	0.368582	0	N/A	0	0.405979	1	0.404091	0	N/A	0	0.370949	0	0.371495	0	N/A	0	0.337732	1	0.335575	0	N/A	1	0.605917	0	0.579574	1	cp	0	0.128638	0	0.12882	0
n59	20	n59 - 20.jpg	1	0.498263	0	0.508296	2	cp	1	0.371439	0	0.369225	1	cp	0	0.351873	1	0.34836	0	N/A	0	0.392045	1	0.396617	0	N/A	0	0.333611	0	0.332118	0	N/A	0	0.313132	0	0.311521	0	N/A	0	0.626136	1	0.649614	0	N/A	0	0.092093	0	0.0922337	0
n60	1	n60 - 01.jpg	1	0.519571	1	0.529435	3	nuc	1	0.467674	1	0.479739	2	nuc	0	0.496194	1	0.520001	0	N/A	0	0.562596	1	0.541432	0	N/A	0	0.520712	1	0.518002	0	N/A	1	0.400141	1	0.403724	2	cp nuc	0	0.726786	1	0.712728	0	N/A	0	0.26237	1	0.263164	0
n60	2	n60 - 02.jpg	1	0.509194	1	0.528129	3	nuc	1	0.387908	0	0.385083	2	nuc	0	0.434921	1	0.421868	0	N/A	0	0.475161	1	0.485954	0	N/A	0	0.456266	0	0.467362	0	N/A	1	0.377863	1	0.376509	1	cp nuc	0	0.677384	1	0.640883	0	N/A	0	0.208405	0	0.209283	0
n60	3	n60 - 03.jpg	1	0.503278	1	0.48465	3	nuc	1	0.43765	1	0.442615	2	nuc	0	0.449938	1	0.465482	0	N/A	0	0.48868	1	0.505171	0	N/A	0	0.494048	1	0.506505	0	N/A	1	0.38016	1	0.387756	2	cp nuc	0	0.71541	1	0.778891	0	N/A	0	0.2119	0	0.212303	0
n60	4	n60 - 04.jpg	1	0.517639	1	0.530017	3	nuc	1	0.380979	0	0.388539	2	nuc	0	0.404252	1	0.409968	0	N/A	0	0.441225	1	0.432297	0	N/A	0	0.469146	0	0.480995	0	N/A	1	0.35911	1	0.359499	1	cp nuc	0	0.672773	1	0.674143	0	N/A	0	0.18206	0	0.182775	0
n60	5	n60 - 05.jpg	1	0.48972	0	0.479453	3	nuc	1	0.397654	1	0.391263	2	nuc	0	0.415438	1	0.426773	0	N/A	0	0.437912	1	0.449221	0	N/A	0	0.433097	0	0.425533	0	N/A	1	0.339161	1	0.343637	1	cp nuc	0	0.677747	1	0.694402	0	N/A	0	0.188149	0	0.188965	0
n60	6	n60 - 06.jpg	1	0.501146	1	0.493632	3	nuc	1	0.426739	1	0.438685	2	nuc	0	0.435269	1	0.438521	0	N/A	0	0.462503	1	0.473317	0	N/A	0	0.466334	0	0.468063	0	N/A	1	0.364367	1	0.368733	1	cp nuc	0	0.710595	1	0.699005	0	N/A	0	0.188877	0	0.189849	0
n60	7	n60 - 07.jpg	1	0.517712	1	0.527552	2	nuc	1	0.387263	0	0.394252	2	nuc	0	0.402933	1	0.396107	0	N/A	0	0.447626	1	0.448526	0	N/A	0	0.467557	0	0.473459	0	N/A	1	0.361427	1	0.360612	1	cp nuc	0	0.694584	1	0.665096	0	N/A	0	0.176979	0	0.177333	0
n60	8	n60 - 08.jpg	1	0.505535	1	0.519321	3	nuc	1	0.394081	1	0.386559	2	nuc	0	0.4259	1	0.438803	0	N/A	0	0.463548	1	0.472322	0	N/A	0	0.471586	0	0.469077	0	N/A	1	0.368902	1	0.374803	1	cp nuc	0	0.678239	1	0.733802	0	N/A	0	0.20214	0	0.202601	0
n60	9	n60 - 09.jpg	1	0.508132	1	0.520753	3	nuc	1	0.37954	0	0.385723	2	nuc	0	0.395938	1	0.405387	0	N/A	0	0.416573	1	0.426883	0	N/A	0	0.440815	0	0.451993	0	N/A	1	0.339548	1	0.342938	1	cp nuc	0	0.700252	1	0.744663	0	N/A	0	0.160818	0	0.161427	0
n60	10	n60 - 10.jpg	1	0.517045	1	0.520918	3	nuc	1	0.432516	1	0.427403	2	nuc	0	0.442245	1	0.428569	0	N/A	0	0.481659	1	0.495782	0	N/A	0	0.478768	0	0.493921	0	N/A	1	0.389303	1	0.382962	1	cp nuc	0	0.71498	1	0.672856	0	N/A	0	0.216016	0	0.216862	0
n60	11	n60 - 11.jpg	1	0.505188	1	0.520853	2	nuc	1	0.408	1	0.401564	2	nuc	0	0.436532	1	0.448948	0	N/A	0	0.455877	1	0.452822	0	N/A	0	0.484498	0	0.475379	0	N/A	1	0.392806	1	0.388344	1	cp nuc	0	0.680913	1	0.718974	0	N/A	0	0.209991	0	0.210133	0
n60	12	n60 - 12.jpg	1	0.498103	0	0.517813	3	nuc	1	0.424428	1	0.419243	2	nuc	0	0.445133	1	0.43389	0	N/A	0	0.449574	1	0.463679	0	N/A	0	0.484408	0	0.480618	0	N/A	1	0.37759	1	0.382214	1	cp nuc	0	0.687151	1	0.653189	0	N/A	0	0.205092	0	0.205934	0
n60	13	n60 - 13.jpg	1	0.501455	1	0.485881	3	nuc	1	0.417613	1	0.428121	2	nuc	0	0.441998	1	0.453432	0	N/A	0	0.469783	1	0.457963	0	N/A	0	0.47423	0	0.490009	0	N/A	1	0.370295	1	0.366867	1	cp nuc	0	0.71745	1	0.781164	0	N/A	0	0.200301	0	0.201421	0
n60	14	n60 - 14.jpg	1	0.51222	1	0.52418	3	nuc	1	0.448441	1	0.441723	2	nuc	0	0.472117	1	0.456191	0	N/A	0	0.512126	1	0.528335	0	N/A	0	0.500367	1	0.502478	0	N/A	1	0.401978	1	0.396933	2	cp nuc	0	0.724599	1	0.720191	0	N/A	0	0.227739	1	0.228548	0
n60	15	n60 - 15.jpg	1	0.498985	0	0.481148	3	nuc	1	0.445596	1	0.435091	2	nuc	0	0.451841	1	0.445194	0	N/A	0	0.470379	1	0.464086	0	N/A	0	0.489698	0	0.503079	0	N/A	1	0.386324	1	0.387614	1	cp nuc	0	0.709047	1	0.716832	0	N/A	0	0.215417	0	0.215768	0
n60	16	n60 - 16.jpg	1	0.516066	1	0.499494	2	nuc	1	0.446641	1	0.442822	2	nuc	0	0.45796	1	0.458721	0	N/A	0	0.512382	1	0.524045	0	N/A	0	0.494253	1	0.485344	0	N/A	1	0.39204	1	0.3958	1	cp nuc	0	0.731376	1	0.78166	0	N/A	0	0.220153	1	0.220776	0
n60	17	n60 - 17.jpg	1	0.508564	1	0.518798	2	nuc	1	0.45066	1	0.464956	2	nuc	0	0.472475	1	0.456039	0	N/A	0	0.527966	1	0.525307	0	N/A	0	0.485138	0	0.496053	0	N/A	1	0.379363	1	0.37759	2	cp nuc	0	0.740748	1	0.812265	0	N/A	0	0.208065	0	0.209409	0
n60	18	n60 - 18.jpg	1	0.515153	1	0.511003	2	nuc	1	0.454056	1	0.460703	2	nuc	0	0.481214	1	0.460129	0	N/A	0	0.523523	1	0.516435	0	N/A	0	0.512137	1	0.528175	0	N/A	1	0.404216	1	0.397991	2	cp nuc	0	0.724736	1	0.699012	0	N/A	0	0.233971	1	0.234862	0
n60	19	n60 - 19.jpg	1	0.506204	1	0.505891	3	nuc	1	0.465756	1	0.480434	2	nuc	0	0.484829	1	0.480631	0	N/A	0	0.532771	1	0.541735	0	N/A	0	0.499253	1	0.508774	0	N/A	1	0.397472	1	0.392305	2	cp nuc	0	0.713313	1	0.668561	0	N/A	0	0.251866	1	0.252265	0
n61	1	n61 - 01.jpg	0	0.478646	0	0.463996	0	N/A	0	0.375426	0	0.379682	0	N/A	0	0.35465	1	0.35784	0	N/A	0	0.351286	0	0.353296	0	N/A	0	0.319495	0	0.322272	0	N/A	0	0.310157	0	0.312725	0	N/A	0	0.575929	0	0.584992	0	N/A	0	0.103534	0	0.103664	0
n61	2	n61 - 02.jpg	0	0.480198	0	0.476261	0	N/A	0	0.356541	0	0.357802	0	N/A	0	0.29551	0	0.295186	0	N/A	0	0.351057	0	0.350143	0	N/A	0	0.345474	0	0.343417	0	N/A	0	0.302723	0	0.301644	0	N/A	0	0.582155	0	0.592024	0	N/A	0	0.0850525	0	0.0851504	0
n61	3	n61 - 03.jpg	0	0.493409	0	0.479748	0	N/A	0	0.351792	0	0.354731	0	N/A	0	0.362938	1	0.361561	0	N/A	0	0.378016	1	0.382887	0	N/A	0	0.341733	0	0.345481	0	N/A	0	0.300372	0	0.298796	0	N/A	0	0.633255	1	0.655403	0	N/A	0	0.105445	0	0.105587	0
n61	4	n61 - 04.jpg	0	0.473799	0	0.490504	0	N/A	0	0.349028	0	0.348364	0	N/A	0	0.347542	1	0.349978	0	N/A	0	0.358034	0	0.357376	0	N/A	0	0.371994	0	0.372589	0	N/A	0	0.310379	0	0.308203	0	N/A	0	0.618908	1	0.620871	0	N/A	0	0.110899	0	0.111113	0
n61	5	n61 - 05.jpg	0	0.488111	0	0.493457	0	N/A	0	0.346862	0	0.349	0	N/A	0	0.319139	0	0.321002	0	N/A	0	0.344106	0	0.346907	0	N/A	0	0.38313	0	0.383152	0	N/A	0	0.30448	0	0.3051	0	N/A	0	0.614034	1	0.592292	0	N/A	0	0.0929902	0	0.0931474	0
n61	6	n61 - 06.jpg	0	0.521274	1	0.515862	0	N/A	0	0.304617	0	0.304203	0	N/A	0	0.29515	0	0.293614	0	N/A	0	0.332805	0	0.333688	0	N/A	0	0.332416	0	0.330929	0	N/A	0	0.318328	0	0.321435	0	N/A	0	0.560678	0	0.559043	0	N/A	0	0.0774834	0	0.0775609	0
n61	7	n61 - 07.jpg	0	0.502095	1	0.506115	0	N/A	0	0.386235	0	0.391316	0	N/A	0	0.328115	0	0.330735	0	N/A	0	0.365851	0	0.371226	0	N/A	0	0.35186	0	0.352019	0	N/A	0	0.315999	0	0.314705	0	N/A	0	0.564366	0	0.587604	0	N/A	0	0.101231	0	0.10133	0
n61	8	n61 - 08.jpg	0	0.502635	1	0.507012	0	N/A	0	0.391545	1	0.395376	0	N/A	0	0.378627	1	0.387263	0	N/A	0	0.418068	1	0.421174	0	N/A	0	0.439317	0	0.429322	0	N/A	0	0.352848	1	0.349368	0	N/A	0	0.643687	1	0.625824	0	N/A	0	0.166156	0	0.166652	0
n61	9	n61 - 09.jpg	0	0.496968	0	0.501923	0	N/A	0	0.332053	0	0.335823	0	N/A	0	0.405979	1	0.402709	0	N/A	0	0.369133	0	0.365499	0	N/A	0	0.340383	0	0.342481	0	N/A	0	0.291974	0	0.293803	0	N/A	0	0.626795	1	0.655272	0	N/A	0	0.105671	0	0.105859	0
n61	10	n61 - 10.jpg	0	0.495879	0	0.509731	0	N/A	0	0.320532	0	0.319325	0	N/A	0	0.332772	1	0.33165	0	N/A	0	0.350695	0	0.353004	0	N/A	0	0.344555	0	0.348612	0	N/A	0	0.309485	0	0.309606	0	N/A	0	0.555552	0	0.576992	0	N/A	0	0.0914178	0	0.0915451	0
n61	11	n61 - 11.jpg	0	0.489571	0	0.475007	0	N/A	0	0.325284	0	0.328027	0	N/A	0	0.338631	1	0.336067	0	N/A	0	0.399869	1	0.408614	0	N/A	0	0.334558	0	0.337053	0	N/A	0	0.273767	0	0.276286	0	N/A	0	0.58003	0	0.591454	0	N/A	0	0.086317	0	0.0864109	0
n61	12	n61 - 12.jpg	0	0.472726	0	0.458765	0	N/A	0	0.33239	0	0.335589	0	N/A	0	0.29311	0	0.295207	0	N/A	0	0.310042	0	0.313332	0	N/A	0	0.329251	0	0.333049	0	N/A	0	0.28869	0	0.287255	0	N/A	0	0.582831	0	0.589834	0	N/A	0	0.085852	0	0.0859932	0
n61	13	n61 - 13.jpg	0	0.508782	1	0.520219	0	N/A	0	0.381867	0	0.383321	0	N/A	0	0.37561	1	0.375833	0	N/A	0	0.394292	1	0.389301	0	N/A	0	0.438027	0	0.43332	0	N/A	0	0.348364	1	0.35081	0	N/A	0	0.631676	1	0.644887	0	N/A	0	0.153721	0	0.15389	0
n61	14	n61 - 14.jpg	0	0.500415	1	0.514502	0	N/A	0	0.336331	0	0.334576	0	N/A	0	0.347424	1	0.351444	0	N/A	0	0.362067	0	0.360747	0	N/A	0	0.331254	0	0.335035	0	N/A	0	0.272518	0	0.272415	0	N/A	0	0.596933	0	0.604673	0	N/A	0	0.082519	0	0.0826315	0
n61	15	n61 - 15.jpg	0	0.48598	0	0.502272	0	N/A	0	0.359082	0	0.358625	0	N/A	0	0.326509	0	0.326124	0	N/A	0	0.35699	0	0.357529	0	N/A	0	0.348472	0	0.351149	0	N/A	0	0.301325	0	0.303888	0	N/A	0	0.596672	0	0.573692	0	N/A	0	0.0948287	0	0.0949186	0
n61	16	n61 - 16.jpg	0	0.5168	1	0.516736	0	N/A	0	0.384159	0	0.380897	0	N/A	0	0.329813	0	0.330781	0	N/A	0	0.350879	0	0.351736	0	N/A	0	0.386413	0	0.38581	0	N/A	0	0.314047	0	0.315592	0	N/A	0	0.561684	0	0.54569	0	N/A	0	0.0967506	0	0.0968909	0
n61	17	n61 - 17.jpg	0	0.546856	1	0.532825	0	N/A	0	0.355437	0	0.354139	0	N/A	0	0.266868	0	0.267995	0	N/A	0	0.28032	0	0.282671	0	N/A	0	0.411252	0	0.408573	0	N/A	0	0.305733	0	0.307283	0	N/A	0	0.5027	0	0.49194	0	N/A	0	0.095048	0	0.0951967	0
n61	18	n61 - 18.jpg	0	0.479095	0	0.484047	0	N/A	0	0.382691	0	0.386971	0	N/A	0	0.301241	0	0.299689	0	N/A	0	0.361754	0	0.359347	0	N/A	0	0.310316	0	0.309244	0	N/A	0	0.271192	0	0.271203	0	N/A	0	0.594449	0	0.620508	0	N/A	0	0.0761629	0	0.0762569	0
n61	19	n61 - 19.jpg	0	0.503505	1	0.49482	0	N/A	0	0.320554	0	0.323664	0	N/A	0	0.308126	0	0.309806	0	N/A	0	0.37392	1	0.371229	0	N/A	0	0.35719	0	0.359354	0	N/A	0	0.308955	0	0.311889	0	N/A	0	0.5632	0	0.544626	0	N/A	0	0.0905115	0	0.0906153	0
n61	20	n61 - 20.jpg	0	0.518188	1	0.529156	0	N/A	0	0.343426	0	0.343134	0	N/A	0	0.300476	0	0.303083	0	N/A	0	0.34165	0	0.339979	0	N/A	0	0.329375	0	0.331781	0	N/A	0	0.320306	1	0.320158	0	N/A	0	0.509177	0	0.505309	0	N/A	0	0.0797761	0	0.0798738	0
n62	1	n62 - 01.jpg	1	0.510089	1	0.522885	2	cp	1	0.351155	0	0.350664	2	cp	0	0.359492	1	0.365796	0	N/A	0	0.406254	1	0.400205	0	N/A	0	0.370914	0	0.367817	0	N/A	0	0.303058	0	0.306111	0	N/A	1	0.657086	1	0.701681	1	cp	0	0.108461	0	0.108636	0
n62	2	n62 - 02.jpg	1	0.544715	1	0.546386	2	cp	1	0.256477	0	0.258297	2	cp	0	0.327411	0	0.331108	0	N/A	0	0.348397	0	0.349997	0	N/A	0	0.409155	0	0.402572	0	N/A	0	0.305084	0	0.306984	0	N/A	1	0.619323	1	0.611953	1	cp	0	0.0978719	0	0.0980501	0
n62	3	n62 - 03.jpg	1	0.509253	1	0.489943	2	cp	1	0.414082	1	0.420594	2	cp	0	0.449932	1	0.462084	0	N/A	0	0.486877	1	0.471984	0	N/A	0	0.489467	0	0.484497	0	N/A	0	0.391087	1	0.388257	0	N/A	1	0.704291	1	0.700934	1	cp	0	0.219189	0	0.219805	0
n62	4	n62 - 04.jpg	1	0.507963	1	0.514516	2	cp	1	0.354867	0	0.358439	2	cp	0	0.400749	1	0.40913	0	N/A	0	0.433394	1	0.439438	0	N/A	0	0.39418	0	0.38995	0	N/A	0	0.317338	0	0.318119	0	N/A	1	0.647464	1	0.657994	1	cp	0	0.139127	0	0.139474	0
n62	5	n62 - 05.jpg	1	0.522323	1	0.502467	2	cp	1	0.350915	0	0.353324	2	cp	0	0.377683	1	0.37899	0	N/A	0	0.400687	1	0.396046	0	N/A	0	0.371399	0	0.377754	0	N/A	0	0.31084	0	0.312419	0	N/A	1	0.623508	1	0.5979	1	cp	0	0.119501	0	0.119716	0
n62	6	n62 - 06.jpg	1	0.490133	0	0.488402	2	cp	1	0.376058	0	0.38261	2	cp	0	0.352727	1	0.353821	0	N/A	0	0.37107	1	0.374232	0	N/A	0	0.394071	0	0.393422	0	N/A	0	0.290728	0	0.289501	0	N/A	1	0.658152	1	0.667496	1	cp	0	0.104655	0	0.104855	0
n62	7	n62 - 07.jpg	1	0.476824	0	0.480257	1	cp	1	0.309157	0	0.309802	2	cp	0	0.354815	1	0.35611	0	N/A	0	0.349679	0	0.350383	0	N/A	0	0.336764	0	0.337963	0	N/A	0	0.241274	0	0.242452	0	N/A	1	0.6436	1	0.679206	1	cp	0	0.0760777	0	0.0761713	0
n62	8	n62 - 08.jpg	1	0.5101	1	0.524846	1	cp	0	0.296082	0	0.295306	0	N/A	0	0.322435	0	0.325639	0	N/A	0	0.349406	0	0.350118	0	N/A	0	0.331144	0	0.334476	0	N/A	0	0.289809	0	0.292523	0	N/A	1	0.618547	1	0.627565	1	cp	0	0.0769045	0	0.0770115	0
n62	9	n62 - 09.jpg	1	0.518887	1	0.51377	2	cp	1	0.376818	0	0.372565	2	cp	0	0.400163	1	0.409822	0	N/A	0	0.441874	1	0.431181	0	N/A	0	0.461163	0	0.451894	0	N/A	0	0.35834	1	0.354504	0	N/A	1	0.692899	1	0.656625	1	cp	0	0.17349	0	0.173786	0
n62	10	n62 - 10.jpg	1	0.519321	1	0.527958	2	cp	0	0.321531	0	0.320349	0	N/A	0	0.3315	1	0.330998	0	N/A	0	0.369547	0	0.367454	0	N/A	0	0.364889	0	0.367097	0	N/A	0	0.307413	0	0.306105	0	N/A	1	0.620473	1	0.645454	1	cp	0	0.103222	0	0.103391	0
n62	11	n62 - 11.jpg	1	0.512875	1	0.519867	2	cp	1	0.341764	0	0.340226	2	cp	0	0.355423	1	0.359555	0	N/A	0	0.369916	0	0.370455	0	N/A	0	0.403061	0	0.399643	0	N/A	0	0.300608	0	0.30112	0	N/A	1	0.608129	0	0.637419	1	cp	0	0.110116	0	0.110353	0
n62	12	n62 - 12.jpg	1	0.496134	0	0.50622	2	cp	1	0.323054	0	0.323717	1	cp	0	0.331852	1	0.32869	0	N/A	0	0.357767	0	0.360707	0	N/A	0	0.345623	0	0.345473	0	N/A	0	0.293685	0	0.294138	0	N/A	1	0.647508	1	0.615225	1	cp	0	0.0911823	0	0.0913001	0
n62	13	n62 - 13.jpg	1	0.503211	1	0.508146	1	cp	1	0.312476	0	0.310936	1	cp	0	0.350648	1	0.355396	0	N/A	0	0.359866	0	0.361548	0	N/A	0	0.366012	0	0.367112	0	N/A	0	0.31235	0	0.311396	0	N/A	1	0.633595	1	0.611427	1	cp	0	0.0907741	0	0.0909195	0
n62	14	n62 - 14.jpg	1	0.513303	1	0.499052	2	cp	0	0.346437	0	0.349126	0	N/A	0	0.325376	0	0.324453	0	N/A	0	0.361884	0	0.362485	0	N/A	0	0.396651	0	0.39312	0	N/A	0	0.302515	0	0.30402	0	N/A	0	0.647354	1	0.61839	0	N/A	0	0.0955507	0	0.0957003	0
n62	15	n62 - 15.jpg	1	0.490256	0	0.488135	2	cp	0	0.284145	0	0.286349	0	N/A	0	0.333689	1	0.335671	0	N/A	0	0.343491	0	0.344728	0	N/A	0	0.332378	0	0.333286	0	N/A	0	0.264386	0	0.264672	0	N/A	1	0.629558	1	0.61354	1	cp	0	0.0738631	0	0.0739467	0
n63	1	n63 - 01.jpg	0	0.463402	0	0.472602	0	N/A	0	0.340016	0	0.340958	0	N/A	0	0.351448	1	0.350551	0	N/A	0	0.339959	0	0.341233	0	N/A	1	0.342377	0	0.341225	3	mem	0	0.272583	0	0.27265	0	N/A	0	0.60072	0	0.579645	0	N/A	0	0.0921267	0	0.0922662	0
n63	2	n63 - 02.jpg	0	0.513293	1	0.507164	0	N/A	0	0.314714	0	0.317695	0	N/A	0	0.368203	1	0.365351	0	N/A	0	0.330539	0	0.328192	0	N/A	1	0.346557	0	0.347065	3	mem	0	0.30985	0	0.311123	0	N/A	0	0.576566	0	0.557293	0	N/A	0	0.0934417	0	0.0935416	0
n63	3	n63 - 03.jpg	0	0.497779	0	0.514719	0	N/A	0	0.307274	0	0.309345	0	N/A	0	0.266196	0	0.268309	0	N/A	0	0.321793	0	0.324423	0	N/A	1	0.392985	0	0.389912	3	mem	0	0.320824	1	0.319024	0	N/A	0	0.547889	0	0.564859	0	N/A	0	0.0788713	0	0.0789723	0
n63	4	n63 - 04.jpg	0	0.511402	1	0.524954	0	N/A	0	0.321254	0	0.324045	0	N/A	0	0.322165	0	0.319945	0	N/A	0	0.346795	0	0.345712	0	N/A	1	0.312682	0	0.315888	3	mem	0	0.296376	0	0.298328	0	N/A	0	0.543368	0	0.549694	0	N/A	0	0.0886163	0	0.0887401	0
n63	5	n63 - 05.jpg	0	0.518764	1	0.531314	0	N/A	0	0.3405	0	0.344124	0	N/A	0	0.319449	0	0.323636	0	N/A	0	0.389606	1	0.385134	0	N/A	1	0.456605	0	0.468955	3	mem	0	0.340647	1	0.33729	0	N/A	0	0.672573	1	0.677645	0	N/A	0	0.123884	0	0.124137	0
n63	6	n63 - 06.jpg	0	0.478358	0	0.488213	0	N/A	0	0.353024	0	0.355819	0	N/A	0	0.343319	1	0.34098	0	N/A	0	0.397142	1	0.394414	0	N/A	1	0.330884	0	0.327605	3	mem	0	0.321368	1	0.32344	0	N/A	0	0.605509	0	0.591851	0	N/A	0	0.104197	0	0.104383	0
n63	7	n63 - 07.jpg	0	0.484042	0	0.500784	0	N/A	0	0.30017	0	0.301925	0	N/A	0	0.316461	0	0.314464	0	N/A	0	0.362115	0	0.362283	0	N/A	1	0.365736	0	0.36932	3	mem	0	0.313182	0	0.313307	0	N/A	0	0.609175	0	0.607644	0	N/A	0	0.0917655	0	0.0918619	0
n63	8	n63 - 08.jpg	0	0.494801	0	0.505242	0	N/A	0	0.300555	0	0.300162	0	N/A	0	0.278323	0	0.278473	0	N/A	0	0.347095	0	0.349744	0	N/A	1	0.396489	0	0.395842	3	mem	0	0.30139	0	0.304648	0	N/A	0	0.575435	0	0.591736	0	N/A	0	0.0745886	0	0.0746685	0
n63	9	n63 - 09.jpg	0	0.499309	0	0.485646	0	N/A	0	0.367169	0	0.367555	0	N/A	0	0.29606	0	0.298562	0	N/A	0	0.317412	0	0.31557	0	N/A	1	0.358819	0	0.358377	3	mem	0	0.351317	1	0.351057	0	N/A	0	0.566645	0	0.579118	0	N/A	0	0.0818276	0	0.081927	0
n63	10	n63 - 10.jpg	0	0.511256	1	0.514581	0	N/A	0	0.30137	0	0.301715	0	N/A	0	0.20694	0	0.207674	0	N/A	0	0.367562	0	0.366443	0	N/A	1	0.394361	0	0.397702	3	mem	0	0.280382	0	0.282858	0	N/A	0	0.469786	0	0.463508	0	N/A	0	0.0709703	0	0.0710537	0
n63	11	n63 - 11.jpg	0	0.510932	1	0.512716	0	N/A	0	0.338062	0	0.337329	0	N/A	0	0.360694	1	0.354597	0	N/A	0	0.39571	1	0.397607	0	N/A	1	0.471763	0	0.464603	3	mem	0	0.354531	1	0.35361	0	N/A	0	0.642545	1	0.622883	0	N/A	0	0.160145	0	0.160292	0
n63	12	n63 - 12.jpg	0	0.502385	1	0.500857	0	N/A	0	0.325121	0	0.32526	0	N/A	0	0.301316	0	0.301658	0	N/A	0	0.356032	0	0.35601	0	N/A	1	0.334866	0	0.33351	3	mem	0	0.304757	0	0.306197	0	N/A	0	0.593327	0	0.572971	0	N/A	0	0.0795711	0	0.0796698	0
n63	13	n63 - 13.jpg	0	0.503496	1	0.504515	0	N/A	0	0.311643	0	0.310648	0	N/A	0	0.334226	1	0.334542	0	N/A	0	0.336055	0	0.335905	0	N/A	1	0.335984	0	0.33422	3	mem	0	0.275129	0	0.274425	0	N/A	0	0.566702	0	0.557345	0	N/A	0	0.0876071	0	0.0877413	0
n63	14	n63 - 14.jpg	0	0.519029	1	0.512137	0	N/A	0	0.305298	0	0.30521	0	N/A	0	0.342521	1	0.344217	0	N/A	0	0.347729	0	0.346373	0	N/A	1	0.324488	0	0.323019	3	mem	0	0.315988	0	0.314783	0	N/A	0	0.567458	0	0.560357	0	N/A	0	0.0817304	0	0.0818351	0
n63	15	n63 - 15.jpg	0	0.485628	0	0.485498	0	N/A	0	0.311045	0	0.311089	0	N/A	0	0.28142	0	0.284012	0	N/A	0	0.304606	0	0.304569	0	N/A	1	0.401614	0	0.40575	3	mem	0	0.315282	0	0.313617	0	N/A	0	0.528266	0	0.530998	0	N/A	0	0.0843264	0	0.0844385	0
n63	16	n63 - 16.jpg	0	0.465269	0	0.454241	0	N/A	0	0.313595	0	0.314788	0	N/A	0	0.299794	0	0.302347	0	N/A	0	0.314055	0	0.317336	0	N/A	1	0.302225	0	0.300568	3	mem	0	0.281743	0	0.283778	0	N/A	0	0.560799	0	0.54908	0	N/A	0	0.075764	0	0.0758303	0
n63	17	n63 - 17.jpg	0	0.519291	1	0.510628	0	N/A	0	0.308346	0	0.310715	0	N/A	0	0.290719	0	0.290049	0	N/A	0	0.350556	0	0.350265	0	N/A	1	0.354479	0	0.353085	3	mem	0	0.307722	0	0.30623	0	N/A	0	0.546337	0	0.567429	0	N/A	0	0.0705557	0	0.0706157	0
n63	18	n63 - 18.jpg	0	0.487166	0	0.50394	0	N/A	0	0.300941	0	0.301306	0	N/A	0	0.316259	0	0.319956	0	N/A	0	0.334106	0	0.335945	0	N/A	1	0.381257	0	0.383005	3	mem	0	0.302617	0	0.30497	0	N/A	0	0.562573	0	0.57111	0	N/A	0	0.0805293	0	0.0806161	0
n63	19	n63 - 19.jpg	0	0.490627	0	0.497203	0	N/A	0	0.238446	0	0.239201	0	N/A	0	0.193178	0	0.193698	0	N/A	0	0.350554	0	0.351054	0	N/A	1	0.381768	0	0.38513	3	mem	0	0.335279	1	0.338211	0	N/A	0	0.465039	0	0.473348	0	N/A	0	0.0470156	0	0.0470468	0
n63	20	n63 - 20.jpg	0	0.469106	0	0.458589	0	N/A	0	0.34448	0	0.343693	0	N/A	0	0.341501	1	0.344852	0	N/A	0	0.331147	0	0.333792	0	N/A	1	0.302372	0	0.305212	3	mem	0	0.296751	0	0.29865	0	N/A	0	0.605984	0	0.633294	0	N/A	0	0.0972785	0	0.097431	0
n63	21	n63 - 21.jpg	0	0.495158	0	0.483883	0	N/A	0	0.332952	0	0.335448	0	N/A	0	0.298926	0	0.301822	0	N/A	0	0.34978	0	0.353031	0	N/A	1	0.351659	0	0.350043	3	mem	0	0.290765	0	0.293066	0	N/A	0	0.564855	0	0.555004	0	N/A	0	0.0741815	0	0.0742519	0
n64	1	n64 - 01.jpg	0	0.521641	1	0.542135	0	N/A	0	0.401416	1	0.405969	0	N/A	0	0.437855	1	0.424499	0	N/A	0	0.472606	1	0.483121	0	N/A	1	0.548758	1	0.551408	3	cp	1	0.388954	1	0.395518	2	cp	0	0.698064	1	0.732207	0	N/A	1	0.217833	0	0.218778	3
n64	2	n64 - 02.jpg	0	0.527544	1	0.544914	0	N/A	0	0.442579	1	0.43547	0	N/A	0	0.451759	1	0.43897	0	N/A	0	0.48671	1	0.47095	0	N/A	1	0.563828	1	0.544174	3	cp	1	0.425588	1	0.421848	2	cp	0	0.684856	1	0.721038	0	N/A	1	0.254634	1	0.256655	3
n64	3	n64 - 03.jpg	0	0.512972	1	0.502021	0	N/A	0	0.394481	1	0.385842	0	N/A	0	0.43661	1	0.447955	0	N/A	0	0.454766	1	0.460794	0	N/A	1	0.53304	1	0.530141	3	cp	1	0.419647	1	0.410112	2	cp	0	0.672333	1	0.638626	0	N/A	1	0.236909	1	0.236722	3
n64	4	n64 - 04.jpg	0	0.529619	1	0.529534	0	N/A	0	0.38761	0	0.384204	0	N/A	0	0.435994	1	0.44765	0	N/A	0	0.471516	1	0.458866	0	N/A	1	0.5558	1	0.556083	3	cp	1	0.400919	1	0.399243	2	cp	0	0.68943	1	0.752626	0	N/A	1	0.225009	1	0.226119	3
n64	5	n64 - 05.jpg	0	0.514625	1	0.516585	0	N/A	0	0.298519	0	0.297809	0	N/A	0	0.362812	1	0.35995	0	N/A	0	0.406324	1	0.407744	0	N/A	1	0.536711	1	0.531759	3	cp	1	0.333105	1	0.331095	3	cp	0	0.654997	1	0.623404	0	N/A	1	0.148441	0	0.148695	3
n64	6	n64 - 06.jpg	0	0.511278	1	0.497258	0	N/A	0	0.353227	0	0.350834	0	N/A	0	0.398002	1	0.407271	0	N/A	0	0.406717	1	0.405085	0	N/A	1	0.550986	1	0.550154	3	cp	1	0.369891	1	0.370358	3	cp	0	0.680055	1	0.648176	0	N/A	1	0.18269	0	0.183141	3
n64	7	n64 - 07.jpg	0	0.517562	1	0.520914	0	N/A	0	0.356112	0	0.358616	0	N/A	0	0.415358	1	0.414119	0	N/A	0	0.440663	1	0.442105	0	N/A	1	0.552729	1	0.553142	3	cp	1	0.38694	1	0.391093	3	cp	0	0.675771	1	0.671432	0	N/A	1	0.196668	0	0.196832	3
n64	8	n64 - 08.jpg	0	0.536476	1	0.537447	0	N/A	0	0.448367	1	0.436291	0	N/A	0	0.46624	1	0.448508	0	N/A	0	0.52052	1	0.542095	0	N/A	1	0.534654	1	0.549127	3	cp	1	0.414612	1	0.405009	3	cp	0	0.728389	1	0.717827	0	N/A	1	0.239529	1	0.239904	3
n64	9	n64 - 09.jpg	0	0.519312	1	0.532333	0	N/A	0	0.343283	0	0.347515	0	N/A	0	0.394768	1	0.391597	0	N/A	0	0.422875	1	0.423472	0	N/A	1	0.54772	1	0.569828	3	cp	1	0.341465	1	0.343238	3	cp	0	0.684209	1	0.718094	0	N/A	1	0.158905	0	0.15942	3
n64	10	n64 - 10.jpg	0	0.52762	1	0.534548	0	N/A	0	0.313675	0	0.311669	0	N/A	0	0.379012	1	0.379175	0	N/A	0	0.410725	1	0.413383	0	N/A	1	0.531948	1	0.537327	3	cp	1	0.350451	1	0.348238	3	cp	0	0.666918	1	0.718231	0	N/A	1	0.167261	0	0.167744	3
n64	11	n64 - 11.jpg	0	0.544775	1	0.559522	0	N/A	0	0.317579	0	0.316842	0	N/A	0	0.382504	1	0.390115	0	N/A	0	0.426203	1	0.423671	0	N/A	1	0.531364	1	0.525262	3	cp	1	0.376235	1	0.377336	2	cp	0	0.685234	1	0.741472	0	N/A	1	0.166457	0	0.167108	3
n64	12	n64 - 12.jpg	0	0.502366	1	0.484751	0	N/A	0	0.38864	0	0.391017	0	N/A	0	0.422797	1	0.431164	0	N/A	0	0.437767	1	0.429272	0	N/A	1	0.515809	1	0.506112	3	cp	1	0.402369	1	0.396871	3	cp	0	0.672223	1	0.640525	0	N/A	1	0.218222	0	0.218488	3
n64	13	n64 - 13.jpg	0	0.518853	1	0.52027	0	N/A	0	0.355199	0	0.360529	0	N/A	0	0.414055	1	0.405789	0	N/A	0	0.449459	1	0.444433	0	N/A	1	0.540124	1	0.565425	3	cp	1	0.358927	1	0.357054	3	cp	0	0.661262	1	0.674328	0	N/A	1	0.203355	0	0.203689	3
n64	14	n64 - 14.jpg	0	0.502192	1	0.49011	0	N/A	0	0.3189	0	0.319963	0	N/A	0	0.339805	1	0.336651	0	N/A	0	0.380755	1	0.387872	0	N/A	1	0.543438	1	0.523133	3	cp	1	0.363035	1	0.360143	2	cp	0	0.655077	1	0.686242	0	N/A	1	0.157427	0	0.15787	3
n64	15	n64 - 15.jpg	0	0.51226	1	0.498022	0	N/A	0	0.34556	0	0.348366	0	N/A	0	0.370943	1	0.371717	0	N/A	0	0.413704	1	0.423758	0	N/A	1	0.525113	1	0.517802	3	cp	1	0.404722	1	0.402618	3	cp	0	0.649591	1	0.645116	0	N/A	1	0.186113	0	0.186751	3
n64	16	n64 - 16.jpg	0	0.53016	1	0.533107	0	N/A	0	0.434616	1	0.445837	0	N/A	0	0.463595	1	0.452615	0	N/A	0	0.498001	1	0.485382	0	N/A	1	0.52154	1	0.509786	3	cp	1	0.418363	1	0.425652	3	cp	0	0.724909	1	0.716708	0	N/A	1	0.225679	1	0.226631	3
n64	17	n64 - 17.jpg	0	0.51223	1	0.514767	0	N/A	0	0.318368	0	0.318653	0	N/A	0	0.35	1	0.353423	0	N/A	0	0.392373	1	0.39505	0	N/A	1	0.551637	1	0.536589	3	cp	1	0.380939	1	0.381006	3	cp	0	0.648546	1	0.679994	0	N/A	1	0.157559	0	0.158079	3
n64	18	n64 - 18.jpg	0	0.526616	1	0.513682	0	N/A	0	0.384027	0	0.391923	0	N/A	0	0.433524	1	0.434074	0	N/A	0	0.470581	1	0.462051	0	N/A	1	0.550163	1	0.559234	3	cp	1	0.377048	1	0.377145	3	cp	0	0.706976	1	0.744695	0	N/A	1	0.196103	0	0.196787	3
n65	1	n65 - 01.jpg	0	0.540798	1	0.526416	0	N/A	1	0.460276	1	0.446782	3	cp	1	0.488805	1	0.471023	3	cp	1	0.546635	1	0.568516	3	cp	0	0.553675	1	0.553983	0	N/A	0	0.427717	1	0.418741	0	N/A	0	0.714871	1	0.686936	0	N/A	0	0.269991	1	0.271681	0
n65	2	n65 - 02.jpg	0	0.529522	1	0.534131	0	N/A	1	0.476349	1	0.456171	3	cp	1	0.500715	1	0.48163	3	cp	1	0.548907	1	0.543781	3	cp	0	0.546113	1	0.553311	0	N/A	0	0.415889	1	0.423644	0	N/A	0	0.708494	1	0.77322	0	N/A	0	0.273305	1	0.274825	0
n65	3	n65 - 03.jpg	0	0.500087	1	0.515652	0	N/A	1	0.463679	1	0.4568	3	cp	1	0.474843	1	0.489542	3	cp	1	0.489457	1	0.492729	3	cp	0	0.498583	1	0.489493	0	N/A	0	0.380653	1	0.382739	0	N/A	0	0.720261	1	0.759314	0	N/A	0	0.213475	0	0.213921	0
n65	4	n65 - 04.jpg	0	0.50506	1	0.500566	0	N/A	1	0.455043	1	0.449982	3	cp	1	0.475244	1	0.488609	3	cp	1	0.513907	1	0.530538	3	cp	0	0.494782	1	0.507478	0	N/A	0	0.393109	1	0.388589	0	N/A	0	0.727473	1	0.77308	0	N/A	0	0.230059	1	0.230413	0
n65	5	n65 - 05.jpg	0	0.510678	1	0.524911	0	N/A	1	0.431592	1	0.425979	3	cp	1	0.461081	1	0.446141	3	cp	1	0.492339	1	0.47984	3	cp	1	0.473668	0	0.460751	2	cp	0	0.41168	1	0.415485	0	N/A	0	0.704927	1	0.718671	0	N/A	0	0.234269	1	0.23554	0
n65	6	n65 - 06.jpg	0	0.507444	1	0.491148	0	N/A	1	0.445471	1	0.439679	3	cp	1	0.480363	1	0.461178	3	cp	1	0.544591	1	0.545868	3	cp	1	0.474041	0	0.481421	2	cp	0	0.402212	1	0.410797	0	N/A	0	0.716839	1	0.747303	0	N/A	0	0.248076	1	0.248657	0
n65	7	n65 - 07.jpg	0	0.51797	1	0.516664	0	N/A	1	0.428902	1	0.426657	3	cp	1	0.446093	1	0.45094	3	cp	1	0.496003	1	0.478206	3	cp	1	0.463974	0	0.457502	2	cp	0	0.396371	1	0.390273	0	N/A	0	0.704094	1	0.701139	0	N/A	0	0.213335	0	0.214511	0
n65	8	n65 - 08.jpg	0	0.51925	1	0.526589	0	N/A	1	0.444432	1	0.453572	3	cp	1	0.465372	1	0.450612	3	cp	1	0.529798	1	0.51076	3	cp	1	0.49872	1	0.493069	2	cp	0	0.388206	1	0.384242	0	N/A	0	0.745917	1	0.710662	0	N/A	0	0.214748	0	0.215485	0
n65	9	n65 - 09.jpg	0	0.49088	0	0.498224	0	N/A	1	0.454382	1	0.470021	3	cp	1	0.46221	1	0.448604	3	cp	1	0.495823	1	0.483898	3	cp	1	0.455557	0	0.465461	3	cp	0	0.379338	1	0.386709	0	N/A	0	0.708595	1	0.694744	0	N/A	0	0.22992	1	0.230684	0
n65	10	n65 - 10.jpg	0	0.518803	1	0.503442	0	N/A	1	0.443664	1	0.437622	3	cp	1	0.460033	1	0.462646	3	cp	1	0.507768	1	0.495269	3	cp	1	0.493933	1	0.486676	2	cp	0	0.400777	1	0.398598	0	N/A	0	0.71457	1	0.685236	0	N/A	0	0.220546	1	0.221811	0
n65	11	n65 - 11.jpg	0	0.496103	0	0.504557	0	N/A	1	0.433788	1	0.445305	3	cp	1	0.437011	1	0.440751	3	cp	1	0.467681	1	0.470873	3	cp	1	0.461639	0	0.474516	2	cp	0	0.375238	1	0.382002	0	N/A	0	0.702326	1	0.740212	0	N/A	0	0.207306	0	0.208087	0
n65	12	n65 - 12.jpg	0	0.518731	1	0.516633	0	N/A	1	0.436522	1	0.447512	3	cp	1	0.453863	1	0.46931	3	cp	1	0.519322	1	0.529153	3	cp	0	0.480789	0	0.47203	0	N/A	0	0.384149	1	0.380794	0	N/A	0	0.729407	1	0.696823	0	N/A	0	0.215644	0	0.216804	0
n65	13	n65 - 13.jpg	0	0.515426	1	0.501923	0	N/A	1	0.449323	1	0.458692	3	cp	1	0.443892	1	0.457684	3	cp	1	0.492254	1	0.478291	3	cp	0	0.502208	1	0.492093	0	N/A	0	0.385502	1	0.384982	0	N/A	0	0.728046	1	0.687187	0	N/A	0	0.224349	1	0.224424	0
n65	14	n65 - 14.jpg	0	0.516953	1	0.506178	0	N/A	1	0.419751	1	0.411598	3	cp	1	0.439262	1	0.452288	3	cp	1	0.487813	1	0.478045	3	cp	0	0.513106	1	0.532075	0	N/A	0	0.410472	1	0.414713	0	N/A	0	0.710959	1	0.746252	0	N/A	0	0.23717	1	0.237257	0
n65	15	n65 - 15.jpg	0	0.522191	1	0.530496	0	N/A	1	0.442455	1	0.455607	3	cp	1	0.478443	1	0.490166	3	cp	1	0.51077	1	0.510806	3	cp	0	0.51584	1	0.528845	0	N/A	0	0.41971	1	0.427651	0	N/A	0	0.716296	1	0.796601	0	N/A	0	0.230828	1	0.231826	0
n65	16	n65 - 16.jpg	0	0.499558	0	0.481317	0	N/A	1	0.430424	1	0.421579	3	cp	1	0.451174	1	0.466951	3	cp	1	0.47947	1	0.485836	3	cp	1	0.468935	0	0.460114	2	cp	0	0.352359	1	0.35002	0	N/A	0	0.71887	1	0.754449	0	N/A	0	0.19698	0	0.197044	0
n65	17	n65 - 17.jpg	0	0.509592	1	0.508583	0	N/A	1	0.398973	1	0.403198	3	cp	1	0.403408	1	0.407248	3	cp	1	0.438166	1	0.444931	3	cp	0	0.479124	0	0.490332	0	N/A	0	0.391057	1	0.397658	0	N/A	0	0.67896	1	0.656678	0	N/A	0	0.178627	0	0.17901	0
n65	18	n65 - 18.jpg	0	0.506215	1	0.494665	0	N/A	1	0.460934	1	0.476004	3	cp	1	0.46592	1	0.480908	3	cp	1	0.511732	1	0.525444	3	cp	0	0.504771	1	0.510976	0	N/A	0	0.393568	1	0.397032	0	N/A	0	0.731972	1	0.733157	0	N/A	0	0.224115	1	0.224282	0
n65	19	n65 - 19.jpg	0	0.520598	1	0.531931	0	N/A	1	0.44955	1	0.43666	3	cp	1	0.480606	1	0.465508	3	cp	1	0.522356	1	0.530365	3	cp	1	0.51753	1	0.517625	2	cp	0	0.412601	1	0.402912	0	N/A	0	0.725367	1	0.699769	0	N/A	0	0.245448	1	0.246325	0
n66	1	n66 - 01.jpg	0	0.52557	1	0.526899	0	N/A	0	0.373914	0	0.369604	0	N/A	1	0.409296	1	0.41738	2	cp	0	0.458709	1	0.460563	0	N/A	1	0.419538	0	0.414699	1	cp	1	0.359681	1	0.358009	2	cp	1	0.65775	1	0.673976	1	cp	0	0.180136	0	0.180344	0
n66	2	n66 - 02.jpg	0	0.518977	1	0.518607	0	N/A	0	0.335194	0	0.333423	0	N/A	1	0.351817	1	0.348546	2	cp	0	0.395839	1	0.402604	0	N/A	1	0.396754	0	0.391676	1	cp	1	0.302818	0	0.305214	2	cp	1	0.634798	1	0.629725	1	cp	0	0.115312	0	0.115482	0
n66	3	n66 - 03.jpg	0	0.499534	0	0.506739	0	N/A	0	0.365592	0	0.366281	0	N/A	1	0.395004	1	0.393274	2	cp	0	0.389938	1	0.391473	0	N/A	1	0.368357	0	0.371902	2	cp	1	0.30166	0	0.301543	1	cp	1	0.598967	0	0.597355	1	cp	0	0.122991	0	0.123214	0
n66	4	n66 - 04.jpg	0	0.521851	1	0.50516	0	N/A	0	0.325733	0	0.32878	0	N/A	1	0.358062	1	0.359026	2	cp	0	0.393041	1	0.39822	0	N/A	1	0.370754	0	0.371934	2	cp	1	0.317028	0	0.320274	1	cp	1	0.617892	1	0.597219	1	cp	0	0.115669	0	0.115824	0
n66	5	n66 - 05.jpg	0	0.521358	1	0.505011	0	N/A	0	0.326472	0	0.326552	0	N/A	1	0.345887	1	0.350207	2	cp	0	0.393827	1	0.395834	0	N/A	1	0.395987	0	0.392981	2	cp	0	0.296009	0	0.296248	0	N/A	1	0.64011	1	0.622653	1	cp	0	0.100216	0	0.10033	0
n66	6	n66 - 06.jpg	0	0.52639	1	0.518882	0	N/A	0	0.319542	0	0.318369	0	N/A	1	0.360834	1	0.362138	2	cp	0	0.382338	1	0.378618	0	N/A	1	0.435695	0	0.443701	2	cp	1	0.319328	0	0.322996	1	cp	1	0.626922	1	0.624086	1	cp	0	0.13217	0	0.132528	0
n66	7	n66 - 07.jpg	0	0.505592	1	0.514498	0	N/A	0	0.35531	0	0.36113	0	N/A	1	0.37705	1	0.377741	3	cp	0	0.404972	1	0.403291	0	N/A	1	0.443072	0	0.445455	1	cp	1	0.329275	1	0.327059	1	cp	1	0.661162	1	0.694037	1	cp	0	0.153469	0	0.153682	0
n66	8	n66 - 08.jpg	0	0.510948	1	0.500382	0	N/A	0	0.304822	0	0.307218	0	N/A	1	0.335371	1	0.331412	3	cp	0	0.360021	0	0.365346	0	N/A	0	0.402032	0	0.409399	0	N/A	1	0.315126	0	0.318613	1	cp	1	0.591354	0	0.612422	1	cp	0	0.123892	0	0.124215	0
n66	9	n66 - 09.jpg	0	0.479555	0	0.486951	0	N/A	0	0.357168	0	0.354324	0	N/A	1	0.336231	1	0.336793	2	cp	0	0.375318	1	0.378561	0	N/A	1	0.396883	0	0.395708	1	cp	1	0.302878	0	0.305197	1	cp	1	0.621944	1	0.613332	1	cp	0	0.118842	0	0.119058	0
n66	10	n66 - 10.jpg	0	0.540246	1	0.538966	0	N/A	0	0.320445	0	0.324001	0	N/A	1	0.335002	1	0.340039	2	cp	0	0.372078	1	0.3716	0	N/A	1	0.450397	0	0.458225	1	cp	1	0.33367	1	0.33106	2	cp	1	0.648754	1	0.627172	1	cp	0	0.117046	0	0.117316	0
n66	11	n66 - 11.jpg	0	0.513139	1	0.497731	0	N/A	0	0.324532	0	0.327233	0	N/A	1	0.368256	1	0.371738	3	cp	0	0.393314	1	0.391043	0	N/A	1	0.47604	0	0.490838	2	cp	1	0.334723	1	0.338187	1	cp	1	0.638914	1	0.671535	1	cp	0	0.153767	0	0.154127	0
n66	12	n66 - 12.jpg	0	0.506528	1	0.509937	0	N/A	0	0.438911	1	0.451894	0	N/A	1	0.452215	1	0.439303	3	cp	0	0.471965	1	0.465397	0	N/A	1	0.493654	1	0.483909	1	cp	1	0.40949	1	0.41817	1	cp	1	0.695668	1	0.687621	1	cp	0	0.236213	1	0.237444	0
n66	13	n66 - 13.jpg	0	0.494189	0	0.501352	0	N/A	0	0.329592	0	0.333125	0	N/A	1	0.36448	1	0.370494	3	cp	0	0.360732	0	0.361466	0	N/A	0	0.34296	0	0.346015	0	N/A	1	0.287951	0	0.290661	2	cp	1	0.595149	0	0.617764	1	cp	0	0.107497	0	0.107683	0
n66	14	n66 - 14.jpg	0	0.515188	1	0.518575	0	N/A	0	0.322916	0	0.322362	0	N/A	1	0.330669	1	0.330934	2	cp	0	0.359343	0	0.360457	0	N/A	1	0.376854	0	0.378446	2	cp	0	0.333846	1	0.332422	0	N/A	0	0.613862	1	0.636074	0	N/A	0	0.105674	0	0.105821	0
n66	15	n66 - 15.jpg	0	0.528697	1	0.509996	0	N/A	0	0.317724	0	0.319399	0	N/A	1	0.342855	1	0.343899	2	cp	0	0.371483	1	0.373799	0	N/A	1	0.435234	0	0.44283	1	cp	1	0.328537	1	0.325576	2	cp	0	0.640779	1	0.610325	0	N/A	0	0.118017	0	0.118307	0
n66	16	n66 - 16.jpg	0	0.528185	1	0.539965	0	N/A	0	0.333319	0	0.333119	0	N/A	1	0.341927	1	0.336963	2	cp	1	0.386898	1	0.383362	2	cp	1	0.43394	0	0.435489	1	cp	0	0.336843	1	0.335863	0	N/A	1	0.650691	1	0.678455	1	cp	0	0.119987	0	0.120249	0
n66	17	n66 - 17.jpg	0	0.495387	0	0.50425	0	N/A	0	0.413513	1	0.420505	0	N/A	1	0.441211	1	0.439947	3	cp	0	0.469943	1	0.466222	0	N/A	1	0.471943	0	0.460129	2	cp	0	0.378166	1	0.376791	0	N/A	1	0.692119	1	0.65576	1	cp	0	0.214841	0	0.21465	0
n66	18	n66 - 18.jpg	0	0.513079	1	0.508429	0	N/A	0	0.309849	0	0.310424	0	N/A	1	0.3537	1	0.35567	3	cp	0	0.379829	1	0.382167	0	N/A	1	0.383514	0	0.39059	1	cp	1	0.274662	0	0.27402	1	cp	1	0.619038	1	0.607166	1	cp	0	0.113084	0	0.113257	0
n66	19	n66 - 19.jpg	0	0.564896	1	0.560822	0	N/A	0	0.287213	0	0.286466	0	N/A	1	0.339171	1	0.343235	2	cp	0	0.377569	1	0.378395	0	N/A	1	0.464367	0	0.470619	1	cp	1	0.309577	0	0.310581	2	cp	1	0.609912	0	0.583382	1	cp	0	0.1234	0	0.123625	0
n67	1	n67 - 01.jpg	1	0.545676	1	0.550668	3	nuc	1	0.440422	1	0.429146	3	nuc	1	0.455343	1	0.441924	3	nuc	1	0.478032	1	0.472801	3	nuc	0	0.630851	1	0.680237	0	N/A	1	0.433583	1	0.444114	2	nuc	1	0.703377	1	0.726019	3	nuc	1	0.240143	1	0.242198	3
n67	2	n67 - 02.jpg	1	0.585563	1	0.565273	3	nuc	1	0.472727	1	0.456929	3	nuc	1	0.455064	1	0.442294	3	nuc	1	0.5013	1	0.489316	3	nuc	0	0.671921	1	0.657461	0	N/A	1	0.44575	1	0.434518	2	nuc	1	0.685045	1	0.656294	3	nuc	1	0.24252	1	0.245001	3
n67	3	n67 - 03.jpg	1	0.568128	1	0.600105	3	nuc	1	0.407865	1	0.415673	3	nuc	1	0.449136	1	0.462272	3	nuc	1	0.50001	1	0.514821	3	nuc	0	0.661374	1	0.653398	0	N/A	1	0.443851	1	0.433375	2	nuc	1	0.689873	1	0.699187	3	nuc	1	0.240629	1	0.242627	3
n67	4	n67 - 04.jpg	1	0.545925	1	0.526925	3	nuc	1	0.401173	1	0.395443	3	nuc	1	0.432989	1	0.422256	3	nuc	1	0.46916	1	0.469062	3	nuc	0	0.609923	1	0.575835	0	N/A	1	0.434574	1	0.424753	2	nuc	1	0.692362	1	0.680435	3	nuc	1	0.231005	1	0.232923	3
n67	5	n67 - 05.jpg	1	0.536512	1	0.537622	3	nuc	1	0.413656	1	0.403874	3	nuc	1	0.428572	1	0.427496	3	nuc	1	0.455563	1	0.463447	3	nuc	0	0.624474	1	0.61886	0	N/A	1	0.417882	1	0.424529	2	nuc	1	0.71332	1	0.688701	3	nuc	1	0.214073	0	0.215704	3
n67	6	n67 - 06.jpg	1	0.555208	1	0.56129	3	nuc	1	0.396964	1	0.391633	3	nuc	1	0.433842	1	0.428424	3	nuc	1	0.473587	1	0.463081	3	nuc	0	0.626652	1	0.651371	0	N/A	1	0.414589	1	0.41882	2	nuc	1	0.719425	1	0.684003	3	nuc	1	0.206185	0	0.20645	3
n67	7	n67 - 07.jpg	1	0.520306	1	0.518035	3	nuc	1	0.424168	1	0.415476	3	nuc	1	0.452157	1	0.466454	3	nuc	1	0.46165	1	0.469718	3	nuc	0	0.600098	1	0.63182	0	N/A	1	0.416568	1	0.425839	2	nuc	1	0.705054	1	0.725304	2	nuc	1	0.221298	1	0.223026	3
n67	8	n67 - 08.jpg	1	0.539156	1	0.541826	3	nuc	1	0.347626	0	0.347217	3	nuc	1	0.40467	1	0.409836	3	nuc	1	0.438057	1	0.430746	3	nuc	0	0.628964	1	0.610909	0	N/A	1	0.38593	1	0.389581	2	nuc	1	0.718731	1	0.76862	3	nuc	1	0.172908	0	0.173594	3
n67	9	n67 - 09.jpg	1	0.54739	1	0.552058	3	nuc	1	0.386506	0	0.383028	3	nuc	1	0.422013	1	0.413589	3	nuc	1	0.446265	1	0.456285	3	nuc	0	0.622568	1	0.607639	0	N/A	1	0.420134	1	0.412948	2	nuc	1	0.706569	1	0.765172	3	nuc	1	0.207392	0	0.20857	3
n67	10	n67 - 10.jpg	1	0.548718	1	0.537099	3	nuc	1	0.404226	1	0.39835	3	nuc	1	0.431081	1	0.435797	3	nuc	1	0.444726	1	0.455729	3	nuc	0	0.625387	1	0.623861	0	N/A	1	0.392999	1	0.387467	2	nuc	1	0.740889	1	0.775649	3	nuc	1	0.180082	0	0.180817	3
n67	11	n67 - 11.jpg	1	0.537746	1	0.533085	3	nuc	1	0.402174	1	0.396575	3	nuc	1	0.432791	1	0.429142	3	nuc	1	0.458882	1	0.457803	3	nuc	0	0.609153	1	0.640193	0	N/A	1	0.405265	1	0.401046	2	nuc	1	0.723192	1	0.753017	2	nuc	1	0.205064	0	0.20556	3
n67	12	n67 - 12.jpg	1	0.496209	0	0.511911	3	nuc	1	0.340958	0	0.3433	3	nuc	1	0.3766	1	0.371741	3	nuc	1	0.408291	1	0.40513	3	nuc	0	0.634236	1	0.642147	0	N/A	1	0.325921	1	0.328721	2	nuc	1	0.703818	1	0.680562	3	nuc	1	0.142649	0	0.143179	3
n67	13	n67 - 13.jpg	1	0.523891	1	0.533607	3	nuc	1	0.360369	0	0.356478	3	nuc	1	0.40599	1	0.409614	3	nuc	1	0.443156	1	0.444431	3	nuc	0	0.589531	1	0.572758	0	N/A	1	0.369856	1	0.368526	2	nuc	1	0.720656	1	0.750797	3	nuc	1	0.169121	0	0.169692	3
n67	14	n67 - 14.jpg	1	0.519552	1	0.544079	3	nuc	1	0.387222	0	0.3879	3	nuc	1	0.425756	1	0.41669	3	nuc	1	0.449359	1	0.44059	3	nuc	0	0.572325	1	0.59209	0	N/A	1	0.372747	1	0.379445	2	nuc	1	0.722731	1	0.685525	3	nuc	1	0.179563	0	0.180168	3
n67	15	n67 - 15.jpg	1	0.520001	1	0.510155	3	nuc	1	0.373435	0	0.373701	3	nuc	1	0.405718	1	0.416209	3	nuc	1	0.437379	1	0.438324	3	nuc	0	0.585411	1	0.575393	0	N/A	1	0.372803	1	0.372769	2	nuc	1	0.711868	1	0.719267	3	nuc	1	0.183893	0	0.184528	3
n67	16	n67 - 16.jpg	1	0.525255	1	0.523046	3	nuc	1	0.362808	0	0.362182	3	nuc	1	0.403462	1	0.406767	3	nuc	1	0.42515	1	0.434537	3	nuc	0	0.614679	1	0.650293	0	N/A	1	0.372119	1	0.377615	2	nuc	1	0.722046	1	0.751596	3	nuc	1	0.163506	0	0.164193	3
n67	17	n67 - 17.jpg	1	0.539431	1	0.543012	3	nuc	1	0.383393	0	0.385883	3	nuc	1	0.424793	1	0.428659	3	nuc	1	0.444698	1	0.447157	3	nuc	0	0.611718	1	0.641723	0	N/A	1	0.386331	1	0.388747	2	nuc	1	0.70725	1	0.715139	3	nuc	1	0.19035	0	0.191322	3
n67	18	n67 - 18.jpg	1	0.525777	1	0.543435	3	nuc	1	0.375908	0	0.374348	3	nuc	1	0.404491	1	0.3985	3	nuc	1	0.418517	1	0.414005	3	nuc	0	0.624077	1	0.594041	0	N/A	1	0.391652	1	0.397681	2	nuc	1	0.703645	1	0.705017	3	nuc	1	0.181496	0	0.182287	3
n67	19	n67 - 19.jpg	1	0.53139	1	0.517953	3	nuc	1	0.355758	0	0.354614	3	nuc	1	0.397359	1	0.39202	3	nuc	1	0.424702	1	0.425768	3	nuc	0	0.591891	1	0.570534	0	N/A	1	0.387679	1	0.385395	2	nuc	1	0.715661	1	0.780778	3	nuc	1	0.175448	0	0.176338	3
n67	20	n67 - 20.jpg	1	0.534763	1	0.532123	3	nuc	1	0.36506	0	0.365292	3	nuc	1	0.386527	1	0.387121	3	nuc	1	0.408933	1	0.410912	3	nuc	0	0.643687	1	0.634378	0	N/A	1	0.389254	1	0.395824	2	nuc	1	0.718233	1	0.747551	3	nuc	1	0.169897	0	0.170706	3
n67	21	n67 - 21.jpg	1	0.538712	1	0.562752	3	nuc	1	0.357752	0	0.356647	3	nuc	1	0.401969	1	0.395307	3	nuc	1	0.429325	1	0.433523	3	nuc	0	0.627956	1	0.652552	0	N/A	1	0.369851	1	0.371646	2	nuc	1	0.714806	1	0.729506	3	nuc	1	0.174479	0	0.174868	3
n67	22	n67 - 22.jpg	1	0.531222	1	0.510963	3	nuc	1	0.344221	0	0.348219	3	nuc	1	0.39936	1	0.401293	3	nuc	1	0.44438	1	0.445953	3	nuc	0	0.600485	1	0.59791	0	N/A	1	0.362925	1	0.357733	2	nuc	1	0.703163	1	0.665627	2	nuc	1	0.173587	0	0.173985	3
n67	23	n67 - 23.jpg	1	0.529661	1	0.528706	3	nuc	1	0.310571	0	0.310821	3	nuc	1	0.380532	1	0.381839	3	nuc	1	0.426546	1	0.438164	3	nuc	0	0.559857	1	0.551836	0	N/A	1	0.34863	1	0.352243	2	nuc	1	0.716896	1	0.675453	2	nuc	1	0.16025	0	0.160701	3
n67	24	n67 - 24.jpg	1	0.523428	1	0.514259	3	nuc	1	0.295788	0	0.297002	3	nuc	1	0.349162	1	0.352268	3	nuc	1	0.367887	0	0.367955	3	nuc	0	0.635018	1	0.666386	0	N/A	1	0.327764	1	0.33056	2	nuc	1	0.699148	1	0.668193	2	nuc	1	0.129843	0	0.13032	3
n67	25	n67 - 25.jpg	1	0.556571	1	0.551094	3	nuc	1	0.458067	1	0.444091	3	nuc	1	0.485556	1	0.506181	3	nuc	1	0.524303	1	0.523056	3	nuc	0	0.596243	1	0.574865	0	N/A	1	0.431013	1	0.443812	2	nuc	1	0.727853	1	0.763728	2	nuc	1	0.235676	1	0.238387	3
n67	26	n67 - 26.jpg	1	0.503732	1	0.517181	3	nuc	1	0.390808	1	0.385924	3	nuc	1	0.436062	1	0.445763	3	nuc	1	0.461798	1	0.469722	3	nuc	0	0.53899	1	0.542093	0	N/A	1	0.389687	1	0.386659	2	nuc	1	0.726092	1	0.758461	2	nuc	1	0.196406	0	0.196919	3
n67	27	n67 - 27.jpg	1	0.527445	1	0.526708	3	nuc	1	0.423732	1	0.432427	3	nuc	1	0.43761	1	0.440661	3	nuc	1	0.468454	1	0.478398	3	nuc	0	0.581227	1	0.604028	0	N/A	1	0.396313	1	0.400194	2	nuc	1	0.729875	1	0.761959	2	nuc	1	0.191218	0	0.192065	3
n67	30	n67 - 30.jpg	1	0.514156	1	0.528972	3	nuc	1	0.374334	0	0.368224	3	nuc	1	0.423254	1	0.42724	3	nuc	1	0.466781	1	0.476968	3	nuc	0	0.532161	1	0.52124	0	N/A	1	0.379591	1	0.376546	2	nuc	1	0.730729	1	0.788605	2	nuc	1	0.178151	0	0.178652	3
n67	31	n67 - 31.jpg	1	0.525212	1	0.513186	3	nuc	1	0.400452	1	0.407505	3	nuc	1	0.427472	1	0.437198	3	nuc	1	0.451855	1	0.442081	3	nuc	0	0.576403	1	0.559782	0	N/A	1	0.407743	1	0.413816	2	nuc	1	0.725566	1	0.796469	2	nuc	1	0.201923	0	0.202577	3
n67	32	n67 - 32.jpg	1	0.510914	1	0.526503	3	nuc	1	0.374884	0	0.374928	3	nuc	1	0.409384	1	0.41502	3	nuc	1	0.434417	1	0.4468	3	nuc	0	0.559411	1	0.540621	0	N/A	1	0.373493	1	0.373405	2	nuc	1	0.713112	1	0.774958	2	nuc	1	0.185926	0	0.186644	3
n67	33	n67 - 33.jpg	1	0.511116	1	0.496578	3	nuc	1	0.391334	1	0.39342	3	nuc	1	0.429675	1	0.419346	3	nuc	1	0.487303	1	0.477874	3	nuc	0	0.505075	1	0.496667	0	N/A	1	0.37642	1	0.375424	2	nuc	1	0.731241	1	0.793074	3	nuc	1	0.192223	0	0.192797	3
n67	34	n67 - 34.jpg	1	0.53559	1	0.555728	3	nuc	1	0.405897	1	0.410819	3	nuc	1	0.437549	1	0.450129	3	nuc	1	0.475947	1	0.492564	3	nuc	0	0.57735	1	0.569952	0	N/A	1	0.415421	1	0.42301	2	nuc	1	0.714626	1	0.708566	3	nuc	1	0.212772	0	0.213075	3
n67	35	n67 - 35.jpg	1	0.497995	0	0.482617	3	nuc	1	0.331216	0	0.330756	3	nuc	1	0.374809	1	0.380049	3	nuc	1	0.42382	1	0.427889	3	nuc	0	0.511728	1	0.523831	0	N/A	1	0.346768	1	0.350636	2	nuc	1	0.71331	1	0.679174	2	nuc	1	0.14733	0	0.147581	3
n67	36	n67 - 36.jpg	1	0.511341	1	0.510651	3	nuc	1	0.392952	1	0.400658	3	nuc	1	0.427697	1	0.421411	3	nuc	1	0.459347	1	0.473662	3	nuc	0	0.523606	1	0.510439	0	N/A	1	0.37541	1	0.375996	2	nuc	1	0.716796	1	0.716321	3	nuc	1	0.193914	0	0.194569	3
n67	37	n67 - 37.jpg	1	0.535278	1	0.555357	3	nuc	1	0.326895	0	0.331549	3	nuc	1	0.393155	1	0.401687	3	nuc	1	0.424979	1	0.428238	3	nuc	0	0.539394	1	0.524591	0	N/A	1	0.352618	1	0.353715	2	nuc	1	0.72422	1	0.718607	2	nuc	1	0.156816	0	0.157378	3
n67	38	n67 - 38.jpg	1	0.491911	0	0.476087	3	nuc	1	0.40476	1	0.413736	3	nuc	1	0.425346	1	0.436501	3	nuc	1	0.443676	1	0.435472	3	nuc	0	0.492136	1	0.497853	0	N/A	1	0.392487	1	0.387427	2	nuc	1	0.705233	1	0.660238	3	nuc	1	0.191854	0	0.192687	3
n67	39	n67 - 39.jpg	1	0.507633	1	0.500674	3	nuc	1	0.422412	1	0.429042	3	nuc	1	0.433449	1	0.420846	3	nuc	1	0.503585	1	0.497122	3	nuc	0	0.455295	0	0.46367	0	N/A	1	0.362954	1	0.364721	2	nuc	1	0.717004	1	0.675446	3	nuc	1	0.200558	0	0.201406	3
n68	1	n68 - 01.jpg	1	0.50495	1	0.526854	1	nuc	1	0.435758	1	0.425102	2	nuc	0	0.436608	1	0.448143	0	N/A	0	0.490674	1	0.486311	0	N/A	0	0.495108	1	0.502237	0	N/A	0	0.397612	1	0.406664	0	N/A	0	0.705161	1	0.751406	0	N/A	0	0.211563	0	0.212179	0
n68	2	n68 - 02.jpg	1	0.511663	1	0.51478	2	nuc	1	0.427408	1	0.430863	2	nuc	0	0.44929	1	0.458005	0	N/A	0	0.473366	1	0.484822	0	N/A	0	0.505022	1	0.51191	0	N/A	0	0.40107	1	0.399511	0	N/A	0	0.727843	1	0.794297	0	N/A	0	0.203528	0	0.203901	0
n68	3	n68 - 03.jpg	1	0.502143	1	0.513309	2	nuc	1	0.436512	1	0.438664	2	nuc	0	0.434928	1	0.424286	0	N/A	0	0.472169	1	0.48777	0	N/A	0	0.432739	0	0.434331	0	N/A	0	0.364108	1	0.364946	0	N/A	0	0.695219	1	0.695614	0	N/A	0	0.191174	0	0.191921	0
n68	4	n68 - 04.jpg	1	0.510659	1	0.532112	1	nuc	1	0.355166	0	0.354357	1	nuc	0	0.368068	1	0.37269	0	N/A	0	0.416178	1	0.423239	0	N/A	0	0.482351	0	0.49858	0	N/A	0	0.332236	1	0.333175	0	N/A	0	0.689315	1	0.730903	0	N/A	0	0.156301	0	0.156633	0
n68	5	n68 - 05.jpg	1	0.482934	0	0.49652	2	nuc	1	0.391349	1	0.39639	1	nuc	0	0.389813	1	0.386231	0	N/A	0	0.41117	1	0.404131	0	N/A	0	0.393557	0	0.400404	0	N/A	1	0.321233	1	0.318975	1	nuc	0	0.629302	1	0.637483	0	N/A	0	0.130412	0	0.130676	0
n68	6	n68 - 06.jpg	1	0.487842	0	0.506456	1	nuc	1	0.401751	1	0.403024	1	nuc	0	0.413291	1	0.406023	0	N/A	0	0.445953	1	0.439804	0	N/A	0	0.435064	0	0.446774	0	N/A	1	0.347639	1	0.352005	1	nuc	0	0.684153	1	0.672219	0	N/A	0	0.177672	0	0.177949	0
n68	7	n68 - 07.jpg	1	0.507398	1	0.526443	1	nuc	1	0.369121	0	0.369591	1	nuc	0	0.395073	1	0.386842	0	N/A	0	0.445951	1	0.438575	0	N/A	0	0.443132	0	0.434394	0	N/A	1	0.325055	1	0.32775	1	nuc	0	0.700604	1	0.700848	0	N/A	0	0.148648	0	0.148866	0
n68	8	n68 - 08.jpg	1	0.504509	1	0.4874	1	nuc	1	0.364895	0	0.369481	1	nuc	0	0.384291	1	0.383803	0	N/A	0	0.410637	1	0.418408	0	N/A	0	0.437465	0	0.4436	0	N/A	1	0.339319	1	0.340667	1	nuc	0	0.694524	1	0.755788	0	N/A	0	0.143387	0	0.143813	0
n68	9	n68 - 09.jpg	1	0.493709	0	0.511545	2	nuc	1	0.40166	1	0.397676	2	nuc	0	0.382738	1	0.374589	0	N/A	0	0.407268	1	0.416333	0	N/A	0	0.48647	0	0.480359	0	N/A	1	0.396582	1	0.392045	1	nuc	0	0.668712	1	0.657382	0	N/A	0	0.18589	0	0.18617	0
n68	10	n68 - 10.jpg	1	0.501358	1	0.499644	2	nuc	1	0.404397	1	0.396876	2	nuc	0	0.429919	1	0.431125	0	N/A	0	0.454237	1	0.456762	0	N/A	0	0.456623	0	0.46588	0	N/A	1	0.337913	1	0.335779	1	nuc	0	0.70606	1	0.759155	0	N/A	0	0.175874	0	0.176337	0
n68	11	n68 - 11.jpg	1	0.512218	1	0.524593	1	nuc	1	0.383976	0	0.381719	1	nuc	0	0.400299	1	0.390331	0	N/A	0	0.434778	1	0.442799	0	N/A	0	0.462188	0	0.458782	0	N/A	1	0.36164	1	0.36061	1	nuc	0	0.674447	1	0.658576	0	N/A	0	0.181709	0	0.181959	0
n68	12	n68 - 12.jpg	1	0.516181	1	0.53535	1	nuc	1	0.363094	0	0.365361	1	nuc	0	0.362934	1	0.358923	0	N/A	0	0.401425	1	0.407043	0	N/A	0	0.433909	0	0.425164	0	N/A	1	0.342422	1	0.339844	1	nuc	0	0.677576	1	0.725824	0	N/A	0	0.134919	0	0.135143	0
n68	13	n68 - 13.jpg	1	0.506005	1	0.522262	1	nuc	1	0.388195	0	0.381128	1	nuc	0	0.397632	1	0.395553	0	N/A	0	0.408527	1	0.418038	0	N/A	0	0.490429	1	0.495892	0	N/A	1	0.382353	1	0.380796	1	nuc	0	0.685867	1	0.687059	0	N/A	0	0.18565	0	0.186066	0
n68	14	n68 - 14.jpg	1	0.50045	1	0.498531	2	nuc	1	0.413265	1	0.406994	2	nuc	0	0.421871	1	0.434368	0	N/A	0	0.441037	1	0.434973	0	N/A	0	0.481187	0	0.474657	0	N/A	1	0.391249	1	0.395951	1	nuc	0	0.681481	1	0.645077	0	N/A	0	0.203592	0	0.204575	0
n68	15	n68 - 15.jpg	1	0.494987	0	0.484385	1	nuc	1	0.418444	1	0.421014	1	nuc	0	0.388458	1	0.397252	0	N/A	0	0.409685	1	0.419364	0	N/A	0	0.455131	0	0.452714	0	N/A	1	0.360626	1	0.361015	1	nuc	0	0.702519	1	0.661549	0	N/A	0	0.153351	0	0.153817	0
n68	16	n68 - 16.jpg	1	0.530011	1	0.532746	1	nuc	1	0.348185	0	0.351994	1	nuc	0	0.390396	1	0.382202	0	N/A	0	0.444321	1	0.435304	0	N/A	0	0.414243	0	0.409137	0	N/A	1	0.3382	1	0.338993	1	nuc	0	0.694709	1	0.673941	0	N/A	0	0.14779	0	0.14803	0
n68	17	n68 - 17.jpg	1	0.515307	1	0.516865	2	nuc	1	0.377315	0	0.373693	1	nuc	0	0.39241	1	0.388925	0	N/A	0	0.443821	1	0.456062	0	N/A	0	0.4364	0	0.427878	0	N/A	1	0.355443	1	0.351171	1	nuc	0	0.687808	1	0.650279	0	N/A	0	0.157738	0	0.15811	0
n68	18	n68 - 18.jpg	1	0.513947	1	0.499926	2	nuc	1	0.375465	0	0.370761	2	nuc	0	0.409542	1	0.402821	0	N/A	0	0.440881	1	0.433053	0	N/A	0	0.483981	0	0.483629	0	N/A	1	0.357939	1	0.360392	1	nuc	0	0.67674	1	0.640486	0	N/A	0	0.184158	0	0.184368	0
n68	19	n68 - 19.jpg	1	0.508524	1	0.495512	2	nuc	1	0.366797	0	0.373469	1	nuc	0	0.376167	1	0.383167	0	N/A	0	0.402617	1	0.410247	0	N/A	0	0.447909	0	0.439288	0	N/A	1	0.344227	1	0.349415	1	nuc	0	0.660735	1	0.708941	0	N/A	0	0.157701	0	0.157957	0
n68	20	n68 - 20.jpg	1	0.501391	1	0.490576	2	nuc	1	0.402588	1	0.406747	2	nuc	0	0.420681	1	0.409086	0	N/A	0	0.454681	1	0.456716	0	N/A	0	0.461383	0	0.471874	0	N/A	1	0.371033	1	0.370953	1	nuc	0	0.691216	1	0.652103	0	N/A	0	0.192851	0	0.193737	0
n69	1	n69 - 01.jpg	1	0.502787	1	0.48645	3	nuc	1	0.406359	1	0.399689	3	nuc	1	0.416193	1	0.427545	2	nuc	1	0.444185	1	0.456508	2	nuc	0	0.454799	0	0.445058	0	N/A	0	0.400628	1	0.401743	0	N/A	1	0.660873	1	0.705065	2	nuc	0	0.197319	0	0.198148	0
n69	2	n69 - 02.jpg	1	0.531956	1	0.549623	3	nuc	1	0.357293	0	0.359371	3	nuc	1	0.406068	1	0.400506	2	nuc	1	0.456558	1	0.448222	2	nuc	0	0.479921	0	0.467163	0	N/A	0	0.354816	1	0.35669	0	N/A	1	0.688922	1	0.73234	2	nuc	0	0.16649	0	0.166994	0
n69	3	n69 - 03.jpg	1	0.5096	1	0.52313	3	nuc	1	0.368152	0	0.371604	3	nuc	1	0.40116	1	0.40606	2	nuc	1	0.413589	1	0.415319	2	nuc	0	0.460325	0	0.472318	0	N/A	0	0.335647	1	0.333429	0	N/A	1	0.688938	1	0.719458	2	nuc	0	0.149322	0	0.149623	0
n69	4	n69 - 04.jpg	1	0.505205	1	0.520507	3	nuc	1	0.374028	0	0.368344	3	nuc	1	0.400502	1	0.39328	1	nuc	1	0.427078	1	0.423724	2	nuc	0	0.473368	0	0.488526	0	N/A	0	0.342793	1	0.346609	0	N/A	1	0.684609	1	0.709053	2	nuc	0	0.172129	0	0.172735	0
n69	5	n69 - 05.jpg	1	0.522766	1	0.540924	3	nuc	1	0.371658	0	0.371019	3	nuc	1	0.378003	1	0.38436	1	nuc	1	0.443198	1	0.449771	3	nuc	0	0.417771	0	0.413692	0	N/A	0	0.355141	1	0.357549	0	N/A	1	0.686946	1	0.739494	2	nuc	0	0.157937	0	0.158456	0
n69	6	n69 - 06.jpg	1	0.524467	1	0.519895	3	nuc	1	0.39149	1	0.38657	3	nuc	1	0.402629	1	0.405253	1	nuc	1	0.420202	1	0.41526	3	nuc	0	0.445846	0	0.435895	0	N/A	0	0.346173	1	0.346449	0	N/A	1	0.693849	1	0.692331	2	nuc	0	0.152659	0	0.153074	0
n69	7	n69 - 07.jpg	1	0.526394	1	0.520115	3	nuc	1	0.437957	1	0.427329	3	nuc	1	0.455001	1	0.471957	2	nuc	1	0.496858	1	0.511363	2	nuc	0	0.52019	1	0.537646	0	N/A	0	0.400838	1	0.404703	0	N/A	1	0.742045	1	0.716717	2	nuc	0	0.207077	0	0.20721	0
n69	8	n69 - 08.jpg	1	0.504223	1	0.518947	3	nuc	1	0.391065	1	0.399774	3	nuc	1	0.419045	1	0.429817	2	nuc	1	0.458304	1	0.466333	3	nuc	0	0.466648	0	0.461475	0	N/A	0	0.342219	1	0.344021	0	N/A	1	0.697641	1	0.762853	2	nuc	0	0.179454	0	0.179732	0
n69	9	n69 - 09.jpg	1	0.505498	1	0.488753	3	nuc	1	0.35703	0	0.362926	3	nuc	1	0.365965	1	0.371915	1	nuc	1	0.394272	1	0.392228	3	nuc	0	0.462979	0	0.457997	0	N/A	0	0.356154	1	0.357582	0	N/A	1	0.663159	1	0.713044	2	nuc	0	0.163308	0	0.163544	0
n69	10	n69 - 10.jpg	1	0.531919	1	0.530138	2	nuc	1	0.32149	0	0.324702	2	nuc	1	0.350491	1	0.354059	1	nuc	1	0.406368	1	0.405653	2	nuc	0	0.43153	0	0.426608	0	N/A	0	0.33288	1	0.330618	0	N/A	1	0.67595	1	0.651969	2	nuc	0	0.124789	0	0.125069	0
n69	11	n69 - 11.jpg	1	0.523294	1	0.508523	3	nuc	1	0.339028	0	0.335682	3	nuc	1	0.36565	1	0.370818	2	nuc	1	0.394028	1	0.39689	2	nuc	0	0.442866	0	0.431403	0	N/A	0	0.328419	1	0.325411	0	N/A	1	0.674262	1	0.728802	2	nuc	0	0.144772	0	0.145256	0
n69	12	n69 - 12.jpg	1	0.520406	1	0.501382	3	nuc	1	0.354438	0	0.358672	3	nuc	1	0.367005	1	0.373017	2	nuc	1	0.403461	1	0.405374	2	nuc	0	0.445398	0	0.435132	0	N/A	0	0.305647	0	0.304397	0	N/A	1	0.6836	1	0.648018	2	nuc	0	0.11651	0	0.116768	0
n69	13	n69 - 13.jpg	1	0.519762	1	0.50032	3	nuc	1	0.353525	0	0.356319	3	nuc	1	0.371618	1	0.375585	3	nuc	1	0.392228	1	0.393152	2	nuc	0	0.420351	0	0.430155	0	N/A	0	0.313048	0	0.31652	0	N/A	1	0.641092	1	0.648471	2	nuc	0	0.121592	0	0.121869	0
n69	14	n69 - 14.jpg	1	0.507322	1	0.525186	3	nuc	1	0.423233	1	0.414979	3	nuc	1	0.456249	1	0.470639	3	nuc	1	0.476571	1	0.476646	2	nuc	0	0.538006	1	0.535845	0	N/A	0	0.398995	1	0.407587	0	N/A	1	0.715236	1	0.668981	2	nuc	0	0.215303	0	0.216163	0
n69	15	n69 - 15.jpg	1	0.502789	1	0.490933	3	nuc	1	0.37008	0	0.365513	3	nuc	1	0.409801	1	0.412183	2	nuc	1	0.440487	1	0.436829	2	nuc	0	0.499075	1	0.487788	0	N/A	0	0.350334	1	0.351386	0	N/A	1	0.707963	1	0.710566	2	nuc	0	0.173956	0	0.174296	0
n69	16	n69 - 16.jpg	1	0.5139	1	0.526344	3	nuc	1	0.318311	0	0.318613	3	nuc	1	0.364205	1	0.361813	2	nuc	1	0.399752	1	0.402361	2	nuc	0	0.493282	1	0.509915	0	N/A	0	0.330037	1	0.330008	0	N/A	1	0.680898	1	0.72307	2	nuc	0	0.149712	0	0.150167	0
n69	17	n69 - 17.jpg	1	0.508638	1	0.523555	3	nuc	1	0.338987	0	0.341712	3	nuc	1	0.3597	1	0.365844	2	nuc	1	0.412478	1	0.420174	2	nuc	0	0.439248	0	0.43712	0	N/A	0	0.320688	1	0.322883	0	N/A	1	0.686119	1	0.664024	2	nuc	0	0.143	0	0.143222	0
n69	18	n69 - 18.jpg	1	0.514252	1	0.522635	3	nuc	1	0.328471	0	0.327056	3	nuc	1	0.347716	1	0.345581	1	nuc	1	0.392182	1	0.391284	1	nuc	0	0.437191	0	0.443187	0	N/A	0	0.329156	1	0.329029	0	N/A	1	0.674236	1	0.668814	2	nuc	0	0.129535	0	0.12976	0
n69	19	n69 - 19.jpg	1	0.505353	1	0.521264	3	nuc	1	0.321171	0	0.318539	3	nuc	1	0.39155	1	0.396041	1	nuc	1	0.410992	1	0.406638	1	nuc	0	0.400781	0	0.397234	0	N/A	0	0.299993	0	0.300239	0	N/A	1	0.640823	1	0.666652	2	nuc	0	0.131565	0	0.131941	0
n69	20	n69 - 20.jpg	1	0.520818	1	0.52458	2	nuc	1	0.307912	0	0.307327	2	nuc	1	0.360843	1	0.360952	1	nuc	1	0.414033	1	0.409644	2	nuc	0	0.371372	0	0.372501	0	N/A	0	0.286147	0	0.287889	0	N/A	1	0.656922	1	0.642703	2	nuc	0	0.111382	0	0.111638	0
n69	21	n69 - 21.jpg	1	0.50041	1	0.507781	3	nuc	1	0.335239	0	0.337275	3	nuc	1	0.370784	1	0.375535	3	nuc	1	0.421981	1	0.423114	2	nuc	0	0.47608	0	0.462399	0	N/A	0	0.355731	1	0.359985	0	N/A	1	0.655081	1	0.688091	2	nuc	0	0.164121	0	0.164353	0
n69	22	n69 - 22.jpg	1	0.540956	1	0.523513	3	nuc	1	0.313093	0	0.315032	3	nuc	1	0.333268	1	0.330846	2	nuc	1	0.412864	1	0.418855	3	nuc	0	0.453937	0	0.461525	0	N/A	0	0.332466	1	0.332982	0	N/A	1	0.692113	1	0.657719	2	nuc	0	0.117535	0	0.117734	0
n69	23	n69 - 23.jpg	1	0.520795	1	0.513366	3	nuc	1	0.32396	0	0.32379	3	nuc	1	0.32685	0	0.328426	2	nuc	1	0.384694	1	0.384376	2	nuc	0	0.458613	0	0.45092	0	N/A	0	0.336777	1	0.334325	0	N/A	1	0.659333	1	0.624589	2	nuc	0	0.132726	0	0.132907	0
n69	24	n69 - 24.jpg	1	0.521892	1	0.527527	2	nuc	1	0.342438	0	0.34264	2	nuc	1	0.368432	1	0.368831	2	nuc	1	0.419379	1	0.416029	2	nuc	0	0.4778	0	0.466055	0	N/A	0	0.374536	1	0.370181	0	N/A	1	0.680331	1	0.670913	2	nuc	0	0.165534	0	0.166113	0
n69	25	n69 - 25.jpg	1	0.490616	0	0.507865	2	nuc	1	0.336858	0	0.340709	2	nuc	1	0.352185	1	0.352436	1	nuc	1	0.392726	1	0.393453	1	nuc	0	0.468523	0	0.481566	0	N/A	0	0.327541	1	0.329321	0	N/A	1	0.689536	1	0.680083	2	nuc	0	0.13683	0	0.137071	0
n69	26	n69 - 26.jpg	1	0.523484	1	0.531391	2	nuc	1	0.337792	0	0.334145	2	nuc	1	0.336821	1	0.337845	2	nuc	1	0.380233	1	0.382033	2	nuc	0	0.468904	0	0.465636	0	N/A	0	0.346039	1	0.34956	0	N/A	1	0.657047	1	0.633302	2	nuc	0	0.14284	0	0.143243	0
n69	27	n69 - 27.jpg	1	0.519623	1	0.525582	2	nuc	1	0.367798	0	0.368404	2	nuc	1	0.413966	1	0.406322	2	nuc	1	0.44827	1	0.439572	2	nuc	0	0.502882	1	0.505038	0	N/A	0	0.356822	1	0.360727	0	N/A	1	0.704977	1	0.663645	2	nuc	0	0.176833	0	0.177215	0
n69	28	n69 - 28.jpg	1	0.540738	1	0.562298	3	nuc	1	0.327336	0	0.325934	3	nuc	1	0.359596	1	0.36632	2	nuc	1	0.425081	1	0.422813	2	nuc	0	0.455952	0	0.444839	0	N/A	0	0.324825	1	0.326872	0	N/A	1	0.685204	1	0.668908	2	nuc	0	0.136173	0	0.136583	0
n69	29	n69 - 29.jpg	1	0.522041	1	0.533457	3	nuc	1	0.32433	0	0.322935	3	nuc	1	0.357715	1	0.357023	3	nuc	1	0.391872	1	0.396033	2	nuc	0	0.454462	0	0.455694	0	N/A	0	0.336038	1	0.334926	0	N/A	1	0.661708	1	0.693156	2	nuc	0	0.139462	0	0.139933	0
n69	30	n69 - 30.jpg	1	0.531699	1	0.511922	3	nuc	1	0.302236	0	0.301745	3	nuc	1	0.345814	1	0.346397	2	nuc	1	0.386456	1	0.391255	2	nuc	0	0.46373	0	0.476608	0	N/A	0	0.315615	0	0.318022	0	N/A	1	0.679343	1	0.683778	2	nuc	0	0.122397	0	0.12263	0
n69	31	n69 - 31.jpg	1	0.521536	1	0.509648	3	nuc	1	0.335236	0	0.338662	3	nuc	1	0.374933	1	0.379783	2	nuc	1	0.432818	1	0.425233	3	nuc	0	0.463086	0	0.453263	0	N/A	0	0.30736	0	0.305479	0	N/A	1	0.703378	1	0.720257	2	nuc	0	0.144042	0	0.144501	0
n69	32	n69 - 32.jpg	1	0.522944	1	0.517718	3	nuc	1	0.330633	0	0.334094	3	nuc	1	0.385773	1	0.37846	3	nuc	1	0.419999	1	0.422555	2	nuc	0	0.50842	1	0.498125	0	N/A	0	0.361135	1	0.359898	0	N/A	1	0.68271	1	0.687412	2	nuc	0	0.162709	0	0.163073	0
n69	33	n69 - 33.jpg	1	0.511493	1	0.52298	3	nuc	1	0.390911	1	0.38618	3	nuc	1	0.430305	1	0.419103	2	nuc	1	0.494941	1	0.50589	2	nuc	0	0.426131	0	0.419752	0	N/A	0	0.343117	1	0.347244	0	N/A	1	0.70324	1	0.736609	2	nuc	0	0.180047	0	0.180604	0
n69	34	n69 - 34.jpg	1	0.520631	1	0.514786	3	nuc	1	0.347888	0	0.344632	3	nuc	1	0.363139	1	0.356621	2	nuc	1	0.413741	1	0.410392	2	nuc	0	0.459581	0	0.449875	0	N/A	0	0.348936	1	0.34686	0	N/A	1	0.670803	1	0.717695	2	nuc	0	0.151167	0	0.151616	0
n69	35	n69 - 35.jpg	1	0.489449	0	0.501877	3	nuc	1	0.337591	0	0.341254	3	nuc	1	0.356723	1	0.356069	2	nuc	1	0.407557	1	0.416066	2	nuc	0	0.452258	0	0.465442	0	N/A	0	0.318078	0	0.319661	0	N/A	1	0.679591	1	0.710787	2	nuc	0	0.140148	0	0.140472	0
n69	36	n69 - 36.jpg	1	0.506998	1	0.525573	3	nuc	1	0.344908	0	0.343587	3	nuc	1	0.389165	1	0.398128	2	nuc	1	0.428638	1	0.421941	2	nuc	0	0.491149	1	0.480596	0	N/A	0	0.35552	1	0.360962	0	N/A	1	0.684578	1	0.73905	2	nuc	0	0.168791	0	0.169224	0
n69	37	n69 - 37.jpg	1	0.500822	1	0.505362	3	nuc	1	0.36278	0	0.367158	3	nuc	1	0.379844	1	0.385878	3	nuc	1	0.405388	1	0.400384	2	nuc	0	0.496033	1	0.513521	0	N/A	0	0.347902	1	0.348875	0	N/A	1	0.692058	1	0.739063	2	nuc	0	0.161825	0	0.162462	0
n69	38	n69 - 38.jpg	1	0.518605	1	0.528675	3	nuc	1	0.337244	0	0.338582	3	nuc	1	0.336578	1	0.341375	3	nuc	1	0.399576	1	0.407642	2	nuc	0	0.431421	0	0.423102	0	N/A	0	0.316439	0	0.319843	0	N/A	1	0.67313	1	0.640942	2	nuc	0	0.119086	0	0.119355	0
n69	39	n69 - 39.jpg	1	0.485111	0	0.471657	3	nuc	1	0.380225	0	0.379638	3	nuc	1	0.3581	1	0.364628	3	nuc	1	0.410571	1	0.411196	2	nuc	0	0.467072	0	0.47049	0	N/A	0	0.333606	1	0.332757	0	N/A	1	0.690412	1	0.65676	2	nuc	0	0.140787	0	0.141229	0
n70	1	n70 - 01.jpg	1	0.523685	1	0.515376	1	cp, nuc	1	0.311007	0	0.313975	1	cp, nuc	1	0.371275	1	0.371885	1	cp, nuc	1	0.390941	1	0.393514	1	cp, nuc	1	0.536096	1	0.520949	1	cp	0	0.327236	1	0.330754	0	N/A	1	0.679273	1	0.678077	1	cp, nuc	0	0.145768	0	0.146092	0
n70	2	n70 - 02.jpg	1	0.535254	1	0.544891	1	cp, nuc	1	0.270219	0	0.271361	1	cp, nuc	1	0.331728	1	0.33127	1	cp, nuc	1	0.376183	1	0.37476	1	cp, nuc	1	0.510695	1	0.506763	1	cp	0	0.341592	1	0.339472	0	N/A	1	0.667385	1	0.6392	1	cp, nuc	0	0.124964	0	0.125333	0
n70	3	n70 - 03.jpg	1	0.529291	1	0.54326	1	cp, nuc	1	0.279826	0	0.279397	1	cp, nuc	1	0.3452	1	0.343064	1	cp, nuc	1	0.39205	1	0.399035	1	cp, nuc	1	0.499741	1	0.494538	1	cp	0	0.305766	0	0.305595	0	N/A	1	0.683724	1	0.650931	1	cp, nuc	0	0.119088	0	0.119368	0
n70	4	n70 - 04.jpg	1	0.550929	1	0.555953	1	cp, nuc	1	0.223342	0	0.224519	1	cp, nuc	1	0.295868	0	0.298582	1	cp, nuc	1	0.345196	0	0.348315	1	cp, nuc	1	0.560324	1	0.542551	1	cp	0	0.307619	0	0.310271	0	N/A	1	0.671495	1	0.697618	1	cp, nuc	0	0.100699	0	0.100937	0
n70	5	n70 - 05.jpg	1	0.519231	1	0.541798	1	cp, nuc	1	0.284191	0	0.283563	1	cp, nuc	1	0.343661	1	0.345703	1	cp, nuc	1	0.392468	1	0.397067	1	cp, nuc	1	0.500045	1	0.491842	1	cp	0	0.344906	1	0.344502	0	N/A	1	0.669418	1	0.637601	1	cp, nuc	0	0.143964	0	0.144182	0
n70	6	n70 - 06.jpg	1	0.518871	1	0.510387	1	cp, nuc	1	0.282068	0	0.284164	1	cp, nuc	1	0.356417	1	0.352727	1	cp, nuc	1	0.380435	1	0.381249	1	cp, nuc	1	0.523977	1	0.524886	1	cp	0	0.310725	0	0.311276	0	N/A	1	0.693052	1	0.663817	1	cp, nuc	0	0.119789	0	0.120094	0
n70	7	n70 - 07.jpg	1	0.546344	1	0.567496	1	cp, nuc	1	0.288315	0	0.288473	1	cp, nuc	1	0.371152	1	0.372505	1	cp, nuc	1	0.422921	1	0.424247	1	cp, nuc	1	0.534141	1	0.533842	1	cp	0	0.315627	0	0.314879	0	N/A	1	0.698415	1	0.71477	1	cp, nuc	0	0.137295	0	0.137618	0
n70	8	n70 - 08.jpg	1	0.504548	1	0.521286	1	cp, nuc	1	0.346344	0	0.344238	1	cp, nuc	1	0.361222	1	0.356693	1	cp, nuc	1	0.407123	1	0.401983	1	cp, nuc	1	0.501088	1	0.517584	1	cp	0	0.314191	0	0.315815	0	N/A	1	0.715394	1	0.723631	1	cp, nuc	0	0.139056	0	0.139284	0
n70	9	n70 - 09.jpg	1	0.523497	1	0.525142	1	cp, nuc	1	0.291422	0	0.290799	1	cp, nuc	1	0.338838	1	0.341114	1	cp, nuc	1	0.364012	0	0.365388	1	cp, nuc	1	0.519048	1	0.514659	1	cp	0	0.321321	1	0.324388	0	N/A	1	0.670949	1	0.704537	1	cp, nuc	0	0.128003	0	0.12831	0
n70	10	n70 - 10.jpg	1	0.519467	1	0.531126	1	cp, nuc	1	0.32224	0	0.322196	1	cp, nuc	1	0.381573	1	0.385507	1	cp, nuc	1	0.414674	1	0.422411	1	cp, nuc	1	0.525813	1	0.52448	1	cp	0	0.346219	1	0.349523	0	N/A	1	0.691517	1	0.73527	1	cp, nuc	0	0.151923	0	0.152454	0
n70	11	n70 - 11.jpg	1	0.546611	1	0.549153	1	cp, nuc	1	0.286702	0	0.285685	1	cp, nuc	1	0.347902	1	0.348816	1	cp, nuc	1	0.398442	1	0.393484	1	cp, nuc	1	0.498403	1	0.483042	1	cp	0	0.3616	1	0.362227	0	N/A	1	0.673901	1	0.683171	1	cp, nuc	0	0.139871	0	0.140114	0
n70	12	n70 - 12.jpg	1	0.515714	1	0.51481	1	cp, nuc	1	0.312885	0	0.312634	1	cp, nuc	1	0.35423	1	0.359678	1	cp, nuc	1	0.386993	1	0.384336	1	cp, nuc	1	0.530027	1	0.52837	1	cp	0	0.344652	1	0.343896	0	N/A	1	0.690012	1	0.667355	1	cp, nuc	0	0.14633	0	0.146783	0
n70	13	n70 - 13.jpg	1	0.537694	1	0.539605	1	nuc	1	0.286602	0	0.289198	1	nuc	1	0.326475	0	0.326546	1	cp, nuc	1	0.379248	1	0.383155	1	cp, nuc	1	0.509518	1	0.522419	1	cp	0	0.31858	0	0.3184	0	N/A	1	0.671527	1	0.642962	1	cp, nuc	0	0.119525	0	0.119799	0
n70	14	n70 - 14.jpg	1	0.509379	1	0.520102	1	cp, nuc	1	0.339334	0	0.343887	1	cp, nuc	1	0.391145	1	0.393643	1	cp, nuc	1	0.408504	1	0.409654	1	cp, nuc	1	0.541826	1	0.557332	1	cp	0	0.353788	1	0.35712	0	N/A	1	0.695245	1	0.664083	1	cp, nuc	0	0.160134	0	0.160649	0
n70	15	n70 - 15.jpg	1	0.539321	1	0.543901	1	cp, nuc	1	0.286658	0	0.288546	1	cp, nuc	1	0.353649	1	0.353718	1	cp, nuc	1	0.39213	1	0.392799	1	cp, nuc	1	0.467334	0	0.470239	1	cp	0	0.313254	0	0.311288	0	N/A	1	0.678073	1	0.655077	1	cp, nuc	0	0.12605	0	0.126328	0
n70	16	n70 - 16.jpg	1	0.533826	1	0.531161	1	cp, nuc	1	0.279925	0	0.282248	1	cp, nuc	1	0.366229	1	0.367328	1	cp, nuc	1	0.411257	1	0.406918	1	cp, nuc	1	0.484133	0	0.498951	1	cp	0	0.32834	1	0.331221	0	N/A	1	0.671704	1	0.66747	1	cp, nuc	0	0.135741	0	0.136157	0
n70	17	n70 - 17.jpg	1	0.53605	1	0.558001	1	cp, nuc	1	0.246753	0	0.247673	1	cp, nuc	1	0.302163	0	0.300044	1	cp, nuc	1	0.368598	0	0.369305	1	cp, nuc	1	0.489696	0	0.503296	1	cp	0	0.304757	0	0.306847	0	N/A	1	0.679779	1	0.644224	1	cp, nuc	0	0.104916	0	0.105115	0
n70	18	n70 - 18.jpg	1	0.525758	1	0.518124	1	nuc	1	0.290694	0	0.293509	1	nuc	1	0.344963	1	0.343939	1	cp, nuc	1	0.401046	1	0.40859	1	cp, nuc	1	0.495012	1	0.486523	1	cp	0	0.317381	0	0.320193	0	N/A	1	0.67189	1	0.706778	1	cp, nuc	0	0.123386	0	0.123764	0
n70	19	n70 - 19.jpg	1	0.533004	1	0.535621	1	cp, nuc	1	0.286189	0	0.284832	1	cp, nuc	1	0.346865	1	0.349706	2	cp, nuc	1	0.404498	1	0.401297	2	cp, nuc	1	0.520304	1	0.516806	1	cp	0	0.344844	1	0.347066	0	N/A	1	0.696599	1	0.725528	1	cp, nuc	0	0.140638	0	0.141118	0
n70	20	n70 - 20.jpg	1	0.527789	1	0.532385	1	cp, nuc	1	0.294339	0	0.293992	1	cp, nuc	1	0.347783	1	0.344471	1	cp, nuc	1	0.391706	1	0.387252	1	cp, nuc	1	0.453771	0	0.467804	1	cp	0	0.328577	1	0.330056	0	N/A	1	0.672744	1	0.636494	1	cp, nuc	0	0.129637	0	0.129853	0
n70	21	n70 - 21.jpg	1	0.534802	1	0.557166	1	cp, nuc	1	0.276755	0	0.27951	1	cp, nuc	1	0.327928	0	0.33203	1	cp, nuc	1	0.368282	0	0.369034	1	cp, nuc	1	0.484759	0	0.472303	1	cp	0	0.314036	0	0.313638	0	N/A	1	0.666619	1	0.650856	1	cp, nuc	0	0.112569	0	0.112787	0
n70	22	n70 - 22.jpg	1	0.524812	1	0.530111	2	cp, nuc	1	0.236661	0	0.23804	1	cp, nuc	1	0.295666	0	0.297432	1	cp, nuc	1	0.354503	0	0.356658	1	cp, nuc	1	0.565184	1	0.549561	1	cp	0	0.318463	0	0.318206	0	N/A	1	0.667071	1	0.700968	1	cp, nuc	0	0.10987	0	0.110205	0
n70	23	n70 - 23.jpg	1	0.52765	1	0.523493	1	cp, nuc	1	0.283125	0	0.285066	1	cp, nuc	1	0.325976	0	0.329714	1	cp, nuc	1	0.382474	1	0.383154	1	cp, nuc	0	0.516453	1	0.509033	0	N/A	0	0.347036	1	0.350885	0	N/A	1	0.6589	1	0.646056	1	cp, nuc	0	0.127515	0	0.127751	0
n70	24	n70 - 24.jpg	1	0.534047	1	0.521416	1	cp, nuc	1	0.30732	0	0.310473	1	cp, nuc	1	0.369539	1	0.369987	1	cp, nuc	1	0.420336	1	0.422548	1	cp, nuc	1	0.514867	1	0.523112	1	cp	0	0.333585	1	0.33733	0	N/A	1	0.683893	1	0.681601	1	cp, nuc	0	0.152309	0	0.152662	0
n70	25	n70 - 25.jpg	1	0.532509	1	0.535255	1	cp, nuc	1	0.310875	0	0.312361	1	cp, nuc	1	0.368624	1	0.366923	1	cp, nuc	1	0.416054	1	0.410106	1	cp, nuc	1	0.511348	1	0.504115	1	cp	0	0.329807	1	0.329453	0	N/A	1	0.691472	1	0.657153	1	cp, nuc	0	0.14439	0	0.144927	0
n70	26	n70 - 26.jpg	1	0.532644	1	0.514348	1	nuc	1	0.273967	0	0.276571	1	nuc	1	0.33548	1	0.332542	1	cp, nuc	1	0.383298	1	0.389835	1	cp, nuc	0	0.525633	1	0.544242	0	N/A	0	0.324485	1	0.324288	0	N/A	1	0.678822	1	0.668224	1	cp, nuc	0	0.119213	0	0.119473	0
n70	27	n70 - 27.jpg	1	0.53853	1	0.537917	1	cp, nuc	1	0.26263	0	0.264085	1	cp, nuc	1	0.337374	1	0.340591	1	cp, nuc	1	0.4043	1	0.401634	2	cp, nuc	0	0.538148	1	0.52557	0	N/A	0	0.33149	1	0.333637	0	N/A	1	0.667451	1	0.711077	1	cp, nuc	0	0.1289	0	0.129243	0
n72	1	n72 - 01.jpg	1	0.512101	1	0.500745	2	nuc	1	0.406933	1	0.399652	2	nuc	1	0.439467	1	0.452206	2	cp, nuc	1	0.473731	1	0.479622	2	cp, nuc	0	0.536262	1	0.521635	0	N/A	0	0.375864	1	0.378933	0	N/A	1	0.719224	1	0.796435	1	nuc	0	0.194251	0	0.194726	0
n72	2	n72 - 02.jpg	1	0.516865	1	0.497623	2	nuc	1	0.388218	0	0.385674	2	nuc	1	0.426796	1	0.417411	2	cp, nuc	1	0.454916	1	0.463421	2	cp, nuc	1	0.551673	1	0.551455	2	nuc	0	0.37342	1	0.373539	0	N/A	1	0.716766	1	0.672905	1	nuc	0	0.200028	0	0.200771	0
n72	3	n72 - 03.jpg	1	0.517539	1	0.530801	2	nuc	1	0.369059	0	0.36915	2	nuc	1	0.414253	1	0.407919	2	cp, nuc	1	0.460326	1	0.471977	2	cp, nuc	1	0.530039	1	0.530396	2	nuc	0	0.373967	1	0.374213	0	N/A	1	0.719522	1	0.726426	1	nuc	0	0.183071	0	0.183633	0
n72	4	n72 - 04.jpg	1	0.506768	1	0.516326	2	nuc	1	0.423009	1	0.429352	2	nuc	1	0.4491	1	0.435221	2	cp, nuc	1	0.468867	1	0.479334	2	cp, nuc	1	0.529587	1	0.544088	2	nuc	0	0.386795	1	0.381565	0	N/A	1	0.716703	1	0.750303	1	nuc	0	0.204982	0	0.205516	0
n72	5	n72 - 05.jpg	1	0.519886	1	0.535512	2	nuc	1	0.387144	0	0.39235	2	nuc	1	0.425927	1	0.41818	2	cp, nuc	1	0.469673	1	0.475628	2	cp, nuc	0	0.496362	1	0.511717	0	N/A	0	0.376975	1	0.383049	0	N/A	1	0.718797	1	0.676935	1	nuc	0	0.193473	0	0.194453	0
n72	6	n72 - 06.jpg	1	0.527071	1	0.541505	2	nuc	1	0.371835	0	0.37043	2	nuc	1	0.412691	1	0.40601	2	cp, nuc	1	0.448045	1	0.456949	2	cp, nuc	1	0.526887	1	0.538739	2	nuc	0	0.375544	1	0.382012	0	N/A	1	0.724769	1	0.684526	1	nuc	0	0.171557	0	0.172164	0
n72	7	n72 - 07.jpg	1	0.514461	1	0.511262	2	nuc	1	0.325577	0	0.327932	2	nuc	1	0.365054	1	0.364674	2	cp, nuc	1	0.393127	1	0.394282	2	cp, nuc	0	0.465888	0	0.457049	0	N/A	0	0.325336	1	0.329101	0	N/A	1	0.677373	1	0.654122	1	nuc	0	0.137099	0	0.137455	0
n72	8	n72 - 08.jpg	1	0.522508	1	0.529932	2	nuc	1	0.319631	0	0.321704	2	nuc	1	0.367391	1	0.368586	2	cp, nuc	1	0.41608	1	0.422013	2	cp, nuc	0	0.4915	1	0.478367	0	N/A	0	0.342405	1	0.34584	0	N/A	1	0.684513	1	0.651208	1	nuc	0	0.154119	0	0.154673	0
n72	9	n72 - 09.jpg	1	0.533798	1	0.533977	2	nuc	1	0.315436	0	0.317986	2	nuc	1	0.352012	1	0.355504	2	cp, nuc	1	0.407252	1	0.409747	2	cp, nuc	0	0.493594	1	0.483866	0	N/A	0	0.340264	1	0.339412	0	N/A	1	0.69088	1	0.741398	1	nuc	0	0.138272	0	0.138542	0
n72	10	n72 - 10.jpg	1	0.514865	1	0.518072	2	nuc	1	0.320261	0	0.323811	2	nuc	1	0.368631	1	0.368516	2	cp, nuc	1	0.422167	1	0.424573	2	cp, nuc	1	0.455699	0	0.452039	2	nuc	0	0.329069	1	0.330289	0	N/A	1	0.686913	1	0.6694	1	nuc	0	0.141469	0	0.141931	0
n72	11	n72 - 11.jpg	1	0.508171	1	0.50231	2	nuc	1	0.361348	0	0.36172	2	nuc	1	0.370891	1	0.374201	2	cp, nuc	1	0.431823	1	0.436589	2	cp, nuc	0	0.463564	0	0.477477	0	N/A	0	0.327707	1	0.330996	0	N/A	1	0.712638	1	0.71479	1	nuc	0	0.135819	0	0.136093	0
n72	12	n72 - 12.jpg	1	0.498993	0	0.486038	2	nuc	1	0.34381	0	0.340486	2	nuc	1	0.369176	1	0.369654	2	cp, nuc	1	0.404121	1	0.398587	2	cp, nuc	1	0.510343	1	0.529307	2	nuc	0	0.338337	1	0.339698	0	N/A	1	0.687753	1	0.718227	1	nuc	0	0.148161	0	0.148378	0
n72	13	n72 - 13.jpg	1	0.529458	1	0.533235	2	nuc	1	0.294329	0	0.292771	2	nuc	1	0.346559	1	0.346045	2	cp, nuc	1	0.405043	1	0.413216	2	cp, nuc	0	0.448615	0	0.448725	0	N/A	0	0.300408	0	0.30344	0	N/A	0	0.694652	1	0.753317	0	N/A	0	0.120971	0	0.121301	0
n72	14	n72 - 14.jpg	1	0.529946	1	0.517932	2	nuc	1	0.307187	0	0.307191	2	nuc	1	0.356161	1	0.360512	2	cp, nuc	1	0.402944	1	0.398062	2	cp, nuc	1	0.475696	0	0.490282	2	nuc	0	0.338406	1	0.336338	0	N/A	1	0.673049	1	0.685853	1	nuc	0	0.13686	0	0.13709	0
n72	15	n72 - 15.jpg	1	0.508524	1	0.497627	2	nuc	1	0.336897	0	0.333912	2	nuc	1	0.372556	1	0.375095	2	cp, nuc	1	0.408853	1	0.403649	2	cp, nuc	1	0.459578	0	0.448477	2	nuc	0	0.348214	1	0.345791	0	N/A	1	0.671037	1	0.660295	1	nuc	0	0.158046	0	0.158564	0
n72	16	n72 - 16.jpg	1	0.513919	1	0.532251	2	nuc	1	0.305848	0	0.305676	2	nuc	1	0.370996	1	0.373404	2	cp, nuc	1	0.407382	1	0.411933	2	cp, nuc	1	0.498287	1	0.51052	2	nuc	0	0.320443	1	0.323922	0	N/A	0	0.701204	1	0.673212	0	N/A	0	0.138296	0	0.138583	0
n72	17	n72 - 17.jpg	1	0.511054	1	0.505188	2	nuc	1	0.314472	0	0.31805	2	nuc	1	0.350302	1	0.348596	2	cp, nuc	1	0.411787	1	0.41919	2	cp, nuc	0	0.464918	0	0.452405	0	N/A	0	0.325834	1	0.324194	0	N/A	1	0.681964	1	0.715816	1	nuc	0	0.137507	0	0.137736	0
n72	18	n72 - 18.jpg	1	0.523126	1	0.501929	2	nuc	1	0.352942	0	0.354172	2	nuc	1	0.383825	1	0.392165	2	cp, nuc	1	0.426189	1	0.432733	2	cp, nuc	1	0.489599	0	0.505755	2	nuc	0	0.355954	1	0.360943	0	N/A	1	0.699228	1	0.733772	1	nuc	0	0.166043	0	0.166603	0
n72	19	n72 - 19.jpg	1	0.53104	1	0.534458	2	nuc	1	0.314589	0	0.317682	2	nuc	1	0.347935	1	0.34558	2	cp, nuc	1	0.392746	1	0.399079	2	cp, nuc	1	0.457398	0	0.471071	2	nuc	0	0.353419	1	0.35594	0	N/A	1	0.663057	1	0.690179	1	nuc	0	0.139732	0	0.140185	0
n72	20	n72 - 20.jpg	1	0.523762	1	0.503844	2	nuc	1	0.314923	0	0.312162	2	nuc	1	0.367036	1	0.3614	2	cp, nuc	1	0.404483	1	0.404174	2	cp, nuc	0	0.456226	0	0.448573	0	N/A	0	0.332123	1	0.333016	0	N/A	0	0.687668	1	0.653873	0	N/A	0	0.145227	0	0.145597	0
n72	21	n72 - 21.jpg	1	0.519647	1	0.526223	2	nuc	1	0.31406	0	0.317541	2	nuc	1	0.371429	1	0.364977	2	cp, nuc	1	0.426202	1	0.424467	2	cp, nuc	1	0.493015	1	0.487565	2	nuc	0	0.328494	1	0.329651	0	N/A	1	0.681629	1	0.641876	1	nuc	0	0.144389	0	0.144876	0
n72	22	n72 - 22.jpg	1	0.53299	1	0.539172	2	nuc	1	0.293892	0	0.292978	2	nuc	1	0.36242	1	0.363694	2	cp, nuc	1	0.400974	1	0.399432	2	cp, nuc	0	0.500657	1	0.503889	0	N/A	0	0.333851	1	0.33261	0	N/A	1	0.690771	1	0.718141	1	nuc	0	0.133915	0	0.134191	0
n72	23	n72 - 23.jpg	1	0.521788	1	0.538776	2	nuc	1	0.309934	0	0.312289	2	nuc	1	0.352185	1	0.352474	2	cp, nuc	1	0.372355	1	0.371568	2	cp, nuc	0	0.536178	1	0.535638	0	N/A	0	0.345435	1	0.348998	0	N/A	0	0.69306	1	0.68013	0	N/A	0	0.13664	0	0.136988	0
n72	24	n72 - 24.jpg	1	0.510782	1	0.50246	2	nuc	1	0.347743	0	0.350726	2	nuc	1	0.360295	1	0.362797	2	cp, nuc	1	0.414711	1	0.408329	2	cp, nuc	0	0.474369	0	0.464459	0	N/A	0	0.327517	1	0.329034	0	N/A	1	0.693924	1	0.680622	1	nuc	0	0.130857	0	0.131107	0
n72	25	n72 - 25.jpg	1	0.533614	1	0.540806	2	nuc	1	0.32418	0	0.327957	2	nuc	1	0.36803	1	0.367721	2	cp, nuc	1	0.414559	1	0.421018	2	cp, nuc	1	0.454226	0	0.46543	2	nuc	0	0.32264	1	0.320314	0	N/A	1	0.679905	1	0.64513	1	nuc	0	0.142131	0	0.14249	0
n72	26	n72 - 26.jpg	1	0.52025	1	0.504366	2	nuc	1	0.322299	0	0.323062	2	nuc	1	0.366659	1	0.367219	2	cp, nuc	1	0.416635	1	0.416375	2	cp, nuc	0	0.468476	0	0.460885	0	N/A	0	0.32346	1	0.323438	0	N/A	0	0.688153	1	0.716348	0	N/A	0	0.142162	0	0.142469	0
n72	27	n72 - 27.jpg	1	0.49927	0	0.5188	2	nuc	1	0.329711	0	0.333554	2	nuc	1	0.348444	1	0.34677	2	cp, nuc	1	0.376885	1	0.381782	2	cp, nuc	0	0.491918	1	0.479402	0	N/A	0	0.327381	1	0.325642	0	N/A	1	0.684739	1	0.710997	1	nuc	0	0.130699	0	0.131009	0
n72	28	n72 - 28.jpg	1	0.538465	1	0.526538	2	nuc	1	0.303983	0	0.306382	2	nuc	1	0.340509	1	0.345264	2	cp, nuc	1	0.382061	1	0.383015	2	cp, nuc	1	0.452725	0	0.455449	2	nuc	0	0.347657	1	0.347448	0	N/A	1	0.671125	1	0.645924	1	nuc	0	0.135599	0	0.135846	0
n72	29	n72 - 29.jpg	1	0.539085	1	0.522638	2	nuc	1	0.256358	0	0.256563	2	nuc	1	0.331333	1	0.329708	2	cp, nuc	1	0.384983	1	0.382196	2	cp, nuc	1	0.501535	1	0.491051	2	nuc	0	0.318903	0	0.320945	0	N/A	1	0.674386	1	0.714549	1	nuc	0	0.119557	0	0.119868	0
n72	30	n72 - 30.jpg	1	0.506901	1	0.514719	2	nuc	1	0.30154	0	0.300559	2	nuc	1	0.346844	1	0.342582	2	cp, nuc	1	0.383813	1	0.390083	2	cp, nuc	1	0.495167	1	0.481078	2	nuc	0	0.324459	1	0.327646	0	N/A	1	0.680286	1	0.653317	1	nuc	0	0.135816	0	0.136008	0
n72	31	n72 - 31.jpg	1	0.522499	1	0.513465	2	nuc	1	0.350249	0	0.348333	2	nuc	1	0.378729	1	0.387153	2	cp, nuc	1	0.41757	1	0.409709	2	cp, nuc	0	0.491581	1	0.477573	0	N/A	0	0.35921	1	0.356621	0	N/A	0	0.685078	1	0.685232	0	N/A	0	0.156068	0	0.156522	0
n72	32	n72 - 32.jpg	1	0.520564	1	0.502685	2	nuc	1	0.32492	0	0.327697	2	nuc	1	0.34336	1	0.34194	2	cp, nuc	1	0.404913	1	0.404891	2	cp, nuc	0	0.449985	0	0.439437	0	N/A	0	0.338863	1	0.336736	0	N/A	1	0.674522	1	0.724051	1	nuc	0	0.13121	0	0.131451	0
n72	33	n72 - 33.jpg	1	0.538162	1	0.54157	2	nuc	1	0.322516	0	0.31969	2	nuc	1	0.37731	1	0.376849	2	cp, nuc	1	0.416507	1	0.412878	2	cp, nuc	0	0.502432	1	0.497591	0	N/A	0	0.343952	1	0.348288	0	N/A	1	0.695197	1	0.728412	1	nuc	0	0.154938	0	0.155456	0
n72	34	n72 - 34.jpg	1	0.515527	1	0.536416	2	nuc	1	0.324296	0	0.327798	2	nuc	1	0.355927	1	0.353001	2	cp, nuc	1	0.405932	1	0.409931	2	cp, nuc	0	0.455474	0	0.462971	0	N/A	0	0.313713	0	0.315725	0	N/A	0	0.695283	1	0.691569	0	N/A	0	0.128649	0	0.129033	0
n72	35	n72 - 35.jpg	1	0.529194	1	0.538515	2	nuc	1	0.312632	0	0.315381	2	nuc	1	0.370457	1	0.376857	2	cp, nuc	1	0.401983	1	0.398458	2	cp, nuc	0	0.510743	1	0.524196	0	N/A	0	0.33197	1	0.330166	0	N/A	0	0.68527	1	0.702198	0	N/A	0	0.145805	0	0.146158	0
n72	36	n72 - 36.jpg	1	0.533825	1	0.531981	2	nuc	1	0.293983	0	0.296994	2	nuc	1	0.357396	1	0.357977	2	cp, nuc	1	0.417704	1	0.427763	2	cp, nuc	1	0.507567	1	0.524031	2	nuc	0	0.319057	0	0.318133	0	N/A	1	0.696252	1	0.713786	1	nuc	0	0.118161	0	0.118476	0
n72	37	n72 - 37.jpg	1	0.510998	1	0.529406	2	nuc	1	0.348411	0	0.35253	2	nuc	1	0.388565	1	0.397485	2	cp, nuc	1	0.432238	1	0.429388	2	cp, nuc	1	0.486299	0	0.480414	2	nuc	0	0.341092	1	0.3374	0	N/A	1	0.703338	1	0.762796	1	nuc	0	0.15811	0	0.158353	0
n72	38	n72 - 38.jpg	1	0.527095	1	0.511579	2	nuc	1	0.330194	0	0.327146	2	nuc	1	0.392967	1	0.399964	2	cp, nuc	1	0.423239	1	0.417928	2	cp, nuc	1	0.512812	1	0.500946	2	nuc	0	0.363056	1	0.364354	0	N/A	1	0.684826	1	0.683898	1	nuc	0	0.169394	0	0.169924	0
n72	39	n72 - 39.jpg	1	0.50069	1	0.508279	2	nuc	1	0.338408	0	0.334436	2	nuc	1	0.362305	1	0.362541	2	cp, nuc	1	0.411164	1	0.405622	2	cp, nuc	1	0.446877	0	0.458152	2	nuc	0	0.32684	1	0.330984	0	N/A	0	0.674013	1	0.709732	0	N/A	0	0.148575	0	0.149071	0
n74	1	n74 - 01.jpg	0	0.508288	1	0.508195	0	N/A	0	0.330226	0	0.333263	0	N/A	0	0.282928	0	0.285429	0	N/A	0	0.321647	0	0.321296	0	N/A	0	0.374548	0	0.370545	0	N/A	0	0.344354	1	0.344171	0	N/A	0	0.59318	0	0.574679	0	N/A	0	0.0805787	0	0.0806792	0
n74	2	n74 - 02.jpg	0	0.525374	1	0.521509	0	N/A	0	0.323172	0	0.325	0	N/A	0	0.300465	0	0.303322	0	N/A	0	0.340598	0	0.340925	0	N/A	0	0.323405	0	0.324138	0	N/A	0	0.317115	0	0.316335	0	N/A	0	0.574008	0	0.563656	0	N/A	0	0.068888	0	0.0689526	0
n74	3	n74 - 03.jpg	0	0.496876	0	0.510777	0	N/A	0	0.329678	0	0.328439	0	N/A	0	0.302305	0	0.303546	0	N/A	0	0.359367	0	0.361522	0	N/A	0	0.316824	0	0.316201	0	N/A	0	0.236661	0	0.237733	0	N/A	0	0.545357	0	0.547339	0	N/A	0	0.0742144	0	0.0743071	0
n74	4	n74 - 04.jpg	0	0.491963	0	0.50376	0	N/A	0	0.279102	0	0.278562	0	N/A	0	0.32929	0	0.328317	0	N/A	0	0.368703	0	0.369098	0	N/A	0	0.355441	0	0.352934	0	N/A	0	0.283818	0	0.285196	0	N/A	0	0.628808	1	0.632426	0	N/A	0	0.0875108	0	0.0876532	0
n74	5	n74 - 05.jpg	0	0.500688	1	0.509457	0	N/A	0	0.283097	0	0.28389	0	N/A	0	0.294911	0	0.296178	0	N/A	0	0.340313	0	0.339744	0	N/A	0	0.343452	0	0.347399	0	N/A	0	0.314789	0	0.315788	0	N/A	0	0.596931	0	0.609605	0	N/A	0	0.0723768	0	0.0724637	0
n74	6	n74 - 06.jpg	0	0.512815	1	0.499555	0	N/A	0	0.288511	0	0.289555	0	N/A	0	0.307901	0	0.305896	0	N/A	0	0.349495	0	0.352017	0	N/A	0	0.360986	0	0.365969	0	N/A	0	0.306281	0	0.308231	0	N/A	0	0.600242	0	0.626486	0	N/A	0	0.0855707	0	0.0856876	0
n74	7	n74 - 07.jpg	0	0.47219	0	0.469918	0	N/A	0	0.331535	0	0.334602	0	N/A	0	0.289119	0	0.289902	0	N/A	0	0.331891	0	0.333766	0	N/A	0	0.325805	0	0.328382	0	N/A	0	0.268628	0	0.269085	0	N/A	0	0.581765	0	0.568882	0	N/A	0	0.0652629	0	0.0653222	0
n74	8	n74 - 08.jpg	0	0.514912	1	0.507214	0	N/A	0	0.331453	0	0.328889	0	N/A	0	0.377943	1	0.372929	0	N/A	0	0.369128	0	0.367142	0	N/A	0	0.382166	0	0.383014	0	N/A	0	0.285987	0	0.284911	0	N/A	0	0.62837	1	0.655713	0	N/A	0	0.0998021	0	0.0999598	0
n74	9	n74 - 09.jpg	0	0.476202	0	0.49127	0	N/A	0	0.36252	0	0.363189	0	N/A	0	0.313449	0	0.314207	0	N/A	0	0.342917	0	0.341995	0	N/A	0	0.295655	0	0.294853	0	N/A	0	0.296494	0	0.299318	0	N/A	0	0.621383	1	0.610784	0	N/A	0	0.0723127	0	0.0723835	0
n74	10	n74 - 10.jpg	0	0.46025	0	0.462375	0	N/A	0	0.370563	0	0.375687	0	N/A	0	0.309983	0	0.313277	0	N/A	0	0.32341	0	0.326171	0	N/A	0	0.32362	0	0.321342	0	N/A	0	0.312162	0	0.313246	0	N/A	0	0.595903	0	0.62087	0	N/A	0	0.0860665	0	0.0861853	0
n74	11	n74 - 11.jpg	0	0.513021	1	0.527641	0	N/A	0	0.314061	0	0.31725	0	N/A	0	0.308461	0	0.308829	0	N/A	0	0.34615	0	0.349484	0	N/A	0	0.371293	0	0.377282	0	N/A	0	0.313335	0	0.315719	0	N/A	0	0.616891	1	0.589671	0	N/A	0	0.0838033	0	0.0838982	0
n74	12	n74 - 12.jpg	0	0.490254	0	0.487772	0	N/A	0	0.331602	0	0.334013	0	N/A	0	0.289006	0	0.287547	0	N/A	0	0.35433	0	0.358324	0	N/A	0	0.357848	0	0.358232	0	N/A	0	0.293537	0	0.296311	0	N/A	0	0.5835	0	0.569856	0	N/A	0	0.0703042	0	0.0703875	0
n74	13	n74 - 13.jpg	0	0.491176	0	0.487748	0	N/A	0	0.321121	0	0.321027	0	N/A	0	0.291721	0	0.293549	0	N/A	0	0.372857	1	0.377724	0	N/A	0	0.347922	0	0.350911	0	N/A	0	0.262036	0	0.262253	0	N/A	0	0.567427	0	0.549536	0	N/A	0	0.0737272	0	0.073804	0
n74	14	n74 - 14.jpg	0	0.495417	0	0.481162	0	N/A	0	0.362097	0	0.36326	0	N/A	0	0.294358	0	0.297212	0	N/A	0	0.310494	0	0.309088	0	N/A	0	0.347142	0	0.350737	0	N/A	0	0.307804	0	0.310763	0	N/A	0	0.563176	0	0.573948	0	N/A	0	0.0688229	0	0.0688989	0
n74	15	n74 - 15.jpg	0	0.499055	0	0.489396	0	N/A	0	0.309151	0	0.311224	0	N/A	0	0.285385	0	0.288357	0	N/A	0	0.339229	0	0.341376	0	N/A	0	0.360369	0	0.357576	0	N/A	0	0.319971	0	0.323534	0	N/A	0	0.569908	0	0.585531	0	N/A	0	0.0898659	0	0.0899833	0
n74	16	n74 - 16.jpg	0	0.474045	0	0.484158	0	N/A	0	0.337957	0	0.336678	0	N/A	0	0.309714	0	0.307828	0	N/A	0	0.337387	0	0.337195	0	N/A	0	0.3562	0	0.353962	0	N/A	0	0.289862	0	0.292316	0	N/A	0	0.600884	0	0.578708	0	N/A	0	0.0714873	0	0.0715429	0
n74	17	n74 - 17.jpg	0	0.5022	1	0.486813	0	N/A	0	0.335787	0	0.338997	0	N/A	0	0.308521	0	0.308536	0	N/A	0	0.32423	0	0.32742	0	N/A	0	0.35318	0	0.351468	0	N/A	0	0.304507	0	0.304672	0	N/A	0	0.618807	1	0.648822	0	N/A	0	0.081529	0	0.0816429	0
n74	18	n74 - 18.jpg	0	0.47084	0	0.464141	0	N/A	0	0.32936	0	0.332336	0	N/A	0	0.322866	0	0.320527	0	N/A	0	0.340455	0	0.34299	0	N/A	0	0.310092	0	0.311597	0	N/A	0	0.292174	0	0.292157	0	N/A	0	0.589338	0	0.614912	0	N/A	0	0.0802568	0	0.0803626	0
n74	19	n74 - 19.jpg	0	0.484496	0	0.477379	0	N/A	0	0.327418	0	0.330275	0	N/A	0	0.291411	0	0.291794	0	N/A	0	0.32596	0	0.328154	0	N/A	0	0.332629	0	0.335147	0	N/A	0	0.274711	0	0.276242	0	N/A	0	0.616327	1	0.591652	0	N/A	0	0.0736389	0	0.0737268	0
n74	20	n74 - 20.jpg	0	0.477259	0	0.474704	0	N/A	0	0.315881	0	0.316169	0	N/A	0	0.314495	0	0.314214	0	N/A	0	0.343177	0	0.34602	0	N/A	0	0.307092	0	0.309487	0	N/A	0	0.286065	0	0.285937	0	N/A	0	0.584978	0	0.568779	0	N/A	0	0.0774971	0	0.0775869	0
n74	21	n74 - 21.jpg	0	0.506866	1	0.500737	0	N/A	0	0.2582	0	0.258658	0	N/A	0	0.323097	0	0.321257	0	N/A	0	0.318808	0	0.320306	0	N/A	0	0.356505	0	0.357785	0	N/A	0	0.289959	0	0.289056	0	N/A	0	0.5884	0	0.582884	0	N/A	0	0.0691548	0	0.0692481	0
n74	22	n74 - 22.jpg	0	0.466616	0	0.481755	0	N/A	0	0.334965	0	0.334666	0	N/A	0	0.300749	0	0.298976	0	N/A	0	0.329112	0	0.328617	0	N/A	0	0.343825	0	0.344787	0	N/A	0	0.265474	0	0.265298	0	N/A	0	0.632376	1	0.657685	0	N/A	0	0.0740125	0	0.0741027	0
n74	23	n74 - 23.jpg	0	0.523801	1	0.532028	0	N/A	0	0.281736	0	0.283327	0	N/A	0	0.355884	1	0.354473	0	N/A	0	0.387006	1	0.384789	0	N/A	0	0.31821	0	0.321498	0	N/A	0	0.264311	0	0.264013	0	N/A	0	0.597515	0	0.603524	0	N/A	0	0.0732586	0	0.0733498	0
n74	24	n74 - 24.jpg	0	0.469402	0	0.482923	0	N/A	0	0.358839	0	0.3623	0	N/A	0	0.272026	0	0.274285	0	N/A	0	0.320238	0	0.319265	0	N/A	0	0.367424	0	0.372401	0	N/A	0	0.304837	0	0.307563	0	N/A	0	0.56511	0	0.58343	0	N/A	0	0.0675217	0	0.0675776	0
n74	25	n74 - 25.jpg	0	0.491118	0	0.507728	0	N/A	0	0.351438	0	0.350446	0	N/A	0	0.296042	0	0.297899	0	N/A	0	0.323861	0	0.322997	0	N/A	0	0.319539	0	0.317871	0	N/A	0	0.306301	0	0.308713	0	N/A	0	0.583658	0	0.564103	0	N/A	0	0.0782329	0	0.0783372	0
n74	26	n74 - 26.jpg	0	0.493389	0	0.499236	0	N/A	0	0.320026	0	0.323254	0	N/A	0	0.311188	0	0.314705	0	N/A	0	0.36169	0	0.362525	0	N/A	0	0.370488	0	0.367414	0	N/A	0	0.314569	0	0.312681	0	N/A	0	0.596186	0	0.624621	0	N/A	0	0.094302	0	0.094439	0
n74	27	n74 - 27.jpg	0	0.504516	1	0.49639	0	N/A	0	0.299134	0	0.297674	0	N/A	0	0.33172	1	0.334232	0	N/A	0	0.352781	0	0.35349	0	N/A	0	0.331858	0	0.330386	0	N/A	0	0.27527	0	0.274856	0	N/A	0	0.624566	1	0.658302	0	N/A	0	0.0855952	0	0.08571	0
n74	28	n74 - 28.jpg	0	0.491517	0	0.498145	0	N/A	0	0.308464	0	0.310323	0	N/A	0	0.339754	1	0.337368	0	N/A	0	0.366088	0	0.363367	0	N/A	0	0.307576	0	0.310122	0	N/A	0	0.285334	0	0.285897	0	N/A	0	0.589655	0	0.592373	0	N/A	0	0.0906846	0	0.0908417	0
n74	29	n74 - 29.jpg	0	0.500153	1	0.49161	0	N/A	0	0.297704	0	0.296552	0	N/A	0	0.347921	1	0.351846	0	N/A	0	0.351524	0	0.354501	0	N/A	0	0.337661	0	0.339705	0	N/A	0	0.272942	0	0.273119	0	N/A	0	0.625197	1	0.596433	0	N/A	0	0.0833475	0	0.0834592	0
n74	30	n74 - 30.jpg	0	0.487525	0	0.48961	0	N/A	0	0.346921	0	0.350142	0	N/A	0	0.315042	0	0.312891	0	N/A	0	0.320404	0	0.319931	0	N/A	0	0.316005	0	0.316856	0	N/A	0	0.299388	0	0.298052	0	N/A	0	0.578172	0	0.568461	0	N/A	0	0.0866831	0	0.0867839	0
n74	31	n74 - 31.jpg	0	0.463091	0	0.452713	0	N/A	0	0.327012	0	0.330134	0	N/A	0	0.299668	0	0.302299	0	N/A	0	0.327358	0	0.330271	0	N/A	0	0.341522	0	0.342217	0	N/A	0	0.317273	0	0.319477	0	N/A	0	0.588716	0	0.600806	0	N/A	0	0.0782907	0	0.0783765	0
n74	32	n74 - 32.jpg	0	0.503483	1	0.518459	0	N/A	0	0.305353	0	0.304613	0	N/A	0	0.330015	1	0.329576	0	N/A	0	0.307491	0	0.308212	0	N/A	0	0.324285	0	0.327235	0	N/A	0	0.323595	1	0.326972	0	N/A	0	0.593703	0	0.615922	0	N/A	0	0.0842124	0	0.0843104	0
n74	33	n74 - 33.jpg	0	0.481437	0	0.479369	0	N/A	0	0.311867	0	0.311901	0	N/A	0	0.320728	0	0.323885	0	N/A	0	0.379726	1	0.381463	0	N/A	0	0.359386	0	0.363786	0	N/A	0	0.266052	0	0.267686	0	N/A	0	0.627055	1	0.615394	0	N/A	0	0.0876951	0	0.0878317	0
n74	34	n74 - 34.jpg	0	0.503725	1	0.521232	0	N/A	0	0.314687	0	0.313605	0	N/A	0	0.328375	0	0.327538	0	N/A	0	0.360096	0	0.360547	0	N/A	0	0.348662	0	0.347703	0	N/A	0	0.2915	0	0.291909	0	N/A	0	0.612279	1	0.639919	0	N/A	0	0.0923903	0	0.0924998	0
n74	35	n74 - 35.jpg	0	0.530494	1	0.530547	0	N/A	0	0.343806	0	0.341244	0	N/A	0	0.36455	1	0.365021	0	N/A	0	0.418711	1	0.411116	0	N/A	0	0.414594	0	0.415139	0	N/A	0	0.347797	1	0.351062	0	N/A	0	0.661519	1	0.654174	0	N/A	0	0.145491	0	0.145798	0
n74	36	n74 - 36.jpg	0	0.509895	1	0.493914	0	N/A	0	0.340557	0	0.344257	0	N/A	0	0.34713	1	0.345531	0	N/A	0	0.371988	1	0.372677	0	N/A	0	0.375753	0	0.381343	0	N/A	0	0.296607	0	0.298731	0	N/A	0	0.627601	1	0.60647	0	N/A	0	0.0922412	0	0.0924075	0
n75	1	n75 - 01.jpg	0	0.50205	1	0.492022	0	N/A	0	0.388329	0	0.389094	0	N/A	0	0.409222	1	0.412559	0	N/A	0	0.442849	1	0.438648	0	N/A	0	0.486903	0	0.498492	0	N/A	1	0.353863	1	0.354846	1	cp	1	0.713291	1	0.686995	2	cp	0	0.164222	0	0.164578	0
n75	2	n75 - 02.jpg	1	0.534897	1	0.535327	1	cp	0	0.325404	0	0.327302	0	N/A	0	0.361679	1	0.363982	0	N/A	0	0.397265	1	0.39266	0	N/A	0	0.483291	0	0.495434	0	N/A	1	0.345403	1	0.345112	1	cp	1	0.678539	1	0.701448	2	cp	0	0.141387	0	0.141788	0
n75	3	n75 - 03.jpg	1	0.508526	1	0.499884	1	cp	0	0.329303	0	0.332344	0	N/A	0	0.348825	1	0.343685	0	N/A	0	0.37715	1	0.377372	0	N/A	0	0.466597	0	0.46796	0	N/A	1	0.314741	0	0.312564	1	cp	1	0.668808	1	0.70532	2	cp	0	0.133105	0	0.133326	0
n75	4	n75 - 04.jpg	1	0.51038	1	0.494435	2	cp	0	0.342556	0	0.3452	0	N/A	0	0.347466	1	0.349745	0	N/A	0	0.406239	1	0.401907	0	N/A	0	0.472424	0	0.487782	0	N/A	1	0.320422	1	0.319954	1	cp	1	0.671913	1	0.664899	2	cp	0	0.130066	0	0.130442	0
n75	5	n75 - 05.jpg	1	0.514997	1	0.508051	1	cp	0	0.323724	0	0.324827	0	N/A	0	0.358992	1	0.354054	0	N/A	0	0.407229	1	0.402489	0	N/A	0	0.461759	0	0.451944	0	N/A	1	0.308241	0	0.311056	1	cp	1	0.680755	1	0.734351	2	cp	0	0.132788	0	0.133019	0
n75	6	n75 - 06.jpg	0	0.507162	1	0.524989	0	N/A	0	0.363911	0	0.365014	0	N/A	0	0.368596	1	0.370623	0	N/A	0	0.392265	1	0.398297	0	N/A	0	0.477328	0	0.490012	0	N/A	0	0.35371	1	0.350925	0	N/A	1	0.676619	1	0.661233	2	cp	0	0.147043	0	0.147248	0
n75	7	n75 - 07.jpg	1	0.53216	1	0.517315	2	cp	0	0.34654	0	0.350626	0	N/A	0	0.376425	1	0.375755	0	N/A	0	0.401657	1	0.400177	0	N/A	0	0.433394	0	0.439518	0	N/A	1	0.346516	1	0.342862	1	cp	1	0.656741	1	0.634304	2	cp	0	0.140231	0	0.140418	0
n75	8	n75 - 08.jpg	1	0.496351	0	0.501014	2	cp	0	0.412224	1	0.404506	0	N/A	0	0.382644	1	0.376171	0	N/A	0	0.398936	1	0.393389	0	N/A	0	0.435327	0	0.443542	0	N/A	1	0.373489	1	0.375663	1	cp	1	0.649165	1	0.628889	2	cp	0	0.173781	0	0.174314	0
n75	9	n75 - 09.jpg	1	0.547016	1	0.53514	2	cp	0	0.284063	0	0.283487	0	N/A	0	0.330953	1	0.330034	0	N/A	0	0.378329	1	0.380958	0	N/A	0	0.458784	0	0.448788	0	N/A	0	0.328083	1	0.327207	0	N/A	1	0.655971	1	0.640046	2	cp	0	0.122683	0	0.122941	0
n75	10	n75 - 10.jpg	1	0.52571	1	0.535382	2	cp	0	0.31676	0	0.314245	0	N/A	0	0.360717	1	0.363202	0	N/A	0	0.397515	1	0.404284	0	N/A	0	0.466908	0	0.461197	0	N/A	1	0.326717	1	0.330149	1	cp	1	0.662457	1	0.648256	2	cp	0	0.145089	0	0.14559	0
n75	11	n75 - 11.jpg	0	0.497707	0	0.511547	0	N/A	0	0.35983	0	0.358623	0	N/A	0	0.363028	1	0.357252	0	N/A	0	0.387446	1	0.393851	0	N/A	0	0.470822	0	0.458018	0	N/A	1	0.351201	1	0.354233	1	cp	1	0.661468	1	0.642145	2	cp	0	0.155449	0	0.155642	0
n75	12	n75 - 12.jpg	1	0.51127	1	0.502061	2	cp	0	0.342469	0	0.342559	0	N/A	0	0.349391	1	0.354092	0	N/A	0	0.385958	1	0.388047	0	N/A	0	0.465531	0	0.452709	0	N/A	1	0.322698	1	0.320178	1	cp	1	0.66741	1	0.635832	2	cp	0	0.137456	0	0.137842	0
n75	13	n75 - 13.jpg	1	0.532225	1	0.532396	2	cp	0	0.297262	0	0.296586	0	N/A	0	0.329892	0	0.332833	0	N/A	0	0.385592	1	0.382654	0	N/A	0	0.491304	1	0.492155	0	N/A	1	0.338658	1	0.343035	1	cp	1	0.680271	1	0.68122	2	cp	0	0.135021	0	0.135397	0
n75	14	n75 - 14.jpg	0	0.513398	1	0.502496	0	N/A	0	0.328192	0	0.325408	0	N/A	0	0.378541	1	0.378455	0	N/A	0	0.403409	1	0.405159	0	N/A	0	0.491595	1	0.488053	0	N/A	1	0.336037	1	0.335484	1	cp	1	0.67827	1	0.709292	2	cp	0	0.147726	0	0.148055	0
n75	15	n75 - 15.jpg	0	0.514341	1	0.513671	0	N/A	0	0.390127	1	0.38808	0	N/A	0	0.410068	1	0.420159	0	N/A	0	0.446079	1	0.45898	0	N/A	0	0.460014	0	0.449719	0	N/A	1	0.372893	1	0.368851	1	cp	1	0.696873	1	0.752751	2	cp	0	0.174575	0	0.174874	0
n75	16	n75 - 16.jpg	0	0.515225	1	0.519475	0	N/A	0	0.369334	0	0.367991	0	N/A	0	0.405975	1	0.399971	0	N/A	0	0.449456	1	0.441431	0	N/A	0	0.44499	0	0.459043	0	N/A	1	0.347165	1	0.346371	1	cp	1	0.697692	1	0.692978	2	cp	0	0.177464	0	0.177733	0
n75	17	n75 - 17.jpg	1	0.505855	1	0.523421	1	cp	0	0.41129	1	0.409996	0	N/A	0	0.429769	1	0.419236	0	N/A	0	0.469998	1	0.483574	0	N/A	0	0.497593	1	0.494952	0	N/A	1	0.380551	1	0.382439	1	cp	1	0.718423	1	0.672889	2	cp	0	0.204892	0	0.205607	0
n75	18	n75 - 18.jpg	1	0.512983	1	0.493833	2	cp	0	0.369888	0	0.370029	0	N/A	0	0.407968	1	0.410837	0	N/A	0	0.46122	1	0.460529	0	N/A	0	0.471906	0	0.485972	0	N/A	1	0.349876	1	0.353573	1	cp	1	0.703549	1	0.664565	2	cp	0	0.179958	0	0.180729	0
n75	19	n75 - 19.jpg	0	0.514823	1	0.515756	0	N/A	0	0.408684	1	0.401896	0	N/A	0	0.437357	1	0.450002	0	N/A	0	0.482587	1	0.493762	0	N/A	0	0.504	1	0.494345	0	N/A	1	0.399349	1	0.398563	1	cp	1	0.710339	1	0.698686	2	cp	0	0.207763	0	0.208361	0
[truncated: 1 more columns]
